# Supplementary material for: Metabolomic analysis of rat serum in streptozotocin-induced diabetes and after treatment with oral triethylenetetramine (TETA)
Source: Genome Med. 2012 Apr 30;4(4):35. doi: 10.1186/gm334 (PMC3446263; doi:10.1186/gm334)
Supplement: Additional file 1 — File describing all uniquely identified metabolites showing changes in pairwise correlation coefficients between non-diabetic/untreated and STZ-induced diabetic/untreated rats and changes in pairwise correlation coefficients between STZ-induced diabetic/TETA-treated and STZ-induced diabetic/untreated rats. [file gm334-S1.xlsx]

## Sheet: negID
idx	newmz	rt	MPA	DNTNaN	DTNaN	NDNTNaNs	NDTNaNs	FinName	UseName	ConCatMF	ConCatAdduct	Metabolites	Class	MFFound	npeaks	sample	pval_1_2	NDT_NDNTratio	pval_1_3	NDT_DTratio	pval_1_4	NDT_DNTratio	pval_2_3	NDNT_DTratio	pval_2_4	NDNT_DNTratio	pval_3_4	DT_DNTratio	pval_ND_D	ND_Dratio	origmz	SubGroup	MetGroup	PeakType		newXcount	DiffDonly_1196p	Donly_1538p	NDonly1373		negativeCorr	newXcount	DiffDonly_1196p	Donly_1538p	NDonly1373
1	57.9756	55.7147	1.78186e+06	0	0	0	0	Thiocyanate;		CHNS	H	Thiocyanate;	;	1	57	57	0.173617	0.966043	0.000238563	2.8666	0.000157052	2.81607	0.000238563	2.96737	0.000157052	2.91506	0.743971	0.982372	9.36985e-08	2.87798	57.976	1	1	M		0	5	5	46			0	11	12	22
2	59.0137	117.872	642524	0	0	0	0	Acetate;Glycolaldehyde;		C2H4O2	H	Acetate;Glycolaldehyde;	Fatty Acids;Alcohols and Polyols Aldehydes;	1	57	57	0.256839	1.25822	0.000238563	0.131835	0.000157052	0.253255	0.000238563	0.104779	0.000157052	0.20128	0.0113693	1.921	9.36985e-08	0.183043	59.0141	2	0	A		0	9	35	17			0	23	25	15
3	60.0361	639.066	25380.3	1	4	3	3	Unidentified				Unidentified		0	41	41	0.749394	0.977993	0.371751	1.07099	0.560444	0.975779	0.569764	1.09509	0.873845	0.997737	0.640738	0.911099	0.46224	1.02281	60.0366	0	0	A		0	0	0	0			0	0	0	0
4	61.9882	660.411	263543	2	1	3	5	Nitrate;Peroxynitrite;		HNO3	H	Nitrate;Peroxynitrite;	;;	1	42	42	0.935283	1.02091	0.00541391	0.83478	0.00841546	0.851155	0.0206376	0.817684	0.0278905	0.833724	0.916359	1.01962	0.000418378	0.837872	61.9886	0	0	A		0	0	48	0			0	0	11	0
5	63.1497	680.525	20665.3	1	4	4	3	Unidentified				Unidentified		0	38	38	0.317311	1.04796	0.935283	0.906562	0.633839	0.822297	0.273322	0.865076	0.0770999	0.784667	0.841481	0.90705	0.207064	0.842514	63.1502	0	0	A		0	0	0	0			0	0	0	0
6	68.9956	62.4582	14146.4	5	4	2	0	Formalin water (JP15);		CH4O2	Na	Formalin water (JP15);	;	1	44	44	0.286321	1.10066	0.270344	0.969552	0.624206	1.04379	0.040424	0.88088	0.379775	0.94833	0.174525	1.07657	0.230661	0.930246	68.996	0	0	A		0	0	0	7			0	0	0	17
7	71.0501	251.912	19099.4	1	1	10	9	2-methylpropanal;Butanal;Methyl ethyl ketone;Tetrahydrofuran;	2-methylpropanal;Butanal;Methyl ethyl ketone;Tetrahydrofuran;	C4H8O	H	2-methylpropanal;Butanal;Methyl ethyl ketone;Tetrahydrofuran;	;Aldehydes;Ketones ;Furans;	1	32	32	NA	#VALUE!	NA	#VALUE!	NA	#VALUE!	NA	#VALUE!	NA	#VALUE!	0.248213	1.5242	NaN	#VALUE!	71.0504	3	15	M		0	0	9	0			0	0	5	0
8	73.0288	96.2977	86285.8	0	0	2	1	(S)-Lactaldehyde;3-Hydroxypropanal;Glycidol;Hydroxyacetone;Lactaldehyde;L-Lactaldehyde;Propanoate;		C3H6O2	H	(S)-Lactaldehyde;3-Hydroxypropanal;Glycidol;Hydroxyacetone;Lactaldehyde;L-Lactaldehyde;Propanoate;	;Alcohols and Polyols Ketones;;Ketones Alcohols and Polyols;Alcohols and Polyols Aldehydes;Aldehydes Alcohols and Polyols;Fatty Acids;	1	33	33	0.0209213	0.619238	0.238593	1.39005	0.601508	1.41734	0.117185	2.24478	0.245278	2.28884	1	1.01963	0.100861	1.68069	73.0292	0	0	A		0	0	0	67			0	0	0	10
9	73.0293	129.933	127332	9	7	9	5	(S)-Lactaldehyde;3-Hydroxypropanal;Glycidol;Hydroxyacetone;Lactaldehyde;L-Lactaldehyde;Propanoate;		C3H6O2	H	(S)-Lactaldehyde;3-Hydroxypropanal;Glycidol;Hydroxyacetone;Lactaldehyde;L-Lactaldehyde;Propanoate;	;Alcohols and Polyols Ketones;;Ketones Alcohols and Polyols;Alcohols and Polyols Aldehydes;Aldehydes Alcohols and Polyols;Fatty Acids;	1	42	42	0.157299	0.592407	0.00547855	0.471814	0.00467773	0.549198	0.384088	0.796436	0.75183	0.927062	0.288487	1.16401	0.00317879	0.560265	73.0296	0	0	A		0	0	0	0			0	0	0	0
10	75.0085	327.499	535543	2	4	0	1	Glycolate;Peracetic acid;Formaldehyde;;		C2H4O3;CH2O	H;HCOOH	Glycolate;Peracetic acid;Formaldehyde;;	Hydroxy Acids;;Aldehydes;;	2	48	48	0.462433	1.20113	0.00932238	0.825663	0.0433081	0.886367	0.0199645	0.687408	0.0164393	0.737947	0.558185	1.07352	0.000903552	0.792486	75.0088	0	0	A		0	0	0	6			0	0	0	24
11	78.9187	52.7276	48984.1	0	1	0	0	Unidentified				Unidentified		0	56	56	0.226476	1.09744	0.000379285	2.00268	0.000381058	1.68698	0.000379285	1.82487	0.000669729	1.5372	0.0409927	0.842362	4.94419e-07	1.75776	78.919	4	2	M_MClx3;Cl;3		0	11	13	3			0	12	16	22
12	80.9749	51.5795	9.60791e+06	0	0	0	0	Acetaldehyde;Ethylene oxide;polyvinyl alcohol;Phosphite;Phosphonate;;		C2H4O;H3O3P	K;H	Acetaldehyde;Ethylene oxide;polyvinyl alcohol;Phosphite;Phosphonate;;	Aldehydes;;;;;;	2	57	57	0.496292	1.01848	0.00145086	0.817269	0.00115205	0.815358	0.00081504	0.802437	0.000285118	0.800561	0.806496	0.997662	1.54995e-06	0.815867	80.9752	473	3	M		0	18	29	10			0	23	29	16
13	81.9781	51.7938	61307.9	0	0	0	0	Unidentified				Unidentified		0	57	57	0.364346	1.04417	0.743971	1.04022	0.705457	1.00772	0.288487	0.996217	0.198765	0.9651	0.934925	0.968764	0.273164	0.997094	81.9784	0	0	A		0	13	18	4			0	13	16	11
14	82.9719	52.7514	7.32733e+06	0	0	0	0	Unidentified				Unidentified		0	57	57	0.256839	1.05081	0.806496	1.03244	0.762369	1.02369	0.369108	0.982515	0.496292	0.974189	0.934925	0.991526	0.593443	1.0021	82.9722	0	0	A		0	8	13	9			0	11	15	14
15	83.9752	52.3354	34788.7	0	1	0	0	Unidentified				Unidentified		0	55	55	0.705457	0.98628	0.78981	0.974875	0.00249691	1.15454	0.929199	0.988436	0.0031971	1.1706	0.00446526	1.1843	0.0243782	1.08218	83.9754	0	0	A		0	12	23	1			0	23	27	8
16	85.0293	285.387	87774.5	0	1	0	0	1,4-Lactone;2-Butenoate;"2-Butyne-1,4-diol";crotonylmercuric bromide;Cyclopropanecarboxylate;Diacetyl;Isocrotonic acid;Oxolan-3-one;vinyl acetate;		C4H6O2	H	1,4-Lactone;2-Butenoate;"2-Butyne-1,4-diol";crotonylmercuric bromide;Cyclopropanecarboxylate;Diacetyl;Isocrotonic acid;Oxolan-3-one;vinyl acetate;	Fatty Acids;Fatty Acids;;;;Ketones ;Fatty Acids and Conjugates [FA01];Ketones Lactones;;	1	57	56	0.496292	1.08473	0.000529757	0.589488	0.000212183	0.577638	0.000529757	0.543442	0.000212183	0.532518	0.929199	0.979898	2.66941e-07	0.567506	85.0296	0	0	A		0	18	21	12			0	8	10	22
17	87.0088	58.3353	4.21087e+06	0	0	0	0	3-Hydroxypropenoate;3-Oxopropanoate;Pyruvate;		C3H4O3	H	3-Hydroxypropenoate;3-Oxopropanoate;Pyruvate;	;;Keto-Acids;	1	57	57	0.449692	1.09377	0.513629	1.04255	0.879829	0.965093	0.870283	0.953177	0.449692	0.882358	0.462433	0.925702	0.955186	1.00134	87.0091	5	4	M		0	9	10	11			0	6	7	4
18	87.0433	233.124	164013	0	0	0	0	Unidentified				Unidentified		0	57	57	0.0587817	1.47543	0.00191772	1.6993	0.000381058	2.04349	0.414216	1.15173	0.0191099	1.38502	0.0603891	1.20255	0.000399681	1.56221	87.0435	0	0	A		0	1	2	7			0	4	5	2
19	88.0329	242.434	51483.8	0	0	0	0	Unidentified				Unidentified		0	57	57	0.289918	1.09242	0.220671	1.11904	0.0587817	1.21937	0.743971	1.02437	0.54535	1.11621	0.288487	1.08965	0.21635	1.10553	88.0332	0	0	A		0	5	7	14			0	5	6	1
20	89.0244	71.2367	1.82405e+08	0	0	0	0	(R)-Lactate;(S)-Lactate;3-Hydroxypropanoate;D-Glyceraldehyde;D-Glyceraldehyde;Dihydroxyacetone;Glyceraldehyde;Lactate;		C3H6O3	H	(R)-Lactate;(S)-Lactate;3-Hydroxypropanoate;D-Glyceraldehyde;D-Glyceraldehyde;Dihydroxyacetone;Glyceraldehyde;Lactate;	Hydroxy Acids;Hydroxy Acids;Hydroxy Acids;;;Alcohols and Polyols;Alcohols and Polyols;;	1	57	57	0.13057	0.886737	0.806496	1.01835	0.820596	0.980199	0.033763	1.14842	0.0587817	1.1054	0.624206	0.962538	0.151865	1.10703	89.0246	6	5	M		2	5	6	27			0	2	2	5
21	92.928	51.7938	2.03545e+07	0	0	0	0	Salt Peak - Ignore				Salt Peak - Ignore		0	57	57	0.0696424	1.01501	0.000238563	1.16889	0.000157052	1.17575	0.000238563	1.1516	0.000212183	1.15835	0.624206	1.00587	1.0936e-07	1.16026	92.9282	7	7	S		0	17	19	6			0	16	19	16
22	94.8579	50.4594	33777.6	0	0	0	0	Unidentified				Unidentified		0	56	56	0.705457	1.03043	0.000327414	1.27575	0.000212183	1.32295	0.000238563	1.23807	0.000157052	1.28388	0.743971	1.037	1.27541e-07	1.2892	94.8581	0	0	A		0	3	6	19			0	21	34	13
23	94.925	51.7938	1.31858e+07	0	0	0	0	Salt Peak - Ignore				Salt Peak - Ignore		0	57	57	0.0493662	1.01527	0.000238563	1.17358	0.000157052	1.17904	0.000238563	1.15592	0.000212183	1.1613	0.288487	1.00465	1.0936e-07	1.16093	94.9252	7	7	S		0	14	15	7			0	21	24	18
24	94.9931	49.8152	28914.1	0	0	0	1	Unidentified				Unidentified		0	56	56	0.072448	1.13199	0.00231581	1.41363	0.0025191	1.23349	0.00705073	1.2488	0.0191099	1.08967	0.288487	0.872571	7.62508e-05	1.24587	94.9933	0	0	A		0	4	6	10			0	2	2	8
25	96.9601	64.0862	5.02882e+06	0	0	0	0	Sulfate;		H2O4S	H	Sulfate;	;	1	57	57	0.54535	1.02051	0.000238563	0.580416	0.000381058	0.67934	0.000238563	0.568752	0.000506541	0.665688	0.252999	1.17044	2.72037e-07	0.595264	96.9602	8	0	A		0	8	10	4			0	9	9	0
26	98.9556	63.5656	88325.3	0	0	1	0	Unidentified				Unidentified		0	0	56	0.806496	0.961691	0.000446533	0.582403	0.00149887	0.648243	0.000348575	0.605603	0.00145086	0.674065	0.252999	1.11305	1.56669e-06	0.604178	98.9558	8	0	A		0	6	7	7			0	7	8	6
27	99.0448	260.68	49000	0	0	2	2	1,3-Butadiene;2-Ethylacrylic acid;3-methyl-4-cis-hydroxy-2-butenal;3-Methylbutyrolactone;5-Valerolactone;Allyl acetic acid;Angelic acid;beta-ethyl acrylic acid;beta-penteic acid;Glutaral (JAN/USP/INN);Isopropenylacetic acid;Methyl methacrylate;"Pentane-2,4-dione";Senecioic acid;tiglate;Tiglic acid;;	Ethylacrylic acid or Valerolactone or Allyl acetic acid or Angelic acid;	C4H6;C5H8O2	HCOOH;H	1,3-Butadiene;2-Ethylacrylic acid;3-methyl-4-cis-hydroxy-2-butenal;3-Methylbutyrolactone;5-Valerolactone;Allyl acetic acid;Angelic acid;beta-ethyl acrylic acid;beta-penteic acid;Glutaral (JAN/USP/INN);Isopropenylacetic acid;Methyl methacrylate;"Pentane-2,4-dione";Senecioic acid;tiglate;Tiglic acid;;	;Fatty Acids;;Fatty Acids;;Fatty Acids and Conjugates [FA01];Fatty Acids and Conjugates [FA01];Fatty Acids and Conjugates [FA01];Fatty Acids and Conjugates [FA01];;Fatty Acids and Conjugates [FA01];;;Fatty Acids;;Fatty Acids;;	2	53	53	0.752714	1.05723	0.000532006	0.345061	0.000734441	0.423653	0.000532006	0.326383	0.000529757	0.400721	0.0274863	1.22776	8.06107e-07	0.381097	99.045	0	0	A		1	16	21	23			0	14	15	28
28	101.024	56.8232	862836	0	1	3	1	(S)-Methylmalonate semialdehyde;2-Methyl-3-oxopropanoate;2-Oxobutanoate;4-Hydroxycrotonic acid;Acetoacetate;methyl pyruvate;Propylene carbonate (NF);Succinic semialdehyde;		C4H6O3	H	(S)-Methylmalonate semialdehyde;2-Methyl-3-oxopropanoate;2-Oxobutanoate;4-Hydroxycrotonic acid;Acetoacetate;methyl pyruvate;Propylene carbonate (NF);Succinic semialdehyde;	;Keto-Acids;Keto-Acids;Hydroxy Acids;Keto-Acids;;;Keto-Acids;	1	43	42	0.957791	0.952994	0.000532006	0.375145	0.000238563	0.371425	0.00119375	0.393649	0.000636299	0.389746	0.722283	0.990084	6.74825e-07	0.377721	101.024	9	0	A		0	0	13	0			0	0	9	0
29	102.881	46.3669	17322.4	0	0	0	0	Unidentified				Unidentified		0	57	57	0.54535	0.988087	0.743971	1.00469	0.939743	1.01539	0.414216	1.0168	0.405679	1.02763	1	1.01065	0.465062	1.01235	102.881	0	0	A		0	12	23	53			0	22	29	31
30	102.957	96.1601	2.50227e+06	0	0	2	0	Salt Peak - Ignore				Salt Peak - Ignore		0	55	55	0.0755606	#VALUE!	0.513629	#VALUE!	0.939743	#VALUE!	0.0268855	#VALUE!	0.0263301	#VALUE!	0.567628	#VALUE!	0.094667	#VALUE!	102.957	476	10	S		0	7	9	26			1	6	8	9
31	102.957	48.4198	7.96983e+06	0	0	0	0	Salt Peak - Ignore				Salt Peak - Ignore		0	58	58	0.226476	0.886069	0.513629	1.00723	0.54535	0.970449	0.624206	1.13674	0.364346	1.09523	0.743971	0.963483	0.955186	1.05777	102.957	10	11	S		0	16	18	39			0	43	61	5
32	103.04	120.441	3.08731e+07	0	0	0	0	(R)-1,2-Epoxypropane;"(S)-1,2-Epoxypropane";"1,2-Epoxypropane";Acetone;Allyl alcohol;Propanal;(R)-3-Hydroxybutanoate;(R)-3-Hydroxyisobutyric acid;(S)-3-Hydroxybutanoate;(S)-3-Hydroxyisobutyrate;2-Hydroxybutanoic acid;2-Hydroxybutyrate;2-Hydroxybutyric acid;2-Methyl-3-hydroxybutanoic acid;"3,4-dihydroxy-2-butanone";3-Hydroxy-2-methylpropanoate;3-Hydroxybutyric acid;4-Hydroxybutanoic acid;A-Hydroxy…		C3H6O;C4H8O3	HCOOH;H	(R)-1,2-Epoxypropane;"(S)-1,2-Epoxypropane";"1,2-Epoxypropane";Acetone;Allyl alcohol;Propanal;(R)-3-Hydroxybutanoate;(R)-3-Hydroxyisobutyric acid;(S)-3-Hydroxybutanoate;(S)-3-Hydroxyisobutyrate;2-Hydroxybutanoic acid;2-Hydroxybutyrate;2-Hydroxybutyric acid;2-Methyl-3-hydroxybutanoic acid;"3,4-dihydroxy-2-butanone";3-Hydroxy-2-methylpropanoate;3-Hydroxybutyric acid;4-Hydroxybutanoic acid;A-Hydroxy…	;;;Ketones ;;Aldehydes;Hydroxy Acids;Hydroxy Acids;Hydroxy Acids;;;;Hydroxy Acids;;;Hydroxy Acids;Hydroxy Acids;Hydroxy Acids;Hydroxy Acids;;;;	2	57	57	0.449692	1.20322	0.000238563	0.206604	0.000157052	0.340106	0.000238563	0.171709	0.000157052	0.282662	0.0143059	1.64617	9.36985e-08	0.287709	103.04	2	9	M		0	7	15	14			0	20	21	8
33	103.966	48.6114	36587.5	0	0	0	0	Unidentified				Unidentified		0	57	57	0.289918	0.926912	0.00898067	1.90228	0.00815097	1.9148	0.00191772	2.05228	0.000506541	2.06579	0.934925	1.00658	2.20813e-05	1.93243	103.966	0	0	A		0	3	3	23			0	12	23	8
34	104.954	96.3725	553820	0	0	3	0	Salt Peak - Ignore				Salt Peak - Ignore		0	53	53	0.124822	0.920961	0.757278	0.994438	0.870283	0.974307	0.0639689	1.07978	0.040424	1.05792	1	0.979756	0.14512	1.04582	104.954	476	10	S		0	0	9	0			0	0	7	0
35	104.954	47.9216	2.34597e+06	0	0	0	0	Salt Peak - Ignore				Salt Peak - Ignore		0	57	57	0.364346	0.974105	0.624206	1.01629	0.762369	1.04445	0.252999	1.0433	0.150927	1.07221	0.683091	1.02771	0.226972	1.0462	104.954	10	11	S		0	18	21	32			0	31	46	5
36	105.019	54.5112	453407	0	0	1	0	D-Glycerate;glycerate;L-Glyceric acid;		C3H6O4	H	D-Glycerate;glycerate;L-Glyceric acid;	Hydroxy Acids;;Hydroxy Acids;	1	56	56	0.0178923	1.26964	0.0274863	0.487404	0.000285118	0.380957	0.00231581	0.383891	0.000238563	0.300051	0.0178923	0.781603	6.4648e-06	0.360119	105.019	12	0	A		0	9	16	11			0	9	11	58
37	105.044	120.569	85933.1	2	0	9	9	Unidentified				Unidentified		0	36	36	NA	#VALUE!	NA	#VALUE!	NA	#VALUE!	0.117185	0.137355	0.121335	0.232416	0.0268855	1.69208	0.101347	0.206866	105.044	2	0	A		0	0	21	0			0	0	21	0
38	105.96	60.5544	36662	8	9	0	0	Unidentified				Unidentified		0	39	39	0.405679	0.897358	NA	#VALUE!	0.0316864	2.64131	NA	#VALUE!	0.0316864	2.94343	NA	#VALUE!	0.0223621	2.64131	105.96	1	0	A		0	0	0	32			0	0	0	16
39	108.902	50.465	298597	0	0	0	0	Salt Peak - Ignore				Salt Peak - Ignore		0	57	57	0.939743	0.983486	0.10247	1.13135	0.226476	1.12298	0.033763	1.15035	0.0587817	1.14184	0.870283	0.992599	0.0145058	1.15035	108.902	7	12	S		0	10	15	14			0	15	17	84
40	109.029	219.425	31728.1	1	1	1	2	5-Methyl-2-furaldehyde;benzosemiquinone;Catechol;Muconic dialdehyde;p-Benzenediol;Resorcinol;pimagedine HCl;Pimagedine hydrochloride (USAN);;		C6H6O2;CH7ClN4	H;H	5-Methyl-2-furaldehyde;benzosemiquinone;Catechol;Muconic dialdehyde;p-Benzenediol;Resorcinol;pimagedine HCl;Pimagedine hydrochloride (USAN);;	;;Alcohols and Polyols;Fatty aldehydes [FA06];Alcohols and Polyols;;;;;	2	52	52	0.00149616	1.65186	0.833635	0.895955	0.630428	0.87701	0.00705364	0.54239	0.00309519	0.530922	0.923342	0.978855	0.0263098	0.75433	109.029	0	0	A		0	11	12	9			0	7	9	10
41	109.066	271.721	67686.4	2	0	10	8	2,4-heptadienal;"4,6-heptadienal";Norcamphor;		C7H10O	H	2,4-heptadienal;"4,6-heptadienal";Norcamphor;	Fatty aldehydes [FA06];Fatty aldehydes [FA06];;	1	36	36	NA	#VALUE!	0.117185	0.16203	0.121335	0.280714	NA	#VALUE!	NA	#VALUE!	0.0832645	1.73248	0.101347	0.232689	109.066	483	36	M		0	0	28	0			0	0	34	0
42	110.899	50.6458	162271	0	0	0	0	Salt Peak - Ignore				Salt Peak - Ignore		0	57	57	0.939743	0.995846	0.10247	1.08715	0.0963037	1.14037	0.0864107	1.09169	0.226476	1.14512	0.806496	1.04895	0.0264386	1.09554	110.899	7	12	S		0	8	9	8			0	9	10	58
43	112.933	40.3088	67907.7	4	3	4	4	Unidentified				Unidentified		0	33	33	0.630954	0.986029	0.200185	1.03505	0.521839	1.0088	0.200185	1.04972	0.336668	1.0231	0.748774	0.974641	0.133327	1.04342	112.933	0	0	A		0	0	0	0			0	0	0	0
44	113.989	830.874	234418	4	5	0	0	1,2-Dichloroethane;		C2H4Cl2	NH3	1,2-Dichloroethane;	;	1	48	48	0.939743	0.981792	0.0338949	1.11457	0.0227403	1.11321	0.0236516	1.13524	0.00923674	1.13386	0.669815	0.998778	0.000827125	1.1263	113.989	0	0	A		0	0	0	24			0	0	0	12
45	114.99	830.809	70249.8	8	5	0	2	Unidentified				Unidentified		0	41	41	0.477197	1.00964	0.610385	1.00785	0.0675773	1.12849	0.671373	0.998226	0.197396	1.11772	0.164915	1.11971	0.386125	1.04197	114.99	0	0	A		0	0	0	17			0	0	0	10
46	115.004	73.4008	164883	0	0	0	0	Formylpyruvate;Fumarate;fumarate;Maleic acid;		C4H4O4	H	Formylpyruvate;Fumarate;fumarate;Maleic acid;	;Dicarboxylic Acids;;Dicarboxylic Acids;	1	57	57	0.54535	1.73146	0.252999	0.980939	0.405679	1.41819	0.072448	0.566539	0.820596	0.819074	0.0864107	1.44575	0.431439	0.960757	115.004	0	0	A		0	16	23	12			1	11	14	12
47	115.04	191.194	5.59797e+06	0	0	0	0	3-buten-2-one;3-Butyn-1-ol;crotonaldehyde;Crotonaldehyde;2-Methylacetoacetic acid;2-Oxopentanoic acid;3-Methyl-2-oxobutanoic acid;3-Oxopentanoic acid;5-Oxopentanoate;CTI-01;Levulinic acid;Methylacetoacetic acid;Tetrahydrofuran-2-Carboxylic Acid;;		C4H6O;C5H8O3	HCOOH;H	3-buten-2-one;3-Butyn-1-ol;crotonaldehyde;Crotonaldehyde;2-Methylacetoacetic acid;2-Oxopentanoic acid;3-Methyl-2-oxobutanoic acid;3-Oxopentanoic acid;5-Oxopentanoate;CTI-01;Levulinic acid;Methylacetoacetic acid;Tetrahydrofuran-2-Carboxylic Acid;;	;;;;Keto-Acids;Keto-Acids;Keto-Acids;;;;Keto-Acids;Keto-Acids;;;	2	57	57	0.0963037	1.18198	0.165124	0.9102	0.0820987	0.910052	0.00426672	0.770063	0.00193973	0.769939	0.870283	0.999838	0.0011168	0.837428	115.04	15	13	M		1	13	15	8			0	9	13	38
48	116.072	82.6084	149508	0	0	2	0	3-Buten-1-amine;1-nitropentane;2-Amino-2-methylbutanoate;4-amino-pentanoic acid;4-Methylaminobutyrate;4R-aminopentanoic acid;4S-aminopentanoic acid;5-Aminopentanoate;Amyl nitrite;Betaine;Delta-Amino Valeric Acid;D-Isovaline;D-Norvaline;L-2-aminopentanoate;L-Norvaline;L-Valine;L-Valine;"N,N-dimethyl-beta-alanine";"N,N-Dimethyl-L-Alanine";N-Methyl-a-aminoisobutyric acid;Trimethyl Glycine;Valine;;2-…		C4H9N;C5H11NO2;C5H8O2	HCOOH;H;NH3	3-Buten-1-amine;1-nitropentane;2-Amino-2-methylbutanoate;4-amino-pentanoic acid;4-Methylaminobutyrate;4R-aminopentanoic acid;4S-aminopentanoic acid;5-Aminopentanoate;Amyl nitrite;Betaine;Delta-Amino Valeric Acid;D-Isovaline;D-Norvaline;L-2-aminopentanoate;L-Norvaline;L-Valine;L-Valine;"N,N-dimethyl-beta-alanine";"N,N-Dimethyl-L-Alanine";N-Methyl-a-aminoisobutyric acid;Trimethyl Glycine;Valine;;2-…	;;;Amino fatty acids [FA0110];;Amino fatty acids [FA0110];Amino fatty acids [FA0110];Amino Acids;Alkyl Nitrates;Quaternary Amines Amino Acids;;;;;;;Amino Acids;;;Amino Acids;;;;Fatty Acids;;Fatty Acids;;Fatty Acids and Conjugates [FA01];Fatty Acids and Conjugates [FA01];Fatty Acids and Conjugates [FA01];Fatty Acids and Conjugates [FA01];;Fatty Acids and Conjugates [FA01];;;Fatty Acids;;Fatty Acid…	3	55	55	0.423901	0.802361	0.000238563	0.127383	0.000157052	0.173389	0.000532006	0.15876	0.000379285	0.216099	0.0864107	1.36116	2.03455e-07	0.161899	116.072	16	0	A		0	3	11	5			0	18	22	10
49	117.019	96.8777	2.0489e+06	0	0	0	0	Malondialdehyde;Methylglyoxal;Propenoate;Propiolactone (USAN/INN);"D,L-malic semialdehyde";"Erythrono-1,4-lactone";Methyl oxalate;Methylmalonate;Succinate;;		C3H4O2;C4H6O4	HCOOH;H	Malondialdehyde;Methylglyoxal;Propenoate;Propiolactone (USAN/INN);"D,L-malic semialdehyde";"Erythrono-1,4-lactone";Methyl oxalate;Methylmalonate;Succinate;;	Aldehydes;Ketones ;;;;Lactones;;Dicarboxylic Acids;Dicarboxylic Acids;;	2	57	57	0.820596	1.05798	0.414216	1.26411	0.0820987	1.58954	0.369108	1.19483	0.0342937	1.50243	0.288487	1.25744	0.0430705	1.38652	117.019	17	16	M		0	2	4	29			0	5	5	6
50	117.056	252.203	5.27431e+06	0	0	0	0	2-methylpropanal;Butanal;Methyl ethyl ketone;Tetrahydrofuran;2-Ethylhydracrylic acid;2-Hydroxy-2-methylbutyric acid;2-Hydroxy-3-methylbutyric acid;2-Hydroxyvaleric acid;2-Methyl-3-hydroxybutyric acid;"3-Hydroxy-2-methyl-[R-(R,S)]-butanoic acid";"3-Hydroxy-2-methyl-[S-(R,R)]-butanoic acid";3-Hydroxyisovaleric acid;3-Hydroxyvaleric acid;4-Hydroxyisovaleric acid;4-hydroxy-valeric acid;5-Hydroxypenta…		C4H8O;C5H10O3	HCOOH;H	2-methylpropanal;Butanal;Methyl ethyl ketone;Tetrahydrofuran;2-Ethylhydracrylic acid;2-Hydroxy-2-methylbutyric acid;2-Hydroxy-3-methylbutyric acid;2-Hydroxyvaleric acid;2-Methyl-3-hydroxybutyric acid;"3-Hydroxy-2-methyl-[R-(R,S)]-butanoic acid";"3-Hydroxy-2-methyl-[S-(R,R)]-butanoic acid";3-Hydroxyisovaleric acid;3-Hydroxyvaleric acid;4-Hydroxyisovaleric acid;4-hydroxy-valeric acid;5-Hydroxypenta…	;Aldehydes;Ketones ;Furans;Hydroxy Acids;Hydroxy Acids;Hydroxy Acids;Hydroxy Acids;Hydroxy Acids;Hydroxy Acids;Hydroxy Acids;Hydroxy Acids;Hydroxy Acids;Hydroxy Acids;Hydroxy fatty acids [FA0105];;Hydroxy Acids;;	2	59	58	0.226476	1.17855	0.000238563	0.332776	0.000157052	0.487496	0.000238563	0.282359	0.000157052	0.413639	0.0412268	1.46494	9.36985e-08	0.335819	117.056	3	15	M_HCOOH		1	7	9	19			0	4	4	5
51	118.051	50.4724	115686	0	3	0	0	(S)-Methylmalonate semialdehyde;2-Methyl-3-oxopropanoate;2-Oxobutanoate;4-Hydroxycrotonic acid;Acetoacetate;methyl pyruvate;Propylene carbonate (NF);Succinic semialdehyde;"(-)-erythro-(2R,3R)-dihydroxybutylamide";2-Methylserine;3-nitro-2-butanol;4-Amino-3-hydroxybutanoate;Beta-3-Serine;homoserine;L-Allothreonine;L-Allo-threonine;L-allo-threonine;L-Homoserine;L-Homoserine;L-Threonine;L-Threonine;;		C4H6O3;C4H9NO3	NH3;H	(S)-Methylmalonate semialdehyde;2-Methyl-3-oxopropanoate;2-Oxobutanoate;4-Hydroxycrotonic acid;Acetoacetate;methyl pyruvate;Propylene carbonate (NF);Succinic semialdehyde;"(-)-erythro-(2R,3R)-dihydroxybutylamide";2-Methylserine;3-nitro-2-butanol;4-Amino-3-hydroxybutanoate;Beta-3-Serine;homoserine;L-Allothreonine;L-Allo-threonine;L-allo-threonine;L-Homoserine;L-Homoserine;L-Threonine;L-Threonine;;	;Keto-Acids;Keto-Acids;Hydroxy Acids;Keto-Acids;;;Keto-Acids;;;;;;;Amino Acids;;;;Amino Acids;;Amino Acids;;	2	54	54	0.198765	0.799033	0.0011381	3.34166	0.000157052	3.13478	0.0011381	4.18213	0.000157052	3.92321	0.744882	0.938089	3.51112e-07	3.58514	118.051	18	0	A		0	0	0	14			0	0	0	2
52	118.931	48.2732	82523.9	0	0	0	0	Salt Peak - Ignore				Salt Peak - Ignore		0	57	57	0.54535	0.915067	0.288487	0.869018	0.364346	0.885901	0.462433	0.949677	0.405679	0.968126	0.934925	1.01943	0.20609	0.911044	118.931	0	0	S		0	7	10	14			0	8	10	41
53	119.035	56.641	1.2242e+06	0	0	0	0	(S)-3,4-Dihydroxybutyric acid;"2,4-dihydroxybutanoic acid";4-Deoxyerythronic acid;4-Deoxythreonic acid;"A,b-dihydroxyisobutyric acid";D-Erythrose;D-Erythrulose;D-threo-Aldose;D-threo-aldose;D-Threose;L-Erythrulose;		C4H8O4	H	(S)-3,4-Dihydroxybutyric acid;"2,4-dihydroxybutanoic acid";4-Deoxyerythronic acid;4-Deoxythreonic acid;"A,b-dihydroxyisobutyric acid";D-Erythrose;D-Erythrulose;D-threo-Aldose;D-threo-aldose;D-Threose;L-Erythrulose;	Hydroxy Acids;Hydroxy Acids;Hydroxy Acids;Hydroxy Acids;Hydroxy Acids;Carbohydrates;;;;;Carbohydrates;	1	57	57	0.650147	0.944583	0.000238563	0.510912	0.000212183	0.498892	0.000238563	0.540887	0.000157052	0.528162	0.934925	0.976473	1.0936e-07	0.516763	119.035	478	17	M		0	1	2	20			0	5	9	2
54	121.029	282.182	298250	2	1	0	1	3-Hydroxybenzaldehyde;4-Hydroxybenzaldehyde;Benzoate;Salicylaldehyde;Tropolone;	Hydroxybenzaldehyde;Benzoate;Salicylaldehyde;Tropolone;	C7H6O2	H	3-Hydroxybenzaldehyde;4-Hydroxybenzaldehyde;Benzoate;Salicylaldehyde;Tropolone;	;;Aromatic Acids;;;	1	52	52	0.806496	1.05475	0.0209213	1.14202	0.0832645	1.11113	0.0409927	1.08274	0.155132	1.05346	0.833635	0.972958	0.00731445	1.07602	121.029	0	0	A		0	7	8	11			0	13	18	128
55	121.066	337.654	142383	0	0	0	0	cycocel;(S)-1-Phenylethanol;1-Phenylethanol;"2,4,6-octatrienal";"2,4-Dimethylphenol";2-Ethylphenol;2-Methylbenzyl alcohol;2-phenylethanol;"3,4-Dimethylphenol";3-Ethylphenol;3-Methylbenzyl alcohol;4-Ethylphenol;4-Methylbenzyl alcohol;Methylphenyl carbinol;;		C5H13ClN;C8H10O	H;H	cycocel;(S)-1-Phenylethanol;1-Phenylethanol;"2,4,6-octatrienal";"2,4-Dimethylphenol";2-Ethylphenol;2-Methylbenzyl alcohol;2-phenylethanol;"3,4-Dimethylphenol";3-Ethylphenol;3-Methylbenzyl alcohol;4-Ethylphenol;4-Methylbenzyl alcohol;Methylphenyl carbinol;;	;;;Fatty aldehydes [FA06];;;;;;;;;;;;	2	57	57	0.173617	1.33893	0.220671	1.4137	0.0963037	1.39985	0.683091	1.05585	0.596701	1.0455	0.934925	0.990198	0.16858	1.27592	121.066	19	0	A		0	6	8	6			0	13	15	2
56	124.007	52.7336	141574	0	0	0	0	Vinylsulphonic Acid;Taurine;;		C2H4O3S;C2H7NO3S	NH3;H	Vinylsulphonic Acid;Taurine;;	;Amino Acids;;	2	57	57	0.705457	1.01415	0.000238563	3.07468	0.00249691	2.02625	0.000327414	3.03178	0.00115205	1.99798	0.0603891	0.659013	1.34638e-06	2.25392	124.007	20	0	A		0	5	6	19			0	5	5	8
57	125.001	69.0758	1.52849e+06	0	0	0	0	(R)-Lactate;(S)-Lactate;3-Hydroxypropanoate;D-Glyceraldehyde;D-Glyceraldehyde;Dihydroxyacetone;Glyceraldehyde;Lactate;		C3H6O3	Cl	(R)-Lactate;(S)-Lactate;3-Hydroxypropanoate;D-Glyceraldehyde;D-Glyceraldehyde;Dihydroxyacetone;Glyceraldehyde;Lactate;	Hydroxy Acids;Hydroxy Acids;Hydroxy Acids;;;Alcohols and Polyols;Alcohols and Polyols;;	1	57	57	0.173617	0.9031	0.0603891	1.29848	0.150927	1.20784	0.00191772	1.43781	0.000506541	1.33744	0.414216	0.930196	0.000399681	1.3762	125.001	21	18	M_MCl;Cl;1		0	4	5	19			0	2	3	7
58	125.024	256.872	46837.9	8	0	5	3	1,2,3-Trihydroxybenzene;5-Hydroxymethyl-2-furaldehyde;"Benzene-1,2,4-triol";Maltol;Phloroglucinol;Triacetate lactone;		C6H6O3	H	1,2,3-Trihydroxybenzene;5-Hydroxymethyl-2-furaldehyde;"Benzene-1,2,4-triol";Maltol;Phloroglucinol;Triacetate lactone;	;;;;;;	1	40	40	1	0.931866	0.00146272	0.334786	0.0455003	0.386234	0.0026998	0.359264	0.0528075	0.414474	0.637352	1.15367	7.10526e-05	0.345252	125.024	0	0	A		0	0	0	0			0	0	0	0
59	127.04	191.258	85038.4	0	1	10	9	(4E)-2-Oxohexenoic acid;"2-Hydroxy-cis-hex-2,4-dienoate";6-hydroxy-2-hexynoic acid;"Dihydro-4,4-dimethyl-2,3-Furandione";Dihydrophloroglucinol;		C6H8O3	H	(4E)-2-Oxohexenoic acid;"2-Hydroxy-cis-hex-2,4-dienoate";6-hydroxy-2-hexynoic acid;"Dihydro-4,4-dimethyl-2,3-Furandione";Dihydrophloroglucinol;	;;Hydroxy fatty acids [FA0105];;;	1	32	32	NA	#VALUE!	NA	#VALUE!	NA	#VALUE!	NA	#VALUE!	NA	#VALUE!	0.0201368	2.71301	NaN	#VALUE!	127.04	22	0	A		0	0	21	0			0	0	81	0
60	127.04	271.891	114690	2	3	8	8	(4E)-2-Oxohexenoic acid;"2-Hydroxy-cis-hex-2,4-dienoate";6-hydroxy-2-hexynoic acid;"Dihydro-4,4-dimethyl-2,3-Furandione";Dihydrophloroglucinol;		C6H8O3	H	(4E)-2-Oxohexenoic acid;"2-Hydroxy-cis-hex-2,4-dienoate";6-hydroxy-2-hexynoic acid;"Dihydro-4,4-dimethyl-2,3-Furandione";Dihydrophloroglucinol;	;;Hydroxy fatty acids [FA0105];;;	1	44	39	1	1.09393	0.121335	0.326005	0.113846	0.582959	0.0367139	0.298013	0.0531734	0.532904	0.0208793	1.78819	0.00897255	0.447836	127.04	0	0	A		0	0	0	0			0	0	0	0
61	128.035	85.3976	818067	0	0	0	0	1-Pyrroline-4-hydroxy-2-carboxylate;4-Oxoproline;5-Oxo-D-proline;5-Oxoproline;5-oxoproline;5-Oxoproline;5-Oxoproline;Dimethadione (USAN/INN);L-1-Pyrroline-3-hydroxy-5-carboxylate;L-1-Pyrroline-3-hydroxy-5-carboxylate;N-Acryloylglycine;Pyrrolidonecarboxylic acid;		C5H7NO3	H	1-Pyrroline-4-hydroxy-2-carboxylate;4-Oxoproline;5-Oxo-D-proline;5-Oxoproline;5-oxoproline;5-Oxoproline;5-Oxoproline;Dimethadione (USAN/INN);L-1-Pyrroline-3-hydroxy-5-carboxylate;L-1-Pyrroline-3-hydroxy-5-carboxylate;N-Acryloylglycine;Pyrrolidonecarboxylic acid;	Amino Acids Hydroxy Acids;;;Amino Acids;;;;;;Amino Acids;Acyl Glycines;Keto-Acids Amino Ketones;	1	57	57	0.879829	1.02389	0.000238563	1.75782	0.000157052	2.04585	0.000327414	1.71681	0.000381058	1.99812	0.683091	1.16386	1.73077e-07	1.85619	128.035	23	28	M		0	8	11	8			0	11	13	7
62	129.019	81.9835	96434.7	0	0	4	1	3-Butynoate;4-Hydroxy-2-butynal;(E)-Glutaconate;"2,5-Dioxopentanoate";2-Methylmaleate;"4,5-Dioxopentanoate";Acetylpyruvate;glutaconate;Itaconate;Mesaconate;mesaconate;;		C4H4O2;C5H6O4	HCOOH;H	3-Butynoate;4-Hydroxy-2-butynal;(E)-Glutaconate;"2,5-Dioxopentanoate";2-Methylmaleate;"4,5-Dioxopentanoate";Acetylpyruvate;glutaconate;Itaconate;Mesaconate;mesaconate;;	;;Dicarboxylic Acids;;Dicarboxylic Acids;;;;Dicarboxylic Acids;Dicarboxylic Acids;;;	2	52	52	0.157299	0.927402	0.000486766	0.73799	0.00550173	0.765658	0.157299	0.795761	0.328972	0.825595	0.369108	1.03749	0.00104666	0.777007	129.019	0	0	A		0	0	25	0			0	0	4	0
63	129.056	283.198	5.06764e+07	0	0	0	0	3-Methylbut-2-enal;Cyclopentanone;Methyl propenyl ketone;(R)-Pantolactone;(S)-3-Methyl-2-oxopentanoate;(S)-3-Methyl-2-oxopentanoic acid;1-Oxa-2-oxo-3-hydroxycycloheptane;2-Hydroxyethyl methacrylate;2-Methyl-3-ketovaleric acid;2-Oxohexanoic acid;3-Methyl-2-oxopentanoate;3-Oxohexanoic acid;4-keto-n-caproic acid;4-Methyl-2-oxopentanoate;5-Oxohexanoic acid;6-Hydroxyhexan-6-olide;Adipate semialdehyde;…		C5H8O;C6H10O3	HCOOH;H	3-Methylbut-2-enal;Cyclopentanone;Methyl propenyl ketone;(R)-Pantolactone;(S)-3-Methyl-2-oxopentanoate;(S)-3-Methyl-2-oxopentanoic acid;1-Oxa-2-oxo-3-hydroxycycloheptane;2-Hydroxyethyl methacrylate;2-Methyl-3-ketovaleric acid;2-Oxohexanoic acid;3-Methyl-2-oxopentanoate;3-Oxohexanoic acid;4-keto-n-caproic acid;4-Methyl-2-oxopentanoate;5-Oxohexanoic acid;6-Hydroxyhexan-6-olide;Adipate semialdehyde;…	;;Ketones ;;;;;;Keto-Acids Hydroxy Acids ;Keto-Acids;Keto-Acids;Fatty Acids;Oxo fatty acids [FA0106];Keto-Acids;;;;;;;;;	2	58	58	0.325751	1.0542	0.567628	0.892715	0.364346	0.91341	0.120819	0.846814	0.04125	0.866444	0.934925	1.02318	0.0677987	0.88673	129.056	24	19	M		1	26	27	18			0	16	19	23
64	130.051	108.58	348991	0	0	0	0	2-Pyrrolidinone;Acetone cyanohydrin;"2-Hydroxy-2,4-pentadienoate";2-hydroxy-4-pentenoate;2-Oxo-3-Pentenoic Acid;2-oxopent-4-enoate;3-oxo-4-pentenoic acid;"cis-2-hydroxypenta-2,4-dienoate";cis-Acetylacrylate;;(S)-4-Amino-5-oxopentanoate;2-amino-4-oxopentanoate;2-Amino-4-oxopentanoic acid;2-amino-4-oxo-pentanoic acid;3-Hydroxy-L-proline;3-hydroxy-L-proline;3-Oxiran-2ylalanine;4-Hydroxy-L-proline;4-…		C4H7NO;C5H6O3;C5H9NO3	HCOOH;NH3;H	2-Pyrrolidinone;Acetone cyanohydrin;"2-Hydroxy-2,4-pentadienoate";2-hydroxy-4-pentenoate;2-Oxo-3-Pentenoic Acid;2-oxopent-4-enoate;3-oxo-4-pentenoic acid;"cis-2-hydroxypenta-2,4-dienoate";cis-Acetylacrylate;;(S)-4-Amino-5-oxopentanoate;2-amino-4-oxopentanoate;2-Amino-4-oxopentanoic acid;2-amino-4-oxo-pentanoic acid;3-Hydroxy-L-proline;3-hydroxy-L-proline;3-Oxiran-2ylalanine;4-Hydroxy-L-proline;4-…	Amino Ketones;;;;;;Oxo fatty acids [FA0106];;;;;;;Oxo fatty acids [FA0106];Amino Acids;;;Amino Acids;;Amino Acids;Amino Acids;;;;;;;Amino Acids;;;;Amino Acids;;Acyl Glycines;;Amino Acids;;;	3	57	57	0.596701	1.00121	0.00705073	1.39685	0.0233422	1.34755	0.0143059	1.39517	0.0493662	1.34592	0.743971	0.964703	0.000826955	1.35754	130.051	0	0	A		0	21	26	1			0	10	13	53
65	130.087	179.392	598842	0	0	4	2	Piperidine;"2,2-dimethyl-3-butenoic acid";2-Hydroxycyclohexan-1-one;3-Hydroxycyclohexanone;3-isopropyl acrylic acid;3-methyl-2Z-pentenoic acid;3-Methyl-3Z-Pentenoic Acid;3-methyl-4-pentenoic acid;4-hydroxy-2-hexenal;4-methyl-4-pentenoic acid;6-Hexanolide;Adipaldehyde;Delta-Hexanolactone;delta-hexenoic acid;Gamma-Caprolactone;gamma-hexenoic acid;Hydrosorbic acid;Pyroterebic acid;trans-Hex-2-enoic …		C5H11N;C6H10O2;C6H13NO2	HCOOH;NH3;H	Piperidine;"2,2-dimethyl-3-butenoic acid";2-Hydroxycyclohexan-1-one;3-Hydroxycyclohexanone;3-isopropyl acrylic acid;3-methyl-2Z-pentenoic acid;3-Methyl-3Z-Pentenoic Acid;3-methyl-4-pentenoic acid;4-hydroxy-2-hexenal;4-methyl-4-pentenoic acid;6-Hexanolide;Adipaldehyde;Delta-Hexanolactone;delta-hexenoic acid;Gamma-Caprolactone;gamma-hexenoic acid;Hydrosorbic acid;Pyroterebic acid;trans-Hex-2-enoic …	;Fatty Acids and Conjugates [FA01];;;Fatty Acids and Conjugates [FA01];Fatty Acids and Conjugates [FA01];Fatty Acids and Conjugates [FA01];Fatty Acids and Conjugates [FA01];Fatty aldehydes [FA06];Fatty Acids and Conjugates [FA01];;Fatty aldehydes [FA06];Lactones;Fatty Acids and Conjugates [FA01];Fatty Acids;Fatty Acids and Conjugates [FA01];Fatty Acids and Conjugates [FA01];Fatty Acids and Conjug…	3	51	51	0.3017	0.57403	0.000532006	0.0641707	0.000379285	0.109269	0.00146272	0.11179	0.0011381	0.190355	0.141645	1.70279	1.26838e-06	0.125259	130.087	25	0	A		0	0	17	0			0	0	16	0
66	131.035	229.481	583237	0	0	0	0	1,4-Lactone;2-Butenoate;"2-Butyne-1,4-diol";crotonylmercuric bromide;Cyclopropanecarboxylate;Diacetyl;Isocrotonic acid;Oxolan-3-one;vinyl acetate;(S)-2-Acetolactate;"(S)-4,5-dihydroxypentan-2,3-dione";2-(Hydroxymethyl)-4-oxobutanoate;2-Acetolactate;2-deoxyribonolactone;3-Hydroxy-3-methyl-2-oxobutanoic acid;"4,5-dihydroxy-2,3-pentanedione";4-Hydroxy-2-oxopentanoate;Deoxyribonolactone;Dimethylmalon…		C4H6O2;C5H8O4	HCOOH;H	1,4-Lactone;2-Butenoate;"2-Butyne-1,4-diol";crotonylmercuric bromide;Cyclopropanecarboxylate;Diacetyl;Isocrotonic acid;Oxolan-3-one;vinyl acetate;(S)-2-Acetolactate;"(S)-4,5-dihydroxypentan-2,3-dione";2-(Hydroxymethyl)-4-oxobutanoate;2-Acetolactate;2-deoxyribonolactone;3-Hydroxy-3-methyl-2-oxobutanoic acid;"4,5-dihydroxy-2,3-pentanedione";4-Hydroxy-2-oxopentanoate;Deoxyribonolactone;Dimethylmalon…	Fatty Acids;Fatty Acids;;;;Ketones ;Fatty Acids and Conjugates [FA01];Ketones Lactones;;Keto-Acids;;;Keto-Acids;;;;;;Dicarboxylic Acids;Dicarboxylic Acids;Dicarboxylic Acids;Dicarboxylic Acids;Fatty Acids;;;	2	57	57	0.198765	1.07162	0.033763	0.827609	0.449692	0.958094	0.00705073	0.772299	0.0696424	0.894064	0.252999	1.15767	0.00897318	0.818211	131.035	0	0	A		0	13	21	6			0	9	11	0
67	131.071	312.799	2.6151e+06	0	0	0	0	2-methylbutyraldehyde;3-Methylbutanal;Cyclopentanol;Pentan-2-one;pentan-3-one;Pentanal;Prenol;Tetrahydropyran;(5R)-5-Hydroxyhexanoic acid;(R)-3-Hydroxyhexanoic acid;"2,3-Dideoxyfucose";2-Ethyl-2-Hydroxybutyric acid;2-Hydroxy-3-methylpentanoic acid;2-Hydroxycaproic acid;5-Hydroxyhexanoic acid;6-Hydroxyhexanoic acid;alpha-hydroxyisocaproic acid;D-2-Hydroxyisocaproate;DL-3-hydroxy caproic acid;DL-4-…		C5H10O;C6H12O3	HCOOH;H	2-methylbutyraldehyde;3-Methylbutanal;Cyclopentanol;Pentan-2-one;pentan-3-one;Pentanal;Prenol;Tetrahydropyran;(5R)-5-Hydroxyhexanoic acid;(R)-3-Hydroxyhexanoic acid;"2,3-Dideoxyfucose";2-Ethyl-2-Hydroxybutyric acid;2-Hydroxy-3-methylpentanoic acid;2-Hydroxycaproic acid;5-Hydroxyhexanoic acid;6-Hydroxyhexanoic acid;alpha-hydroxyisocaproic acid;D-2-Hydroxyisocaproate;DL-3-hydroxy caproic acid;DL-4-…	;Aldehydes;;;Oxygenated hydrocarbons [FA12];;;;Hydroxy Acids;Hydroxy Acids;;Hydroxy Acids;Hydroxy Acids;Hydroxy Acids;Hydroxy Acids;;;Hydroxy Acids;Hydroxy fatty acids [FA0105];Hydroxy fatty acids [FA0105];;Hydroxy Acids;Hydroxy Acids;;;	2	61	57	0.256839	1.13199	0.000238563	0.3643	0.000157052	0.530386	0.000238563	0.321823	0.000157052	0.468544	0.10247	1.45591	9.36985e-08	0.447117	131.071	26	21	M		0	4	6	30			0	2	3	13
68	133.014	57.2631	615786	0	0	0	0	(R)-Malate;(S)-Malate;3-Dehydro-L-threonate;Malate;Malate Like Intermediate;		C4H6O5	H	(R)-Malate;(S)-Malate;3-Dehydro-L-threonate;Malate;Malate Like Intermediate;	;Dicarboxylic Acids;;Dicarboxylic Acids;;	1	57	57	0.939743	1.56245	0.288487	0.808775	0.596701	1.13255	0.120819	0.517632	0.762369	0.724851	0.220671	1.40032	0.41517	0.930055	133.014	0	0	A		0	24	29	14			0	5	6	8
69	133.051	85.9222	77991.4	1	0	6	6	MORE THAN 15 HITS		C4H8O2;C5H10O4	HCOOH;H	(R)-Acetoin;(R)-Acetoin;"1,4-Dioxane";2-Methylpropanoate;4-Hydroxy-2-Butanone;Acetic ester;Acetoin;Butanoic acid;D-(-)-3-hydroxybutyrate;"(R)-2,3-Dihydroxy-3-methylbutanoate";"(R)-2,3-Dihydroxy-3-methylbutanoate";1-Deoxy-D-xylulose;1-deoxy-D-xylulose;1-deoxy-D-xylulose;"2,3-Dihydroxy-3-methylbutanoate";"2,3-Dihydroxyvaleric acid";2-Deoxy-alpha-D-ribopyranose;2-Deoxy-L-arabinose;Deoxyribose;Deoxyr…	;;;Fatty Acids;;;Alcohols and Polyols Ketones;Fatty Acids;;;;;Carbohydrates;;;Hydroxy Acids;;;;;Carbohydrates;;;;	2	42	42	0.723674	1.07411	0.0125549	0.404449	0.0125549	0.465119	0.089633	0.376545	0.089633	0.433029	0.894626	1.15001	0.00302078	0.416638	133.05	0	0	A		0	0	42	0			0	0	35	0
70	134.061	276.47	80468.6	0	0	0	0	Benzofuran;(Z)-Phenylacetaldehyde oxime;2-Phenylacetamide;2-Phenylacetamide;N-Acetylarylamine;N-Acetylarylamine;N-Benzylformamide;N-Methylformamide;phenylacetaldoxime;;		C8H6O;C8H9NO	NH3;H	Benzofuran;(Z)-Phenylacetaldehyde oxime;2-Phenylacetamide;2-Phenylacetamide;N-Acetylarylamine;N-Acetylarylamine;N-Benzylformamide;N-Methylformamide;phenylacetaldoxime;;	;;;Amino Ketones;Amino Ketones;;;Aldehydes;;;	2	58	57	0.820596	1.01938	0.0025191	0.472582	0.0283655	0.599619	0.000238563	0.463598	0.00149887	0.588219	0.00705073	1.26881	1.71626e-05	0.559669	134.061	27	0	A		0	3	7	14			0	2	4	1
71	134.074	75.8018	22650.5	2	0	9	4	Unidentified				Unidentified		0	39	39	0.617075	0.86668	0.157299	0.79264	0.00982327	0.559482	0.601508	0.91457	0.245278	0.645545	0.0675082	0.705846	0.0204416	0.718088	134.074	0	0	A		0	0	8	0			0	0	9	0
72	135.03	327.336	360924	0	0	0	0	(R)-Lactate;(S)-Lactate;3-Hydroxypropanoate;D-Glyceraldehyde;D-Glyceraldehyde;Dihydroxyacetone;Glyceraldehyde;Lactate;D-threonic acid;Erythronic acid;Threonate;Threonic acid;;		C3H6O3;C4H8O5	HCOOH;H	(R)-Lactate;(S)-Lactate;3-Hydroxypropanoate;D-Glyceraldehyde;D-Glyceraldehyde;Dihydroxyacetone;Glyceraldehyde;Lactate;D-threonic acid;Erythronic acid;Threonate;Threonic acid;;	Hydroxy Acids;Hydroxy Acids;Hydroxy Acids;;;Alcohols and Polyols;Alcohols and Polyols;;Hydroxy fatty acids [FA0105];Hydroxy Acids;;Hydroxy Acids;;	2	57	57	0.596701	1.02341	0.743971	1.0148	0.762369	1.0354	0.414216	0.991584	0.496292	1.01171	0.683091	1.0203	0.448071	0.998388	135.03	0	0	A		0	7	13	14			0	2	3	4
73	135.03	554.33	401231	0	0	0	3	(R)-Lactate;(S)-Lactate;3-Hydroxypropanoate;D-Glyceraldehyde;D-Glyceraldehyde;Dihydroxyacetone;Glyceraldehyde;Lactate;D-threonic acid;Erythronic acid;Threonate;Threonic acid;;		C3H6O3;C4H8O5	HCOOH;H	(R)-Lactate;(S)-Lactate;3-Hydroxypropanoate;D-Glyceraldehyde;D-Glyceraldehyde;Dihydroxyacetone;Glyceraldehyde;Lactate;D-threonic acid;Erythronic acid;Threonate;Threonic acid;;	Hydroxy Acids;Hydroxy Acids;Hydroxy Acids;;;Alcohols and Polyols;Alcohols and Polyols;;Hydroxy fatty acids [FA0105];Hydroxy Acids;;Hydroxy Acids;;	2	53	53	0.769698	0.944064	0.00124458	0.568384	0.000906449	0.643198	0.000327414	0.602061	0.000381058	0.681307	0.141645	1.13163	8.33259e-07	0.579995	135.03	0	0	A		0	4	6	0			0	5	7	0
74	135.03	71.3231	1.34628e+06	0	0	0	0	D-threonic acid;Erythronic acid;Threonate;Threonic acid;		C4H8O5	H	D-threonic acid;Erythronic acid;Threonate;Threonic acid;	Hydroxy fatty acids [FA0105];Hydroxy Acids;;Hydroxy Acids;	1	57	57	0.820596	1.00435	0.00705073	0.800191	0.0065017	0.839385	0.0178923	0.796725	0.0126111	0.835749	0.369108	1.04898	0.00023252	0.820364	135.03	0	0	A		0	17	21	16			0	6	8	5
75	137.024	258.798	384815	0	0	0	0	3-Hydroxybenzoate;4-Hydroxybenzoate;Gentisate aldehyde;protocatechualdehyde;Salicylate;Sesamol;		C7H6O3	H	3-Hydroxybenzoate;4-Hydroxybenzoate;Gentisate aldehyde;protocatechualdehyde;Salicylate;Sesamol;	Aromatic Acids;Aromatic Acids;Alcohols and Polyols;;Salicylates;;	1	57	57	0.879829	1.04099	0.743971	1.0744	0.820596	0.882219	0.683091	1.0321	0.596701	0.847482	0.327187	0.821128	0.977584	0.897432	137.024	0	0	A		0	7	11	7			0	8	11	33
76	137.024	352.52	1.30172e+06	0	0	0	0	3-Hydroxybenzoate;4-Hydroxybenzoate;Gentisate aldehyde;protocatechualdehyde;Salicylate;Sesamol;		C7H6O3	H	3-Hydroxybenzoate;4-Hydroxybenzoate;Gentisate aldehyde;protocatechualdehyde;Salicylate;Sesamol;	Aromatic Acids;Aromatic Acids;Alcohols and Polyols;;Salicylates;;	1	58	58	0.0696424	0.581595	0.00191772	0.186534	0.0101652	0.309982	0.00145086	0.320728	0.0233422	0.532985	0.0500435	1.6618	7.43999e-05	0.307068	137.024	479	22	M		0	16	24	34			0	12	13	24
77	138.056	269.196	28095.7	4	2	4	2	2-Methylpyridine;3-Methylpyridine;Aniline;N-Methylpyridinium;3-Hydroxybenzaldehyde;4-Hydroxybenzaldehyde;Benzoate;Salicylaldehyde;Tropolone;;"3,4-dihydroxybenzylamine";Deferiprone (INN);Gabaculine;Trigonelline;;		C6H7N;C7H6O2;C7H9NO2	HCOOH;NH3;H	2-Methylpyridine;3-Methylpyridine;Aniline;N-Methylpyridinium;3-Hydroxybenzaldehyde;4-Hydroxybenzaldehyde;Benzoate;Salicylaldehyde;Tropolone;;"3,4-dihydroxybenzylamine";Deferiprone (INN);Gabaculine;Trigonelline;;	;;Cyclic Amines;;;;Aromatic Acids;;;;;;;Aromatic Acids Amino Acids;;	3	44	44	0.796253	1.10569	0.297621	1.65694	1	0.99272	0.253098	1.49855	0.521839	0.897826	0.198543	0.59913	0.528145	1.00884	138.056	0	0	A		0	0	0	0			0	0	0	0
78	139.04	266.209	38962.6	4	2	5	2	Arene oxide;Phenol;"2,3,5-Trihydroxytoluene";"2,4,6-Trihydroxytoluene";4-Hydroxymethylcatechol;Gentisyl alcohol;;		C6H6O;C7H8O3	HCOOH;H	Arene oxide;Phenol;"2,3,5-Trihydroxytoluene";"2,4,6-Trihydroxytoluene";4-Hydroxymethylcatechol;Gentisyl alcohol;;	;Alcohols and Polyols;;;;;;	2	43	43	0.807541	0.795788	0.94906	0.769228	0.668235	0.982364	0.684743	0.966624	0.855132	1.23445	0.886403	1.27708	0.913372	0.994886	139.04	0	0	A		0	0	0	0			0	0	0	0
79	143.035	50.4188	493819	0	0	0	0	Piperazine;(E)-2-Methylglutaconic acid;"2,3-Dimethylmaleate";2-Methyleneglutarate;2-methylglutaconic acid;3-Hexenedioic acid;3-Methylglutaconic acid;Dimethyl fumarate (USAN);Methylitaconate;Triacetate;triacetate;;		C4H10N2;C6H8O4	NaCl;H	Piperazine;(E)-2-Methylglutaconic acid;"2,3-Dimethylmaleate";2-Methyleneglutarate;2-methylglutaconic acid;3-Hexenedioic acid;3-Methylglutaconic acid;Dimethyl fumarate (USAN);Methylitaconate;Triacetate;triacetate;;	;Dicarboxylic Acids;;;;Dicarboxylic Acids;Dicarboxylic Acids;;;;;;	2	57	57	0.820596	0.940172	0.000238563	0.239915	0.000157052	0.235563	0.000238563	0.255182	0.000157052	0.250553	0.462433	0.981859	9.36985e-08	0.2422	143.035	9	0	A		0	5	9	12			0	5	6	4
80	143.071	354.457	76182	0	1	1	0	3-Hexenal;3-hexenal;4-hexenal;5-hexenal;cis-3-hexenal;Cyclohexanone;Leaf aldehyde;Methylpentynol (INN);trans-2-hexenal;(5-L-Glutamyl)-L-glutamine;2-Keto-n-heptylic acid;3-butyrl propionic acid;4-Hydroxycyclohexylcarboxylic acid;4-propionyl butyric acid;5-aceto valeric acid;7-oxoheptanoate;ethyl-2-methylacetoacetate;n-valeryl acetic acid;trans-4-Hydroxycyclohexanecarboxylate;;		C6H10O;C7H12O3	HCOOH;H	3-Hexenal;3-hexenal;4-hexenal;5-hexenal;cis-3-hexenal;Cyclohexanone;Leaf aldehyde;Methylpentynol (INN);trans-2-hexenal;(5-L-Glutamyl)-L-glutamine;2-Keto-n-heptylic acid;3-butyrl propionic acid;4-Hydroxycyclohexylcarboxylic acid;4-propionyl butyric acid;5-aceto valeric acid;7-oxoheptanoate;ethyl-2-methylacetoacetate;n-valeryl acetic acid;trans-4-Hydroxycyclohexanecarboxylate;;	;Fatty aldehydes [FA06];Fatty aldehydes [FA06];Fatty aldehydes [FA06];;Ketones ;;;;;Oxo fatty acids [FA0106];Oxo fatty acids [FA0106];Hydroxy Acids;Oxo fatty acids [FA0106];Oxo fatty acids [FA0106];;;Oxo fatty acids [FA0106];;;	2	55	55	0.870283	1.20653	0.533964	0.777604	0.173617	0.536462	0.441418	0.644497	0.165124	0.444632	0.722283	0.689891	0.128676	0.505136	143.071	0	0	A		0	15	22	4			0	39	48	18
81	144.046	326.006	81232.2	0	0	0	0	3-Fluorocatechol;4-Fluorocatechol;		C6H5FO2	NH3	3-Fluorocatechol;4-Fluorocatechol;	;;	1	57	57	0.939743	1.03286	0.00191772	1.41916	0.00249691	1.39562	0.0025191	1.37401	0.00249691	1.35122	0.934925	0.983408	1.32992e-05	1.35673	144.046	0	0	A		0	2	3	10			1	5	5	52
82	144.06	256.907	138973	0	0	0	0	Unidentified				Unidentified		0	57	57	0.364346	0.870199	0.0603891	0.542859	0.112411	0.864245	0.072448	0.623834	0.449692	0.993159	0.513629	1.59202	0.0327271	0.760733	144.06	0	0	A		0	5	5	3			1	13	18	14
83	144.066	220.443	212604	0	0	0	0	N-Methyl-2-pyrrolidinone;(S)-5-amino-3-oxohexanoate;(S)-5-Amino-3-oxohexanoic acid;2-Amino-5-oxohexanoate;4-Acetamidobutanoate;4-Acetamidobutanoate;6-Amino-2-oxohexanoate;Allysine;Isobutyrylglycine;isobutyrylglycine;L-2-Aminoadipate 6-semialdehyde;L-2-Aminoadipate 6-semialdehyde;Methyl aminolevulinate;N-Butyrylglycine;;(4E)-2-Oxohexenoic acid;"2-Hydroxy-cis-hex-2,4-dienoate";6-hydroxy-2-hexynoic …		C5H9NO;C6H11NO3;C6H8O3	HCOOH;H;NH3	N-Methyl-2-pyrrolidinone;(S)-5-amino-3-oxohexanoate;(S)-5-Amino-3-oxohexanoic acid;2-Amino-5-oxohexanoate;4-Acetamidobutanoate;4-Acetamidobutanoate;6-Amino-2-oxohexanoate;Allysine;Isobutyrylglycine;isobutyrylglycine;L-2-Aminoadipate 6-semialdehyde;L-2-Aminoadipate 6-semialdehyde;Methyl aminolevulinate;N-Butyrylglycine;;(4E)-2-Oxohexenoic acid;"2-Hydroxy-cis-hex-2,4-dienoate";6-hydroxy-2-hexynoic …	;;;;Amino Ketones Amino Acids;;;Amino Acids;Acyl Glycines;;;;;Acyl Glycines;;;;Hydroxy fatty acids [FA0105];;;;	3	57	57	0.449692	1.4835	0.462433	0.883947	0.13057	1.54241	0.141645	0.595851	0.762369	1.03971	0.0412268	1.74492	0.932824	0.92969	144.066	0	0	A		0	7	10	12			0	4	4	6
84	145.014	61.7817	798982	0	0	5	2	alaninamide;beta-alanine amide;"N,N'-Dimethylurea";2-Oxoglutarate;"Dehydro-D-arabinono-1,4-lactone";D-erythro-Ascorbate;D-erythro-ascorbate;Methyloxaloacetate;Oxaloacetate 4-methyl ester;;		C3H8N2O;C5H6O5	NaCl;H	alaninamide;beta-alanine amide;"N,N'-Dimethylurea";2-Oxoglutarate;"Dehydro-D-arabinono-1,4-lactone";D-erythro-Ascorbate;D-erythro-ascorbate;Methyloxaloacetate;Oxaloacetate 4-methyl ester;;	;;;Dicarboxylic Acids;;;;;;;	2	50	50	0.379775	1.10752	0.123658	1.40682	0.00138056	1.84609	0.125194	1.27024	0.00219965	1.66687	0.288487	1.31224	0.00068455	1.53244	145.014	0	0	A		0	0	12	0			0	0	8	0
85	145.051	190.776	661412	0	0	9	7	2-Ethylacrylic acid;3-methyl-4-cis-hydroxy-2-butenal;3-Methylbutyrolactone;5-Valerolactone;Allyl acetic acid;Angelic acid;beta-ethyl acrylic acid;beta-penteic acid;Glutaral (JAN/USP/INN);Isopropenylacetic acid;Methyl methacrylate;"Pentane-2,4-dione";Senecioic acid;tiglate;Tiglic acid;(5-L-Glutamyl)-L-glutamate;(R)-3-Hydroxy-3-methyl-2-oxopentanoate;(R)-4-Dehydropantoate;(S)-2-Aceto-2-hydroxybutan…		C5H8O2;C6H10O4	HCOOH;H	2-Ethylacrylic acid;3-methyl-4-cis-hydroxy-2-butenal;3-Methylbutyrolactone;5-Valerolactone;Allyl acetic acid;Angelic acid;beta-ethyl acrylic acid;beta-penteic acid;Glutaral (JAN/USP/INN);Isopropenylacetic acid;Methyl methacrylate;"Pentane-2,4-dione";Senecioic acid;tiglate;Tiglic acid;(5-L-Glutamyl)-L-glutamate;(R)-3-Hydroxy-3-methyl-2-oxopentanoate;(R)-4-Dehydropantoate;(S)-2-Aceto-2-hydroxybutan…	Fatty Acids;;Fatty Acids;;Fatty Acids and Conjugates [FA01];Fatty Acids and Conjugates [FA01];Fatty Acids and Conjugates [FA01];Fatty Acids and Conjugates [FA01];;Fatty Acids and Conjugates [FA01];;;Fatty Acids;;Fatty Acids;Dicarboxylic Acids;;;Keto-Acids;Dicarboxylic Acids;;;;;;Dicarboxylic Acids;;Dicarboxylic Acids;;Dicarboxylic Acids;Alcohols and Polyols;;	2	40	40	0.220671	0.672048	0.0338949	0.0845197	0.0316864	0.30096	0.117185	0.125765	0.205903	0.447826	0.0603891	3.56083	0.00851323	0.240861	145.05	22	0	A		0	0	14	0			0	0	17	0
86	145.051	252.839	161380	0	0	0	0	Putrescine;2-Ethylacrylic acid;3-methyl-4-cis-hydroxy-2-butenal;3-Methylbutyrolactone;5-Valerolactone;Allyl acetic acid;Angelic acid;beta-ethyl acrylic acid;beta-penteic acid;Glutaral (JAN/USP/INN);Isopropenylacetic acid;Methyl methacrylate;"Pentane-2,4-dione";Senecioic acid;tiglate;Tiglic acid;;(5-L-Glutamyl)-L-glutamate;(R)-3-Hydroxy-3-methyl-2-oxopentanoate;(R)-4-Dehydropantoate;(S)-2-Aceto-2-…		C4H12N2;C5H8O2;C6H10O4	NaCl;HCOOH;H	Putrescine;2-Ethylacrylic acid;3-methyl-4-cis-hydroxy-2-butenal;3-Methylbutyrolactone;5-Valerolactone;Allyl acetic acid;Angelic acid;beta-ethyl acrylic acid;beta-penteic acid;Glutaral (JAN/USP/INN);Isopropenylacetic acid;Methyl methacrylate;"Pentane-2,4-dione";Senecioic acid;tiglate;Tiglic acid;;(5-L-Glutamyl)-L-glutamate;(R)-3-Hydroxy-3-methyl-2-oxopentanoate;(R)-4-Dehydropantoate;(S)-2-Aceto-2-…	Polyamines;Fatty Acids;;Fatty Acids;;Fatty Acids and Conjugates [FA01];Fatty Acids and Conjugates [FA01];Fatty Acids and Conjugates [FA01];Fatty Acids and Conjugates [FA01];;Fatty Acids and Conjugates [FA01];;;Fatty Acids;;Fatty Acids;;Dicarboxylic Acids;;;Keto-Acids;Dicarboxylic Acids;;;;;;Dicarboxylic Acids;;Dicarboxylic Acids;;Dicarboxylic Acids;Alcohols and Polyols;;	3	58	58	0.650147	1.02783	0.0113693	0.673445	0.54535	0.867675	0.00426672	0.655213	0.173617	0.844185	0.00109084	1.28841	0.00973855	0.801689	145.051	0	0	A		1	8	10	10			0	6	7	18
87	145.086	372.977	72324	0	0	0	0	Unidentified				Unidentified		0	58	58	0.325751	0.883269	0.00191772	0.568693	0.0126111	0.519558	0.00328861	0.64385	0.0493662	0.588222	0.567628	0.913601	0.000186246	0.63926	145.086	0	0	A		0	9	9	6			0	4	4	17
88	146.044	54.957	84738.3	0	0	0	0	Unidentified				Unidentified		0	59	57	0.289918	1.19837	0.000238563	2.14157	0.000157052	2.62245	0.000238563	1.78707	0.000285118	2.18835	0.414216	1.22455	1.27541e-07	2.43354	146.044	0	0	A		0	13	24	24			0	3	5	2
89	146.938	421.054	1.67788e+06	1	1	0	2	Dimethyl trisulfide;3-Chloroallyl aldehyde;cis-3-Chloroallyl aldehyde;;		C2H6S3;C3H3ClO	Na;NaCl	Dimethyl trisulfide;3-Chloroallyl aldehyde;cis-3-Chloroallyl aldehyde;;	;;;;	2	48	48	0.130919	#VALUE!	0.0157143	#VALUE!	0.177932	#VALUE!	0.328383	#VALUE!	0.870283	#VALUE!	0.177932	#VALUE!	0.128957	#VALUE!	146.938	0	0	A		0	37	43	20			0	47	64	78
90	146.983	71.8838	3.63613e+06	0	0	0	0	Sodium lactate (JAN/USP);(R)-Lactate;(S)-Lactate;3-Hydroxypropanoate;D-Glyceraldehyde;D-Glyceraldehyde;Dihydroxyacetone;Glyceraldehyde;Lactate;;		C3H5NaO3;C3H6O3	Cl;NaCl	Sodium lactate (JAN/USP);(R)-Lactate;(S)-Lactate;3-Hydroxypropanoate;D-Glyceraldehyde;D-Glyceraldehyde;Dihydroxyacetone;Glyceraldehyde;Lactate;;	;Hydroxy Acids;Hydroxy Acids;Hydroxy Acids;;;Alcohols and Polyols;Alcohols and Polyols;;;	2	57	57	0.150927	0.92457	0.000446533	1.70905	0.000285118	1.39819	0.000238563	1.84848	0.000157052	1.51226	0.0500435	0.818106	1.73077e-07	1.55168	146.983	31	23	M_MCl;Cl;1		0	9	12	22			0	8	9	9
91	147.065	279.036	66421.2	5	1	6	3	Unidentified				Unidentified		0	35	35	0.449692	1.05336	0.354539	0.952154	0.371751	0.984342	0.395766	0.903919	0.220671	0.934476	0.883617	1.03381	0.173353	0.979408	147.065	0	0	A		0	0	0	0			0	0	0	0
92	147.066	126.661	43780.5	4	1	6	5	3-Methylbutanoic acid;Ethylmethylacetic acid;Pentanoate;Pivalic acid;Poloxamer (NF);Propyl Acetate;Tert-Butyloxycarbonyl Group;"(R)-2,3-Dihydroxy-3-methylpentanoate";"(R)-2,3-Dihydroxy-3-methylpentanoate";(R)-Mevalonate;(R)-Pantoate;(R)-Pantoate;(S)-Mevalonate;"2,3-Dihydroxy-3-methylpentanoate";"2,4-Dihydroxy-3,3-Dimethyl-Butyrate";"3,6-Dideoxy-L-galactose";"4,6-Dideoxyglucose";Abequose;Abequose;…		C5H10O2;C6H12O4	HCOOH;H	3-Methylbutanoic acid;Ethylmethylacetic acid;Pentanoate;Pivalic acid;Poloxamer (NF);Propyl Acetate;Tert-Butyloxycarbonyl Group;"(R)-2,3-Dihydroxy-3-methylpentanoate";"(R)-2,3-Dihydroxy-3-methylpentanoate";(R)-Mevalonate;(R)-Pantoate;(R)-Pantoate;(S)-Mevalonate;"2,3-Dihydroxy-3-methylpentanoate";"2,4-Dihydroxy-3,3-Dimethyl-Butyrate";"3,6-Dideoxy-L-galactose";"4,6-Dideoxyglucose";Abequose;Abequose;…	Fatty Acids;Fatty Acids;Fatty Acids;Fatty Acids and Conjugates [FA01];;;;;;;;;;;;;;;;;;;Hydroxy Acids;;	2	34	34	0.220671	0.707379	0.107347	0.569098	0.0176221	0.449631	0.865135	0.804515	0.0880815	0.63563	0.0528075	0.790078	0.0376353	0.679538	147.065	0	0	A		0	0	0	0			0	0	0	0
93	148.939	910.252	679262	1	1	5	5	cis-3-Chloroacrylic acid;trans-3-Chloroacrylic acid;		C3H3ClO2	Na_Na	cis-3-Chloroacrylic acid;trans-3-Chloroacrylic acid;	;;	1	39	39	0.327187	1.12772	1	1.00034	0.440401	1.0312	0.379775	0.887051	0.257074	0.914409	0.923342	1.03084	0.608637	1.00204	148.939	0	0	A		0	0	11	0			0	0	14	0
94	149.046	54.2851	168670	0	1	0	0	(2r,4s)-2-Methyl-2,3,3,4-Tetrahydroxytetrahydrofuran;2-Deoxyribonic acid;alpha-D-Lyxose;alpha-D-Ribulose;alpha-L-Arabinose;beta-D-Apiose;beta-D-Ribopyranose;beta-D-Xylose;beta-L-Arabinose;beta-L-arabinose;D-Apiose;D-Arabinose;D-Arabinose;D-Lyxose;D-Ribose;D-Ribose;D-Ribulose;D-Ribulose;D-Xylose;D-Xylose;D-Xylulose;D-Xylulose;D-Xylulose;L-Arabinofuranose;L-Arabinose;L-Arabinose;L-Arabinose;L-Lyxos…		C5H10O5	H	(2r,4s)-2-Methyl-2,3,3,4-Tetrahydroxytetrahydrofuran;2-Deoxyribonic acid;alpha-D-Lyxose;alpha-D-Ribulose;alpha-L-Arabinose;beta-D-Apiose;beta-D-Ribopyranose;beta-D-Xylose;beta-L-Arabinose;beta-L-arabinose;D-Apiose;D-Arabinose;D-Arabinose;D-Lyxose;D-Ribose;D-Ribose;D-Ribulose;D-Ribulose;D-Xylose;D-Xylose;D-Xylulose;D-Xylulose;D-Xylulose;L-Arabinofuranose;L-Arabinose;L-Arabinose;L-Arabinose;L-Lyxos…	;Hydroxy Acids;;;;;;;;;;;;;;Carbohydrates;;Carbohydrates;;Carbohydrates;Carbohydrates;Carbohydrates;Carbohydrates;;;Carbohydrates;;;;;;;;;	1	55	55	0.405679	#VALUE!	0.000379285	#VALUE!	0.000157052	#VALUE!	0.000379285	#VALUE!	0.000157052	#VALUE!	0.929199	#VALUE!	1.42227e-07	#VALUE!	149.045	9	0	A		0	9	34	22			0	41	44	8
95	150.887	52.3663	3.95203e+06	0	0	0	0	Salt Peak - Ignore				Salt Peak - Ignore		0	57	57	0.173617	1.01747	0.000238563	1.51155	0.000157052	1.48042	0.000238563	1.4856	0.000157052	1.45501	0.191418	0.979406	9.36985e-08	1.48004	150.887	7	7	S		0	19	19	2			0	11	13	12
96	151.007	67.4408	83408	0	1	3	3	Unidentified				Unidentified		0	51	51	0.749394	0.9387	0.000855102	0.280509	0.00248395	0.370455	0.000855102	0.298827	0.00179091	0.394646	0.0412268	1.32065	4.4396e-06	0.296094	151.007	0	0	A		0	0	6	0			0	0	10	0
97	151.04	295.711	39165.1	0	0	2	1	Benzaldehyde;(R)-Mandelate;(R)-Mandelic Acid;(S)-Mandelate;2-(Hydroxymethyl)benzoic acid;"2',4'-Dihydroxyacetophenone";2-Hydroxyphenylacetate;"3',4'-Dihydroxyacetophenone";"3,4-Dihydroxyphenylacetaldehyde";3-Hydroxyphenylacetate;3-Methoxytropolone;3-Methylsalicylate;4-carboxybenzyl alcohol;4-Hydroxy-3-methoxy-benzaldehyde;4-Hydroxy-3-methylbenzoic acid;4-Hydroxymethylsalicylaldehyde;4-Hydroxyphen…		C7H6O;C8H8O3	HCOOH;H	Benzaldehyde;(R)-Mandelate;(R)-Mandelic Acid;(S)-Mandelate;2-(Hydroxymethyl)benzoic acid;"2',4'-Dihydroxyacetophenone";2-Hydroxyphenylacetate;"3',4'-Dihydroxyacetophenone";"3,4-Dihydroxyphenylacetaldehyde";3-Hydroxyphenylacetate;3-Methoxytropolone;3-Methylsalicylate;4-carboxybenzyl alcohol;4-Hydroxy-3-methoxy-benzaldehyde;4-Hydroxy-3-methylbenzoic acid;4-Hydroxymethylsalicylaldehyde;4-Hydroxyphen…	Aldehydes;;;Hydroxy Acids;;;Hydroxy Acids Aromatic Acids ;;Catecholamines and Derivatives Alcohols and Polyols;Hydroxy Acids;;Aromatic Acids Hydroxy Acids;;;Aromatic Acids;;;;Aromatic Acids;Aromatic Acids;;;;;;;;;	2	52	52	0.386476	0.801185	0.00207556	0.448556	0.00191772	0.542321	0.00632295	0.559866	0.0128512	0.676898	0.155132	1.20904	4.26545e-05	0.580393	151.04	0	0	A		3	32	40	9			0	18	19	21
98	152.048	52.6695	67265.8	0	0	0	0	N-Dimethyl-2-aminoethylphosphonate;Betaine hydrochloride (USP);;1-Amino-1-Carbonyl Pentane;trimethylaminoacetone;;Skatole;Tolylacetonitrile;;		C4H12NO3P;C5H12ClNO2;C6H13NO;C9H9N	H;H;K;Na	N-Dimethyl-2-aminoethylphosphonate;Betaine hydrochloride (USP);;1-Amino-1-Carbonyl Pentane;trimethylaminoacetone;;Skatole;Tolylacetonitrile;;	;;;;;;Indoles and Indole Derivatives;;;	4	57	57	0.0155644	0.770624	0.00145086	1.49859	0.00407199	1.58921	0.000238563	1.94465	0.000506541	2.06224	0.743971	1.06047	2.3539e-06	1.61713	152.048	0	0	A		1	18	20	2			0	5	9	1
99	152.884	52.3663	3.76861e+06	0	0	0	0	Salt Peak - Ignore				Salt Peak - Ignore		0	57	57	0.198765	1.01097	0.000238563	1.51865	0.000157052	1.49243	0.000238563	1.50217	0.000157052	1.47624	0.513629	0.982739	9.36985e-08	1.50137	152.884	7	7	S		1	21	21	6			0	14	18	30
100	152.996	52.6264	25178.4	0	0	0	0	2-Carboxyethylphosphonic Acid;"Glycerol 1,2-cyclic phosphate";Hydroxyacetone phosphate;Propanoyl phosphate;3-buten-2-one;3-Butyn-1-ol;crotonaldehyde;Crotonaldehyde;;2-Methylacetoacetic acid;2-Oxopentanoic acid;3-Methyl-2-oxobutanoic acid;3-Oxopentanoic acid;5-Oxopentanoate;CTI-01;Levulinic acid;Methylacetoacetic acid;Tetrahydrofuran-2-Carboxylic Acid;;		C3H7O5P;C4H6O;C5H8O3	H;HCOOK;K	2-Carboxyethylphosphonic Acid;"Glycerol 1,2-cyclic phosphate";Hydroxyacetone phosphate;Propanoyl phosphate;3-buten-2-one;3-Butyn-1-ol;crotonaldehyde;Crotonaldehyde;;2-Methylacetoacetic acid;2-Oxopentanoic acid;3-Methyl-2-oxobutanoic acid;3-Oxopentanoic acid;5-Oxopentanoate;CTI-01;Levulinic acid;Methylacetoacetic acid;Tetrahydrofuran-2-Carboxylic Acid;;	;;;;;;;;;Keto-Acids;Keto-Acids;Keto-Acids;;;;Keto-Acids;Keto-Acids;;;	3	56	56	0.939743	0.981502	0.0178923	0.778468	0.00193973	0.760708	0.033763	0.79314	0.0101652	0.775045	0.567628	0.977186	0.000259513	0.786086	152.996	0	0	A		0	11	17	1			0	2	5	3
101	153.019	285.725	728829	0	0	0	0	1,2-Benzoquinone;p-Benzoquinone;"2,3-Dihydroxybenzoate";"2,4-dihydroxybenzoate";"2,5-Dihydroxybenzoate";"2,6-dihydroxybenzoate";"3,4-Dihydroxybenzoate";;		C6H4O2;C7H6O4	HCOOH;H	1,2-Benzoquinone;p-Benzoquinone;"2,3-Dihydroxybenzoate";"2,4-dihydroxybenzoate";"2,5-Dihydroxybenzoate";"2,6-dihydroxybenzoate";"3,4-Dihydroxybenzoate";;	;Quinones and Derivatives;Aromatic Acids;;Aromatic Acids;;Aromatic Acids;;	2	57	57	0.762369	0.906919	0.000446533	0.405406	0.0031971	0.492217	0.000238563	0.447015	0.0031971	0.542735	0.0864107	1.21413	3.09824e-06	0.431472	153.019	33	25	M		0	18	22	32			0	14	25	11
102	153.056	248.559	74414.8	4	0	10	9	3-Cresol;4-Cresol;Anisole;Benzyl alcohol;o-Cresol;"2,6-Dimethoxyphenol";4-Hydroxy-3-methoxy-benzenemethanol;Hydroxytyrosol;;		C7H8O;C8H10O3	HCOOH;H	3-Cresol;4-Cresol;Anisole;Benzyl alcohol;o-Cresol;"2,6-Dimethoxyphenol";4-Hydroxy-3-methoxy-benzenemethanol;Hydroxytyrosol;;	Alcohols and Polyols;Alcohols and Polyols;;Alcohols and Polyols;Alcohols and Polyols;;;Catecholamines and Derivatives Alcohols and Polyols;;	2	33	33	NA	#VALUE!	NA	#VALUE!	NA	#VALUE!	NA	#VALUE!	NA	#VALUE!	0.345779	1.7311	NaN	#VALUE!	153.055	0	0	A		0	0	0	0			0	0	0	0
103	154.06	50.1037	36552.2	1	0	0	0	(Diaminomethyl-Methyl-Amino)-Acetic Acid;"1,1-Diethyl-2-hydroxy-2-nitrosohydrazine";		C4H11N3O2	Na	(Diaminomethyl-Methyl-Amino)-Acetic Acid;"1,1-Diethyl-2-hydroxy-2-nitrosohydrazine";	;;	1	56	56	0.364346	0.877863	0.000238563	2.38609	0.000238563	2.17251	0.000238563	2.71807	0.000238563	2.47477	0.0850891	0.910488	1.42227e-07	2.53388	154.059	0	0	A		0	19	23	9			0	4	6	9
104	154.881	52.0333	966919	0	0	0	0	Salt Peak - Ignore				Salt Peak - Ignore		0	57	57	0.198765	1.02134	0.000238563	1.70855	0.000157052	1.69989	0.000238563	1.67284	0.000157052	1.66436	0.220671	0.994928	9.36985e-08	1.69269	154.881	7	7	S		0	9	9	5			0	14	22	10
105	155.011	53.1149	152459	0	0	0	0	(S)-3,4-Dihydroxybutyric acid;"2,4-dihydroxybutanoic acid";4-Deoxyerythronic acid;4-Deoxythreonic acid;"A,b-dihydroxyisobutyric acid";D-Erythrose;D-Erythrulose;D-threo-Aldose;D-threo-aldose;D-Threose;L-Erythrulose;	Erythrose or Threose or Aldose..	C4H8O4	Cl	(S)-3,4-Dihydroxybutyric acid;"2,4-dihydroxybutanoic acid";4-Deoxyerythronic acid;4-Deoxythreonic acid;"A,b-dihydroxyisobutyric acid";D-Erythrose;D-Erythrulose;D-threo-Aldose;D-threo-aldose;D-Threose;L-Erythrulose;	Hydroxy Acids;Hydroxy Acids;Hydroxy Acids;Hydroxy Acids;Hydroxy Acids;Carbohydrates;;;;;Carbohydrates;	1	57	57	0.54535	1.00103	0.000238563	0.326799	0.000157052	0.334112	0.000238563	0.326463	0.000157052	0.333769	0.806496	1.02238	9.36985e-08	0.326463	155.011	9	30	M_Cl		0	12	36	24			0	5	7	24
106	156.916	63.7577	90535.8	1	0	8	6	Unidentified				Unidentified		0	35	35	0.248213	0.816878	0.0522036	0.788374	0.517535	0.823335	1	0.965106	0.813664	1.0079	0.452912	1.04435	0.332564	0.859435	156.916	0	0	A		0	0	4	0			0	0	5	0
107	157.012	76.8726	1.39087e+06	0	0	0	0	(R)-Lactate;(S)-Lactate;3-Hydroxypropanoate;D-Glyceraldehyde;D-Glyceraldehyde;Dihydroxyacetone;Glyceraldehyde;Lactate;D-threonic acid;Erythronic acid;Threonate;Threonic acid;;		C3H6O3;C4H8O5	HCOONa;Na	(R)-Lactate;(S)-Lactate;3-Hydroxypropanoate;D-Glyceraldehyde;D-Glyceraldehyde;Dihydroxyacetone;Glyceraldehyde;Lactate;D-threonic acid;Erythronic acid;Threonate;Threonic acid;;	Hydroxy Acids;Hydroxy Acids;Hydroxy Acids;;;Alcohols and Polyols;Alcohols and Polyols;;Hydroxy fatty acids [FA0105];Hydroxy Acids;;Hydroxy Acids;;	2	65	57	0.256839	0.924391	0.806496	0.913621	0.325751	0.917099	0.934925	0.988349	0.705457	0.992112	0.683091	1.00381	0.574149	0.94162	157.012	0	0	A		1	4	6	5			0	4	6	3
108	157.012	831.669	844480	2	1	0	0	Sodium lactate (JAN/USP);(R)-Lactate;(S)-Lactate;3-Hydroxypropanoate;D-Glyceraldehyde;D-Glyceraldehyde;Dihydroxyacetone;Glyceraldehyde;Lactate;;D-threonic acid;Erythronic acid;Threonate;Threonic acid;;		C3H5NaO3;C3H6O3;C4H8O5	HCOOH;HCOONa;Na	Sodium lactate (JAN/USP);(R)-Lactate;(S)-Lactate;3-Hydroxypropanoate;D-Glyceraldehyde;D-Glyceraldehyde;Dihydroxyacetone;Glyceraldehyde;Lactate;;D-threonic acid;Erythronic acid;Threonate;Threonic acid;;	;Hydroxy Acids;Hydroxy Acids;Hydroxy Acids;;;Alcohols and Polyols;Alcohols and Polyols;;;Hydroxy fatty acids [FA0105];Hydroxy Acids;;Hydroxy Acids;;	3	54	54	0.879829	1.02611	0.0263301	1.16431	0.0128512	1.1189	0.0164393	1.13468	0.0329694	1.09042	0.59951	0.960997	0.000929912	1.13986	157.012	0	0	A		0	30	31	4			0	10	16	4
109	157.05	174.828	55321.3	4	3	8	6	1,4-Cyclohexanedione;2-hexenedial;"3,5-hexadienoic acid";3-hexenedial;3-hexynoic acid;4-hexynoic acid;5-hexynoic acid;"6-hydroxy-2,4-hexadienal";Arene diol;"cis-1,2-Dihydrobenzene-1,2-diol";cis-benzene dihydrodiol;"Cyclohexan-1,2-dione";"Cyclohexane-1,3-dione";LMFA01030187;Parasorbic acid;Phenolated water (JP15);sorbate;Sorbic acid;"(1S,4S)-4-Hydroxy-3-oxocyclohexane-1-carboxylate";"(1S,4S)-4-hyd…		C6H8O2;C7H10O4	HCOOH;H	1,4-Cyclohexanedione;2-hexenedial;"3,5-hexadienoic acid";3-hexenedial;3-hexynoic acid;4-hexynoic acid;5-hexynoic acid;"6-hydroxy-2,4-hexadienal";Arene diol;"cis-1,2-Dihydrobenzene-1,2-diol";cis-benzene dihydrodiol;"Cyclohexan-1,2-dione";"Cyclohexane-1,3-dione";LMFA01030187;Parasorbic acid;Phenolated water (JP15);sorbate;Sorbic acid;"(1S,4S)-4-Hydroxy-3-oxocyclohexane-1-carboxylate";"(1S,4S)-4-hyd…	;Fatty aldehydes [FA06];Fatty Acids and Conjugates [FA01];Fatty aldehydes [FA06];Fatty Acids and Conjugates [FA01];Fatty Acids and Conjugates [FA01];Fatty Acids and Conjugates [FA01];Fatty aldehydes [FA06];Alcohols and Polyols;;;;;;;;;Fatty Acids and Conjugates [FA01];;;;;;;Keto-Acids;;	2	29	29	1	1.23682	0.121335	0.123501	0.605577	0.492136	0.182422	0.0998536	0.504985	0.397904	0.521839	3.98488	0.140017	0.274823	157.05	0	0	A		0	0	0	0			0	0	0	0
110	157.087	332.944	49940.4	0	0	0	0	2-Cyclopropylmethylenepropanal;2-heptenal;3-heptenal;4-heptenal;5-heptenal;6-heptenal;2-keto-n-caprylic acid;3-Oxo-Octanoic acid;4-keto-n-caprylic acid;5-Keto-n-caprylic acid;6-keto-n-caprylic acid;7-keto-n-caprylic acid;cis-4-Hydroxycyclohexylacetic acid;Ethyl 3-oxohexanoate;trans-4-Hydroxycyclohexylacetic acid;;		C7H12O;C8H14O3	HCOOH;H	2-Cyclopropylmethylenepropanal;2-heptenal;3-heptenal;4-heptenal;5-heptenal;6-heptenal;2-keto-n-caprylic acid;3-Oxo-Octanoic acid;4-keto-n-caprylic acid;5-Keto-n-caprylic acid;6-keto-n-caprylic acid;7-keto-n-caprylic acid;cis-4-Hydroxycyclohexylacetic acid;Ethyl 3-oxohexanoate;trans-4-Hydroxycyclohexylacetic acid;;	;Fatty aldehydes [FA06];Fatty aldehydes [FA06];Fatty aldehydes [FA06];Fatty aldehydes [FA06];Fatty aldehydes [FA06];Oxo fatty acids [FA0106];Fatty Acids;Oxo fatty acids [FA0106];Oxo fatty acids [FA0106];Oxo fatty acids [FA0106];Oxo fatty acids [FA0106];Hydroxy Acids;;Hydroxy Acids;;	2	59	58	0.820596	0.978565	0.567628	0.895859	1	0.998104	0.288487	0.915482	0.705457	1.01997	0.743971	1.11413	0.482405	0.967057	157.086	0	0	A		0	13	18	4			0	9	10	13
111	158.082	307.37	209874	0	0	0	0	epsilon-Caprolactam;N-Formylpiperidine;4-Oxocyclohexanecarboxylate;7-hydroxy-5-heptynoic acid;;(-)-Betonicine;"1-Amino-2,3-Dihydroxy-5-Hydroxymethyl Cyclohex-5-Ene";2-Methylbutyrylglycine;2-methylbutyrylglycine;3-Dehydrocarnitine;3-Hydroxystachydrine;5-Acetamidopentanoate;Calystegin A3;calystegine A3;Isovalerylglycine;isovalerylglycine;Poly-g-D-glutamate;Valerylglycine;;		C6H11NO;C7H10O3;C7H13NO3	HCOOH;NH3;H	epsilon-Caprolactam;N-Formylpiperidine;4-Oxocyclohexanecarboxylate;7-hydroxy-5-heptynoic acid;;(-)-Betonicine;"1-Amino-2,3-Dihydroxy-5-Hydroxymethyl Cyclohex-5-Ene";2-Methylbutyrylglycine;2-methylbutyrylglycine;3-Dehydrocarnitine;3-Hydroxystachydrine;5-Acetamidopentanoate;Calystegin A3;calystegine A3;Isovalerylglycine;isovalerylglycine;Poly-g-D-glutamate;Valerylglycine;;	;;;Hydroxy fatty acids [FA0105];;;;Acyl Glycines;;;;;;;Acyl Glycines;;Polypeptides;Acyl Glycines;;	3	57	57	0.650147	0.989194	0.0500435	0.537853	0.0696424	0.797832	0.0603891	0.543729	0.13057	0.806548	0.513629	1.48336	0.0105616	0.752484	158.082	0	0	A		0	3	5	3			2	10	15	15
112	158.082	268.991	279077	0	0	0	0	epsilon-Caprolactam;N-Formylpiperidine;4-Oxocyclohexanecarboxylate;7-hydroxy-5-heptynoic acid;;(-)-Betonicine;"1-Amino-2,3-Dihydroxy-5-Hydroxymethyl Cyclohex-5-Ene";2-Methylbutyrylglycine;2-methylbutyrylglycine;3-Dehydrocarnitine;3-Hydroxystachydrine;5-Acetamidopentanoate;Calystegin A3;calystegine A3;Isovalerylglycine;isovalerylglycine;Poly-g-D-glutamate;Valerylglycine;;		C6H11NO;C7H10O3;C7H13NO3	HCOOH;NH3;H	epsilon-Caprolactam;N-Formylpiperidine;4-Oxocyclohexanecarboxylate;7-hydroxy-5-heptynoic acid;;(-)-Betonicine;"1-Amino-2,3-Dihydroxy-5-Hydroxymethyl Cyclohex-5-Ene";2-Methylbutyrylglycine;2-methylbutyrylglycine;3-Dehydrocarnitine;3-Hydroxystachydrine;5-Acetamidopentanoate;Calystegin A3;calystegine A3;Isovalerylglycine;isovalerylglycine;Poly-g-D-glutamate;Valerylglycine;;	;;;Hydroxy fatty acids [FA0105];;;;Acyl Glycines;;;;;;;Acyl Glycines;;Polypeptides;Acyl Glycines;;	3	57	57	0.596701	0.940225	0.000446533	0.392776	0.000669729	0.499814	0.000238563	0.417746	0.000157052	0.531589	0.141645	1.27252	2.72037e-07	0.497284	158.082	0	0	A		0	5	10	40			0	8	10	19
113	159.066	321.4	137151	0	0	0	0	5-(Aminomethyl)-2-Methylpyrimidin-4-Amine;Pentylenetetrazole;"2,2-dimethyl-3-butenoic acid";2-Hydroxycyclohexan-1-one;3-Hydroxycyclohexanone;3-isopropyl acrylic acid;3-methyl-2Z-pentenoic acid;3-Methyl-3Z-Pentenoic Acid;3-methyl-4-pentenoic acid;4-hydroxy-2-hexenal;4-methyl-4-pentenoic acid;6-Hexanolide;Adipaldehyde;Delta-Hexanolactone;delta-hexenoic acid;Gamma-Caprolactone;gamma-hexenoic acid;Hy…		C6H10N4;C6H10O2;C7H12O4	Na;HCOOH;H	5-(Aminomethyl)-2-Methylpyrimidin-4-Amine;Pentylenetetrazole;"2,2-dimethyl-3-butenoic acid";2-Hydroxycyclohexan-1-one;3-Hydroxycyclohexanone;3-isopropyl acrylic acid;3-methyl-2Z-pentenoic acid;3-Methyl-3Z-Pentenoic Acid;3-methyl-4-pentenoic acid;4-hydroxy-2-hexenal;4-methyl-4-pentenoic acid;6-Hexanolide;Adipaldehyde;Delta-Hexanolactone;delta-hexenoic acid;Gamma-Caprolactone;gamma-hexenoic acid;Hy…	;;Fatty Acids and Conjugates [FA01];;;Fatty Acids and Conjugates [FA01];Fatty Acids and Conjugates [FA01];Fatty Acids and Conjugates [FA01];Fatty Acids and Conjugates [FA01];Fatty aldehydes [FA06];Fatty Acids and Conjugates [FA01];;Fatty aldehydes [FA06];Lactones;Fatty Acids and Conjugates [FA01];Fatty Acids;Fatty Acids and Conjugates [FA01];Fatty Acids and Conjugates [FA01];Fatty Acids and Conju…	3	65	57	0.705457	1.17222	0.00328861	0.406551	0.0696424	0.758359	0.00109084	0.346821	0.0342937	0.646943	0.0178923	1.86535	0.000322541	0.590144	159.066	0	0	A		0	8	9	9			0	5	6	5
114	159.066	290.26	163952	0	0	0	0	5-(Aminomethyl)-2-Methylpyrimidin-4-Amine;Pentylenetetrazole;"2,2-dimethyl-3-butenoic acid";2-Hydroxycyclohexan-1-one;3-Hydroxycyclohexanone;3-isopropyl acrylic acid;3-methyl-2Z-pentenoic acid;3-Methyl-3Z-Pentenoic Acid;3-methyl-4-pentenoic acid;4-hydroxy-2-hexenal;4-methyl-4-pentenoic acid;6-Hexanolide;Adipaldehyde;Delta-Hexanolactone;delta-hexenoic acid;Gamma-Caprolactone;gamma-hexenoic acid;Hy…		C6H10N4;C6H10O2;C7H12O4	Na;HCOOH;H	5-(Aminomethyl)-2-Methylpyrimidin-4-Amine;Pentylenetetrazole;"2,2-dimethyl-3-butenoic acid";2-Hydroxycyclohexan-1-one;3-Hydroxycyclohexanone;3-isopropyl acrylic acid;3-methyl-2Z-pentenoic acid;3-Methyl-3Z-Pentenoic Acid;3-methyl-4-pentenoic acid;4-hydroxy-2-hexenal;4-methyl-4-pentenoic acid;6-Hexanolide;Adipaldehyde;Delta-Hexanolactone;delta-hexenoic acid;Gamma-Caprolactone;gamma-hexenoic acid;Hy…	;;Fatty Acids and Conjugates [FA01];;;Fatty Acids and Conjugates [FA01];Fatty Acids and Conjugates [FA01];Fatty Acids and Conjugates [FA01];Fatty Acids and Conjugates [FA01];Fatty aldehydes [FA06];Fatty Acids and Conjugates [FA01];;Fatty aldehydes [FA06];Lactones;Fatty Acids and Conjugates [FA01];Fatty Acids;Fatty Acids and Conjugates [FA01];Fatty Acids and Conjugates [FA01];Fatty Acids and Conju…	3	57	57	0.54535	1.14943	0.00898067	0.462225	0.0587817	0.641794	0.00328861	0.402133	0.0065017	0.558357	0.165124	1.38849	0.000289423	0.558183	159.066	0	0	A		0	32	39	18			1	19	20	10
115	159.103	392.005	251036	0	0	0	0	4-Heptanone;Ethyl isobutyl ketone;Heptan-2-one;Heptanal;(R)-2-Hydroxycaprylic acid;(R)-3-Hydroxyoctanoic acid;3-hydroxyoctanoic acid;4-hydroxy-octanoic acid;4R-hydroxy-octanoic acid;5-hydroxy-octanoic acid;6-hydroxy caprylic acid;7-Hydroxyoctanoic acid;7R-hydroxy-octanoic acid;7S-hydroxy-octanoic acid;8-hydroxy caprylic acid;Ethyl (R)-3-hydroxyhexanoate;ethyl (R)-3-hydroxyhexanoate;Ethyl (S)-3-hy…		C7H14O;C8H16O3	HCOOH;H	4-Heptanone;Ethyl isobutyl ketone;Heptan-2-one;Heptanal;(R)-2-Hydroxycaprylic acid;(R)-3-Hydroxyoctanoic acid;3-hydroxyoctanoic acid;4-hydroxy-octanoic acid;4R-hydroxy-octanoic acid;5-hydroxy-octanoic acid;6-hydroxy caprylic acid;7-Hydroxyoctanoic acid;7R-hydroxy-octanoic acid;7S-hydroxy-octanoic acid;8-hydroxy caprylic acid;Ethyl (R)-3-hydroxyhexanoate;ethyl (R)-3-hydroxyhexanoate;Ethyl (S)-3-hy…	Ketones ;Ketones ;Ketones ;;Hydroxy Acids;Hydroxy Acids;Hydroxy Acids;Hydroxy fatty acids [FA0105];Hydroxy fatty acids [FA0105];Hydroxy fatty acids [FA0105];Hydroxy fatty acids [FA0105];Hydroxy Acids;Hydroxy fatty acids [FA0105];Hydroxy fatty acids [FA0105];Hydroxy fatty acids [FA0105];;;;Hydroxy Acids;;	2	59	58	0.364346	1.2634	0.072448	1.66194	0.00249691	1.98417	0.10247	1.31544	0.0031971	1.5705	0.10247	1.19389	0.000674336	1.37425	159.102	0	0	A		0	15	16	14			0	3	4	3
116	160.062	92.3058	37528.2	0	0	1	0	acetamidopropanal;L-Proline;L-Proline;nitrocyclopentane;N-Methyldehydrobutyrine;Proline;"2,2'-Iminodipropanoate";"2s,3r-2-Amino-3-Methylpentanedioic Acid";"2s,4r-4-Methylglutamate";4-Methyl-L-glutamate;Aminoadipic acid;L-2-Aminoadipate;L-2-Aminoadipate;L-Glutamate methylester;N-Methyl-L-glutamate;O-Acetylhomoserine;O-Acetyl-L-homoserine;O-Acetyl-L-homoserine;;(E)-2-Methylglutaconic acid;"2,3-Dime…		C5H9NO2;C6H11NO4;C6H8O4	HCOOH;H;NH3	acetamidopropanal;L-Proline;L-Proline;nitrocyclopentane;N-Methyldehydrobutyrine;Proline;"2,2'-Iminodipropanoate";"2s,3r-2-Amino-3-Methylpentanedioic Acid";"2s,4r-4-Methylglutamate";4-Methyl-L-glutamate;Aminoadipic acid;L-2-Aminoadipate;L-2-Aminoadipate;L-Glutamate methylester;N-Methyl-L-glutamate;O-Acetylhomoserine;O-Acetyl-L-homoserine;O-Acetyl-L-homoserine;;(E)-2-Methylglutaconic acid;"2,3-Dime…	;Amino Acids;Amino Acids;;;;;;;;Amino Acids;;;;;;;;;Dicarboxylic Acids;;;;Dicarboxylic Acids;Dicarboxylic Acids;;;;;;	3	56	56	0.567628	0.9594	0.120819	0.801907	0.54535	0.925369	0.171098	0.835842	1	0.964529	0.072448	1.15396	0.214688	0.863129	160.061	0	0	A		0	9	12	7			0	12	13	17
117	160.916	49.7108	1.75745e+06	0	0	0	0	Salt Peak - Ignore				Salt Peak - Ignore		0	57	57	0.364346	0.997362	0.369108	1.02001	0.325751	1.05265	0.10247	1.02271	0.0963037	1.05544	1	1.032	0.0636762	1.0451	160.915	480	26	S		0	18	21	16			1	17	25	3
118	160.999	117.595	552366	0	0	0	0	Fluroxene (USAN);Sodium oxybate (USAN);;(R)-3-Hydroxybutanoate;(R)-3-Hydroxyisobutyric acid;(S)-3-Hydroxybutanoate;(S)-3-Hydroxyisobutyrate;2-Hydroxybutanoic acid;2-Hydroxybutyrate;2-Hydroxybutyric acid;2-Methyl-3-hydroxybutanoic acid;"3,4-dihydroxy-2-butanone";3-Hydroxy-2-methylpropanoate;3-Hydroxybutyric acid;4-Hydroxybutanoic acid;A-Hydroxyisobutyric acid;methyl D-lactate;Methyl methoxyacetate…		C4H5F3O;C4H7NaO3;C4H8O3	Cl;Cl;NaCl	Fluroxene (USAN);Sodium oxybate (USAN);;(R)-3-Hydroxybutanoate;(R)-3-Hydroxyisobutyric acid;(S)-3-Hydroxybutanoate;(S)-3-Hydroxyisobutyrate;2-Hydroxybutanoic acid;2-Hydroxybutyrate;2-Hydroxybutyric acid;2-Methyl-3-hydroxybutanoic acid;"3,4-dihydroxy-2-butanone";3-Hydroxy-2-methylpropanoate;3-Hydroxybutyric acid;4-Hydroxybutanoic acid;A-Hydroxyisobutyric acid;methyl D-lactate;Methyl methoxyacetate…	;;;Hydroxy Acids;Hydroxy Acids;Hydroxy Acids;;;;Hydroxy Acids;;;Hydroxy Acids;Hydroxy Acids;Hydroxy Acids;Hydroxy Acids;;;;	3	57	57	0.13057	1.32271	0.000238563	0.434369	0.000157052	0.60125	0.000238563	0.328392	0.000157052	0.454558	0.0222431	1.38419	9.36985e-08	0.478703	160.998	2	27	M_MCl;Cl;1		0	5	10	11			0	19	37	6
119	162.839	60.1668	417466	0	0	0	0	Unidentified				Unidentified		0	64	57	0.0587817	1.07464	0.000238563	2.35505	0.000157052	1.62632	0.0025191	2.19149	0.0101652	1.51337	0.165124	0.690568	3.09824e-06	1.94832	162.839	481	29	M_MCl;Cl;1		0	4	4	4			0	7	8	5
120	162.912	49.2559	1.05171e+06	0	0	0	0	Salt Peak - Ignore				Salt Peak - Ignore		0	57	57	0.54535	0.963355	0.0500435	1.04961	0.0820987	1.05584	0.00898067	1.08953	0.0101652	1.096	0.806496	1.00594	0.00149823	1.07443	162.912	480	26	S		0	17	18	11			0	16	19	2
121	162.979	55.3135	38542.7	0	3	1	0	D-Glycerate;glycerate;L-Glyceric acid;Fluroxene (USAN);;Sodium oxybate (USAN);;	D-Glycerate	C3H6O4;C4H5F3O;C4H7NaO3	NaCl;K;K	D-Glycerate;glycerate;L-Glyceric acid;Fluroxene (USAN);;Sodium oxybate (USAN);;	Hydroxy Acids;;Hydroxy Acids;;;;;	3	53	53	0.033763	1.29061	0.103742	0.790822	0.00815097	0.657928	0.0184221	0.612751	0.00191772	0.509781	0.193059	0.831954	0.000348575	0.62015	162.978	0	0	A		0	0	0	6			0	0	0	48
122	163.039	296.834	149507	0	0	0	0	Unidentified				Unidentified		0	57	57	1	0.92646	0.072448	0.734124	0.54535	1.15018	0.0603891	0.792397	0.650147	1.24148	0.165124	1.56674	0.383741	0.817079	163.038	0	0	A		0	9	11	14			1	4	4	11
123	164.012	84.3184	35123.7	3	3	0	0	1-Pyrroline-4-hydroxy-2-carboxylate;4-Oxoproline;5-Oxo-D-proline;5-Oxoproline;5-oxoproline;5-Oxoproline;5-Oxoproline;Dimethadione (USAN/INN);L-1-Pyrroline-3-hydroxy-5-carboxylate;L-1-Pyrroline-3-hydroxy-5-carboxylate;N-Acryloylglycine;Pyrrolidonecarboxylic acid;		C5H7NO3	Cl	1-Pyrroline-4-hydroxy-2-carboxylate;4-Oxoproline;5-Oxo-D-proline;5-Oxoproline;5-oxoproline;5-Oxoproline;5-Oxoproline;Dimethadione (USAN/INN);L-1-Pyrroline-3-hydroxy-5-carboxylate;L-1-Pyrroline-3-hydroxy-5-carboxylate;N-Acryloylglycine;Pyrrolidonecarboxylic acid;	Amino Acids Hydroxy Acids;;;Amino Acids;;;;;;Amino Acids;Acyl Glycines;Keto-Acids Amino Ketones;	1	49	49	0.54535	1.0934	0.0011381	2.02736	0.000636299	2.46449	0.0011381	1.85419	0.000906449	2.25398	0.253098	1.21561	2.00568e-06	2.36142	164.012	23	28	M_Cl		0	0	0	9			0	0	0	7
124	164.072	225.779	948058	0	0	0	0	4-(3-pyridyl)-butanoate;4-Aminohydrocinnamic Acid;Benzocaine;Ethenzamide (JP15/INN);L-Phenylalanine;L-Phenylalanine;Phenylalanine;Tyrosinal;		C9H11NO2	H	4-(3-pyridyl)-butanoate;4-Aminohydrocinnamic Acid;Benzocaine;Ethenzamide (JP15/INN);L-Phenylalanine;L-Phenylalanine;Phenylalanine;Tyrosinal;	;;Aminobenzoates;;;Amino Acids;;;	1	58	58	0.325751	0.95904	0.000605172	1.45187	0.000669729	1.38738	0.000238563	1.51388	0.000157052	1.44663	0.934925	0.95558	3.15811e-07	1.42632	164.071	34	31	M		0	12	16	28			0	8	17	8
125	164.947	51.6121	589273	0	0	0	0	Sulfate;		H2O4S	HCOONa	Sulfate;	;	1	57	57	0.820596	1.01537	0.000238563	0.523336	0.000285118	0.662487	0.000238563	0.515416	0.000212183	0.652461	0.0864107	1.26589	1.48632e-07	0.627143	164.947	0	0	A		0	7	8	5			0	9	9	5
126	165.019	284.185	140593	0	0	0	0	1,2-Diaminobenzene;Phenylenediamine;Phenylhydrazine;3-Formylsalicylic acid;4-Formylsalicylic acid;4-Hydroxyphenylglyoxylate;Benzoquinoneacetic acid;Phthalate;Terephthalate;;		C6H8N2;C8H6O4	NaCl;H	1,2-Diaminobenzene;Phenylenediamine;Phenylhydrazine;3-Formylsalicylic acid;4-Formylsalicylic acid;4-Hydroxyphenylglyoxylate;Benzoquinoneacetic acid;Phthalate;Terephthalate;;	;;;;;;Quinones and Derivatives;Aromatic Acids;Aromatic Acids;;	2	57	57	0.325751	0.857474	0.141645	1.31592	0.596701	1.08113	0.00081504	1.53465	0.0963037	1.26083	0.220671	0.821573	0.0134139	1.46777	165.019	0	0	A		0	5	7	3			0	14	14	45
127	165.04	554.554	600835	0	0	4	3	(S)-3,4-Dihydroxybutyric acid;"2,4-dihydroxybutanoic acid";4-Deoxyerythronic acid;4-Deoxythreonic acid;"A,b-dihydroxyisobutyric acid";D-Erythrose;D-Erythrulose;D-threo-Aldose;D-threo-aldose;D-Threose;L-Erythrulose;Apionic acid;Arabinonic acid;D-Xylonate;L-Arabinonate;Ribonic acid;;"2,4-Diaminotoluene";;		C4H8O4;C5H10O6;C7H10N2	HCOOH;H;Na_Na	(S)-3,4-Dihydroxybutyric acid;"2,4-dihydroxybutanoic acid";4-Deoxyerythronic acid;4-Deoxythreonic acid;"A,b-dihydroxyisobutyric acid";D-Erythrose;D-Erythrulose;D-threo-Aldose;D-threo-aldose;D-Threose;L-Erythrulose;Apionic acid;Arabinonic acid;D-Xylonate;L-Arabinonate;Ribonic acid;;"2,4-Diaminotoluene";;	Hydroxy Acids;Hydroxy Acids;Hydroxy Acids;Hydroxy Acids;Hydroxy Acids;Carbohydrates;;;;;Carbohydrates;Hydroxy fatty acids [FA0105];Hydroxy Acids;;;;;;;	3	47	47	0.87278	0.989165	0.00194577	0.191101	0.0011381	0.216154	0.00194577	0.193195	0.0011381	0.218522	0.328383	1.1311	4.8308e-06	0.201083	165.04	0	0	A		0	0	11	0			0	0	15	0
128	165.041	54.7983	217703	0	1	0	1	(S)-3,4-Dihydroxybutyric acid;"2,4-dihydroxybutanoic acid";4-Deoxyerythronic acid;4-Deoxythreonic acid;"A,b-dihydroxyisobutyric acid";D-Erythrose;D-Erythrulose;D-threo-Aldose;D-threo-aldose;D-Threose;L-Erythrulose;Apionic acid;Arabinonic acid;D-Xylonate;L-Arabinonate;Ribonic acid;;		C4H8O4;C5H10O6	HCOOH;H	(S)-3,4-Dihydroxybutyric acid;"2,4-dihydroxybutanoic acid";4-Deoxyerythronic acid;4-Deoxythreonic acid;"A,b-dihydroxyisobutyric acid";D-Erythrose;D-Erythrulose;D-threo-Aldose;D-threo-aldose;D-Threose;L-Erythrulose;Apionic acid;Arabinonic acid;D-Xylonate;L-Arabinonate;Ribonic acid;;	Hydroxy Acids;Hydroxy Acids;Hydroxy Acids;Hydroxy Acids;Hydroxy Acids;Carbohydrates;;;;;Carbohydrates;Hydroxy fatty acids [FA0105];Hydroxy Acids;;;;;	2	56	56	0.934925	0.967518	0.000348575	0.27748	0.000238563	0.276169	0.000238563	0.286795	0.000157052	0.28544	0.934925	0.995275	1.36683e-07	0.277277	165.04	9	30	M_HCOOH		0	9	33	54			0	3	6	36
129	165.055	320.532	765159	0	0	0	0	2-Methylbenzaldehyde;3-Methylbenzaldehyde;4-Hydroxystyrene;Acetophenone;Phenylacetaldehyde;p-Tolualdehyde;Styrene oxide;(R)-phenyllactate;3-(2-Hydroxyphenyl)propanoate;3-(3-Hydroxy-phenyl)-propanoic acid;3-Ethoxybenzoate;3-Methoxy-4-hydroxyphenylacetaldehyde;3-Phenoxypropionic acid;4-Hydroxyhydratropate;4-Methoxyphenylacetic acid;Apocynin;Atrolactic acid;Caffeyl alcohol;D-Phenyllactic acid;Ethyl …		C8H8O;C9H10O3	HCOOH;H	2-Methylbenzaldehyde;3-Methylbenzaldehyde;4-Hydroxystyrene;Acetophenone;Phenylacetaldehyde;p-Tolualdehyde;Styrene oxide;(R)-phenyllactate;3-(2-Hydroxyphenyl)propanoate;3-(3-Hydroxy-phenyl)-propanoic acid;3-Ethoxybenzoate;3-Methoxy-4-hydroxyphenylacetaldehyde;3-Phenoxypropionic acid;4-Hydroxyhydratropate;4-Methoxyphenylacetic acid;Apocynin;Atrolactic acid;Caffeyl alcohol;D-Phenyllactic acid;Ethyl …	;;Alcohols and Polyols;;Aldehydes;;;;;Hydroxy Acids Catecholamines and Derivatives;;Catecholamines and Derivatives;Aromatic Acids;;Aromatic Acids;;;;;;;;Aromatic Acids Hydroxy Acids;Aromatic Acids;;;;	2	58	58	0.0820987	0.746044	0.00191772	0.556507	0.000669729	0.39009	0.00705073	0.745945	0.0031971	0.522878	0.462433	0.700961	1.32992e-05	0.525875	165.055	35	32	M		0	11	15	13			1	7	10	8
130	166.043	54.2747	101408	0	0	0	0	Unidentified				Unidentified		0	69	57	0.0963037	0.830703	0.033763	1.4932	0.0126111	1.44621	0.0178923	1.79751	0.000669729	1.74095	0.683091	0.968533	0.000186246	1.65749	166.042	0	0	A		0	19	20	3			1	17	21	5
131	166.861	51.8099	125761	0	0	0	0	Salt Peak - Ignore				Salt Peak - Ignore		0	57	57	1	0.974833	0.000446533	1.40887	0.000506541	1.31231	0.000605172	1.44524	0.000669729	1.34619	0.624206	0.931458	7.60762e-07	1.40126	166.86	7	12	S		0	1	1	7			0	3	3	62
132	167.021	71.7978	4.99564e+06	0	0	0	0	Urate;urate;Urate;	urate	C5H4N4O3	H	Urate;urate;Urate;	Purines and Purine Derivatives;;;	1	57	57	0.405679	1.18601	0.000238563	1.57584	0.000669729	1.61472	0.00705073	1.32869	0.0101652	1.36148	0.513629	1.02468	1.02743e-05	1.44664	167.021	37	33	M		0	9	15	17			0	10	12	43
133	168.858	51.6928	121410	0	0	0	0	Salt Peak - Ignore				Salt Peak - Ignore		0	57	57	0.596701	0.947567	0.000446533	1.41127	0.00149887	1.34661	0.000605172	1.48936	0.000669729	1.42112	0.327187	0.954183	1.34638e-06	1.39781	168.857	7	12	S		0	1	1	15			0	7	10	58
134	168.989	305.974	296157	0	0	0	0	Norflurane (USAN/INN);		C2H2F4	HCOONa	Norflurane (USAN/INN);	;	1	58	58	0.256839	1.08422	0.369108	1.04838	0.405679	1.02314	0.870283	0.96695	0.650147	0.943663	0.743971	0.975917	0.694049	1.02082	168.989	38	0	A		0	1	3	5			0	8	9	13
135	170.944	94.9748	290082	0	0	4	3	Formate OR Phosphite OR Phosphonate;;		CH2O2;H3O3P	NaCl_HCOONa;Na_HCOONa	Formate;Phosphite;Phosphonate;;	Fatty Acids;;;;	2	49	49	0.200185	0.877519	0.0770999	0.86494	0.0170219	0.828258	0.723674	0.985666	0.232823	0.943863	0.252999	0.957589	0.0386096	0.920847	170.944	0	0	A		0	0	10	0			0	0	18	0
136	170.945	46.8671	556944	0	0	0	0	Unmatched Adduct				Unmatched Adduct		0	57	57	0.256839	0.963161	0.252999	0.936588	0.596701	1.0092	0.806496	0.972411	0.650147	1.0478	0.870283	1.07753	0.735988	1.01455	170.944	10	11	M_HCOONa;Cl;1		0	19	22	60			0	40	58	7
137	171.028	118.878	2.36021e+06	0	0	0	0	(R)-3-Hydroxybutanoate;(R)-3-Hydroxyisobutyric acid;(S)-3-Hydroxybutanoate;(S)-3-Hydroxyisobutyrate;2-Hydroxybutanoic acid;2-Hydroxybutyrate;2-Hydroxybutyric acid;2-Methyl-3-hydroxybutanoic acid;"3,4-dihydroxy-2-butanone";3-Hydroxy-2-methylpropanoate;3-Hydroxybutyric acid;4-Hydroxybutanoic acid;A-Hydroxyisobutyric acid;methyl D-lactate;Methyl methoxyacetate;		C4H8O3	HCOONa	(R)-3-Hydroxybutanoate;(R)-3-Hydroxyisobutyric acid;(S)-3-Hydroxybutanoate;(S)-3-Hydroxyisobutyrate;2-Hydroxybutanoic acid;2-Hydroxybutyrate;2-Hydroxybutyric acid;2-Methyl-3-hydroxybutanoic acid;"3,4-dihydroxy-2-butanone";3-Hydroxy-2-methylpropanoate;3-Hydroxybutyric acid;4-Hydroxybutanoic acid;A-Hydroxyisobutyric acid;methyl D-lactate;Methyl methoxyacetate;	Hydroxy Acids;Hydroxy Acids;Hydroxy Acids;;;;Hydroxy Acids;;;Hydroxy Acids;Hydroxy Acids;Hydroxy Acids;Hydroxy Acids;;;	1	58	57	0.226476	1.34485	0.000238563	0.321805	0.000157052	0.429233	0.000238563	0.239286	0.000157052	0.319167	0.00898067	1.33383	9.36985e-08	0.355011	171.027	2	9	M_HCOONa		0	8	22	11			1	27	30	10
138	171.066	313.002	46218.1	0	0	10	7	desaltedFormOf_Dexormaplatin (USAN/INN);2-heptenedial;3-heptynoic acid;4-heptynoic acid;6-heptynoic acid;cis-toluene dihydrodiol;Cyclohex-1-enecarboxylic acid;"toluene-cis-1,2-dihydrodiol";Toluene-cis-dihydrodiol;;2-Octenedioic acid;"4,7-dioxo-octanoic acid";cis-4-Octenedioic acid;;		C6H14N2;C7H10O2;C8H12O4	NaCl;HCOOH;H	desaltedFormOf_Dexormaplatin (USAN/INN);2-heptenedial;3-heptynoic acid;4-heptynoic acid;6-heptynoic acid;cis-toluene dihydrodiol;Cyclohex-1-enecarboxylic acid;"toluene-cis-1,2-dihydrodiol";Toluene-cis-dihydrodiol;;2-Octenedioic acid;"4,7-dioxo-octanoic acid";cis-4-Octenedioic acid;;	;Fatty aldehydes [FA06];Fatty Acids and Conjugates [FA01];Fatty Acids and Conjugates [FA01];Fatty Acids and Conjugates [FA01];;;;;;Dicarboxylic Acids;Oxo fatty acids [FA0106];Dicarboxylic Acids;;	3	36	36	NA	#VALUE!	0.0789826	0.786217	0.433422	1.14941	NA	#VALUE!	NA	#VALUE!	0.00777396	1.46195	0.654721	0.856122	171.066	0	0	A		0	0	29	0			0	0	25	0
139	171.066	342.869	62424.6	2	2	0	1	desaltedFormOf_Dexormaplatin (USAN/INN);2-heptenedial;3-heptynoic acid;4-heptynoic acid;6-heptynoic acid;cis-toluene dihydrodiol;Cyclohex-1-enecarboxylic acid;"toluene-cis-1,2-dihydrodiol";Toluene-cis-dihydrodiol;;2-Octenedioic acid;"4,7-dioxo-octanoic acid";cis-4-Octenedioic acid;;		C6H14N2;C7H10O2;C8H12O4	NaCl;HCOOH;H	desaltedFormOf_Dexormaplatin (USAN/INN);2-heptenedial;3-heptynoic acid;4-heptynoic acid;6-heptynoic acid;cis-toluene dihydrodiol;Cyclohex-1-enecarboxylic acid;"toluene-cis-1,2-dihydrodiol";Toluene-cis-dihydrodiol;;2-Octenedioic acid;"4,7-dioxo-octanoic acid";cis-4-Octenedioic acid;;	;Fatty aldehydes [FA06];Fatty Acids and Conjugates [FA01];Fatty Acids and Conjugates [FA01];Fatty Acids and Conjugates [FA01];;;;;;Dicarboxylic Acids;Oxo fatty acids [FA0106];Dicarboxylic Acids;;	3	55	55	0.0500435	#VALUE!	0.102345	#VALUE!	0.627207	#VALUE!	0.00109084	#VALUE!	0.0412268	#VALUE!	0.507801	#VALUE!	0.00684216	#VALUE!	171.066	0	0	A		0	2	3	25			0	5	6	122
140	171.103	369.499	154548	1	0	0	0	2-octenal;3-octenal;4-octenal;5-octenal;6-octenal;Sulcatone;3-caproyl propionic acid;3-oxo-nonanoic acid;4-n-valeryl butyric acid;6-propionyl n-caproic acid;7-methyl-4-oxo-octanoic acid;7-methyl-6-oxo-octanoic acid;8-oxo-nonanoic acid;9-hydroxy-5Z-nonenoic acid;9-Oxononanoic acid;n-butyrl n-valeric acid;n-heptanoyl acetic acid;;		C8H14O;C9H16O3	HCOOH;H	2-octenal;3-octenal;4-octenal;5-octenal;6-octenal;Sulcatone;3-caproyl propionic acid;3-oxo-nonanoic acid;4-n-valeryl butyric acid;6-propionyl n-caproic acid;7-methyl-4-oxo-octanoic acid;7-methyl-6-oxo-octanoic acid;8-oxo-nonanoic acid;9-hydroxy-5Z-nonenoic acid;9-Oxononanoic acid;n-butyrl n-valeric acid;n-heptanoyl acetic acid;;	Fatty aldehydes [FA06];Fatty aldehydes [FA06];Fatty aldehydes [FA06];Fatty aldehydes [FA06];Fatty aldehydes [FA06];;Oxo fatty acids [FA0106];Oxo fatty acids [FA0106];Oxo fatty acids [FA0106];Oxo fatty acids [FA0106];Oxo fatty acids [FA0106];Oxo fatty acids [FA0106];Oxo fatty acids [FA0106];Hydroxy fatty acids [FA0105];;Oxo fatty acids [FA0106];Oxo fatty acids [FA0106];;	2	59	58	0.762369	0.915345	0.624206	0.901989	0.256839	0.829882	0.624206	0.985408	0.364346	0.906633	0.870283	0.920058	0.273164	0.880118	171.102	0	0	A		0	3	5	4			1	17	20	9
141	172.098	317.533	1.1157e+06	0	0	0	0	1-Methyl-2-Oxy-5,5-Dimethyl Pyrrolidine;N-Cyclohexylformamide;Acetylleucine (INN);Acexamic acid (INN);desaltedFormOf_Tridolgosir hydrochloride (USAN);Hexanoylglycine;Isovalerylalanine;Isovalerylsarcosine;N-Acetyl-L-leucine;Swainsonine;Swainsonine;;		C7H13NO;C8H15NO3	HCOOH;H	1-Methyl-2-Oxy-5,5-Dimethyl Pyrrolidine;N-Cyclohexylformamide;Acetylleucine (INN);Acexamic acid (INN);desaltedFormOf_Tridolgosir hydrochloride (USAN);Hexanoylglycine;Isovalerylalanine;Isovalerylsarcosine;N-Acetyl-L-leucine;Swainsonine;Swainsonine;;	;;;;;Acyl Glycines;Amino Acids;Acyl Glycines Keto-Acids;;;;;	2	57	57	0.364346	0.873743	0.000238563	0.176499	0.000157052	0.276166	0.000238563	0.202004	0.000157052	0.316073	0.191418	1.56469	9.36985e-08	0.18727	172.098	39	77	M		1	3	3	19			0	3	4	6
142	172.941	94.9368	87167.1	4	4	8	3	Dichloroacetate;3-Chloroallyl aldehyde;cis-3-Chloroallyl aldehyde;;2-oxobut-3-enanoate;;		C2H2Cl2O2;C3H3ClO;C4H4O3	HCOOH;HCOOK;KCl	Dichloroacetate;3-Chloroallyl aldehyde;cis-3-Chloroallyl aldehyde;;2-oxobut-3-enanoate;;	;;;;;;	3	35	35	0.317311	0.835607	0.0061699	0.659712	0.0104056	0.66352	0.0528075	0.7895	0.0955807	0.794057	0.583882	1.00577	0.000710581	0.731888	172.941	0	0	A		0	0	0	0			0	0	0	0
143	172.992	238.687	2.87731e+06	0	0	0	0	Phenylsulfate;p-Phenolsulfonic acid;		C6H6O4S	H	Phenylsulfate;p-Phenolsulfonic acid;	;;	1	58	58	0.496292	1.01292	0.743971	0.793984	0.762369	0.966724	0.220671	0.78386	0.705457	0.954397	0.369108	1.21756	0.574149	0.928215	172.991	40	35	M		0	13	13	12			0	5	10	12
144	173.082	293.384	151632	0	1	10	9	1,6-diaminohexane;1-Oxa-2-oxo-3-methylcycloheptane;"2,2-dimethyl-4-pentenoic acid";2-butyl acrylic acid;2-isopropyl trans-crotonic acid;2-methyl-2E-hexenoic acid;2-methyl-2Z-hexenoic acid;3-Isopropylbut-3-enoic acid;"4,4-dimethyl-2E-pentenoic acid";"4,4-dimethyl-2Z-pentenoic acid";4Z-heptenoic acid;5-methyl-5-hexenoic acid;alpha-EMGBL;alpha-heptenoic acid;beta-EMGBL;beta-heptenoic acid;Butyl acry…		C6H16N2;C7H12O2;C8H14O4	NaCl;HCOOH;H	1,6-diaminohexane;1-Oxa-2-oxo-3-methylcycloheptane;"2,2-dimethyl-4-pentenoic acid";2-butyl acrylic acid;2-isopropyl trans-crotonic acid;2-methyl-2E-hexenoic acid;2-methyl-2Z-hexenoic acid;3-Isopropylbut-3-enoic acid;"4,4-dimethyl-2E-pentenoic acid";"4,4-dimethyl-2Z-pentenoic acid";4Z-heptenoic acid;5-methyl-5-hexenoic acid;alpha-EMGBL;alpha-heptenoic acid;beta-EMGBL;beta-heptenoic acid;Butyl acry…	;;Fatty Acids and Conjugates [FA01];Fatty Acids and Conjugates [FA01];Fatty Acids and Conjugates [FA01];Fatty Acids and Conjugates [FA01];Fatty Acids and Conjugates [FA01];;Fatty Acids and Conjugates [FA01];Fatty Acids and Conjugates [FA01];Fatty Acids and Conjugates [FA01];Fatty Acids and Conjugates [FA01];;Fatty Acids and Conjugates [FA01];;Fatty Acids and Conjugates [FA01];;;Fatty Acids and Co…	3	34	34	NA	#VALUE!	NA	#VALUE!	NA	#VALUE!	NA	#VALUE!	NA	#VALUE!	0.0639689	1.8938	NaN	#VALUE!	173.082	0	0	A		0	0	15	0			0	0	36	0
145	173.082	331.021	333801	3	0	0	0	1,6-diaminohexane;1-Oxa-2-oxo-3-methylcycloheptane;"2,2-dimethyl-4-pentenoic acid";2-butyl acrylic acid;2-isopropyl trans-crotonic acid;2-methyl-2E-hexenoic acid;2-methyl-2Z-hexenoic acid;3-Isopropylbut-3-enoic acid;"4,4-dimethyl-2E-pentenoic acid";"4,4-dimethyl-2Z-pentenoic acid";4Z-heptenoic acid;5-methyl-5-hexenoic acid;alpha-EMGBL;alpha-heptenoic acid;beta-EMGBL;beta-heptenoic acid;Butyl acry…	Heptenoic acid or Dimethyl adipate;Ethyladipic acid;Suberic acid	C6H16N2;C7H12O2;C8H14O4	NaCl;HCOOH;H	1,6-diaminohexane;1-Oxa-2-oxo-3-methylcycloheptane;"2,2-dimethyl-4-pentenoic acid";2-butyl acrylic acid;2-isopropyl trans-crotonic acid;2-methyl-2E-hexenoic acid;2-methyl-2Z-hexenoic acid;3-Isopropylbut-3-enoic acid;"4,4-dimethyl-2E-pentenoic acid";"4,4-dimethyl-2Z-pentenoic acid";4Z-heptenoic acid;5-methyl-5-hexenoic acid;alpha-EMGBL;alpha-heptenoic acid;beta-EMGBL;beta-heptenoic acid;Butyl acry…	;;Fatty Acids and Conjugates [FA01];Fatty Acids and Conjugates [FA01];Fatty Acids and Conjugates [FA01];Fatty Acids and Conjugates [FA01];Fatty Acids and Conjugates [FA01];;Fatty Acids and Conjugates [FA01];Fatty Acids and Conjugates [FA01];Fatty Acids and Conjugates [FA01];Fatty Acids and Conjugates [FA01];;Fatty Acids and Conjugates [FA01];;Fatty Acids and Conjugates [FA01];;;Fatty Acids and Co…	3	58	58	0.289918	1.52013	0.10247	1.62613	0.0191099	1.93248	0.462433	1.06973	0.0820987	1.27126	0.369108	1.1884	0.0196955	1.32117	173.082	0	0	A		0	0	0	4			0	0	0	3
146	173.094	58.2818	75650.8	0	0	0	0	Unidentified				Unidentified		0	55	55	0.150927	0.888814	0.0506124	0.770392	0.173617	0.729166	0.328383	0.866764	0.496292	0.820381	0.722283	0.946487	0.0794106	0.784475	173.094	0	0	A		0	8	12	98			0	7	11	10
147	173.118	454.789	30597.6	3	6	0	0	1-Octanal;1-Octen-3-ol;Sulcatol;(+)-3-hydroxy pelargonic acid;2-hydroxy pelargonic acid;4-hydroxy pelargonic acid;6-hydroxy-nonanoic acid;7-hydroxy pelargonic acid;8-hydroxy-nonanoic acid;8R-hydroxy-nonanoic acid;9-hydroxy pelargonic acid;;		C8H16O;C9H18O3	HCOOH;H	1-Octanal;1-Octen-3-ol;Sulcatol;(+)-3-hydroxy pelargonic acid;2-hydroxy pelargonic acid;4-hydroxy pelargonic acid;6-hydroxy-nonanoic acid;7-hydroxy pelargonic acid;8-hydroxy-nonanoic acid;8R-hydroxy-nonanoic acid;9-hydroxy pelargonic acid;;	Aldehydes;;;Hydroxy fatty acids [FA0105];Hydroxy fatty acids [FA0105];Hydroxy fatty acids [FA0105];Hydroxy fatty acids [FA0105];Hydroxy fatty acids [FA0105];Hydroxy fatty acids [FA0105];Hydroxy fatty acids [FA0105];Hydroxy fatty acids [FA0105];;	2	45	45	0.198765	1.06456	0.12819	1.33216	0.00341479	1.36356	0.735317	1.25137	0.0637091	1.28088	0.305059	1.02357	0.00829922	1.32627	173.118	0	0	A		0	0	0	3			0	0	0	12
148	174.089	53.6497	86285.3	0	0	0	0	4-Methylene-L-glutamine;5-Hydroxyectoine;Oxiracetam (INN);Argininic acid;citrulline;L-Citrulline;L-Citrulline;L-Citrulline;;	Argininic acid;citrulline;	C6H10N2O3;C6H13N3O3	NH3;H	4-Methylene-L-glutamine;5-Hydroxyectoine;Oxiracetam (INN);Argininic acid;citrulline;L-Citrulline;L-Citrulline;L-Citrulline;;	;;;Amino Acids;;;Amino Acids;;;	2	57	57	0.226476	0.864248	0.220671	1.14658	0.762369	0.984746	0.220671	1.32668	0.325751	1.13943	0.683091	0.858854	0.186639	1.12322	174.088	0	0	A		0	3	8	26			0	1	3	20
149	174.861	56.9588	30848.7	3	1	0	0	Unidentified				Unidentified		0	52	52	0.939743	1.03616	0.000529757	2.08146	0.000906449	1.81512	0.000379285	2.00882	0.000636299	1.75177	0.164915	0.87204	8.0838e-07	1.81699	174.861	41	0	A		0	0	0	5			0	0	0	35
150	174.978	95.4447	208646	2	3	0	0	D,L-malic semialdehyde;"Erythrono-1,4-lactone";Methyl oxalate;Methylmalonate;Succinate;		C4H6O4	NaCl	D,L-malic semialdehyde;"Erythrono-1,4-lactone";Methyl oxalate;Methylmalonate;Succinate;	;Lactones;;Dicarboxylic Acids;Dicarboxylic Acids;	1	52	52	0.650147	1.02123	0.0826623	1.59587	0.0128512	1.80458	0.103742	1.56269	0.00446526	1.76706	1	1.13078	0.00145086	1.79803	174.978	17	16	M_NaCl;Cl;1		0	0	0	15			0	0	0	5
151	174.987	238.755	82202.8	0	0	0	0	2-Hydroxyethyl Disulfide;Dithioerythritol;Dithiothreitol;dithiothreitol;Ammonium phosphate (NF);;		C4H10O2S2;H9N2O4P	Na;Na_Na	2-Hydroxyethyl Disulfide;Dithioerythritol;Dithiothreitol;dithiothreitol;Ammonium phosphate (NF);;	;;;;;;	2	57	57	0.364346	1.05503	0.165124	0.579691	0.405679	0.687231	0.00550173	0.549454	0.0342937	0.651385	0.252999	1.18551	0.0114459	0.577966	174.987	0	0	A		0	1	3	13			0	4	6	10
152	175.025	352.651	82749.3	0	0	1	0	(E)-Glutaconate;"2,5-Dioxopentanoate";2-Methylmaleate;"4,5-Dioxopentanoate";Acetylpyruvate;glutaconate;Itaconate;Mesaconate;mesaconate;"(4S)-4,6-Dihydroxy-2,5-dioxohexanoate";"(4S,5S)-4,5-Dihydroxy-2,6-dioxohexanoate";"1,5-Anhydro-D-fructose";"1,5-anhydro-D-fructose";"2-Dehydro-D-glucono-1,5-lactone";2-Hydroxy-3-oxoadipate;"3-deoxy-D-glycero-2,5-hexodiulosonate";4-Deoxy-D-Mannuronic Acid;5-Dehydr…		C5H6O4;C6H8O6	HCOOH;H	(E)-Glutaconate;"2,5-Dioxopentanoate";2-Methylmaleate;"4,5-Dioxopentanoate";Acetylpyruvate;glutaconate;Itaconate;Mesaconate;mesaconate;"(4S)-4,6-Dihydroxy-2,5-dioxohexanoate";"(4S,5S)-4,5-Dihydroxy-2,6-dioxohexanoate";"1,5-Anhydro-D-fructose";"1,5-anhydro-D-fructose";"2-Dehydro-D-glucono-1,5-lactone";2-Hydroxy-3-oxoadipate;"3-deoxy-D-glycero-2,5-hexodiulosonate";4-Deoxy-D-Mannuronic Acid;5-Dehydr…	Dicarboxylic Acids;;Dicarboxylic Acids;;;;Dicarboxylic Acids;Dicarboxylic Acids;;;;;;;;;;;;;Hydroxy Acids;;;;Carbohydrates;;;;;;;;;;;	2	56	56	0.120819	0.69071	0.000238563	0.371739	0.000157052	0.411431	0.000348575	0.538198	0.000605172	0.595664	0.0603891	1.10678	2.1944e-07	0.484861	175.024	42	0	A		0	3	5	13			0	2	3	6
153	175.025	63.7302	108766	1	2	2	0	2,4-Diaminobutyric acid;3-Methylamino-L-alanine;"L-2,4-Diaminobutanoate";"(4S)-4,6-Dihydroxy-2,5-dioxohexanoate";"(4S,5S)-4,5-Dihydroxy-2,6-dioxohexanoate";"1,5-Anhydro-D-fructose";"1,5-anhydro-D-fructose";"2-Dehydro-D-glucono-1,5-lactone";2-Hydroxy-3-oxoadipate;"3-deoxy-D-glycero-2,5-hexodiulosonate";4-Deoxy-D-Mannuronic Acid;5-Dehydro-4-deoxy-D-glucuronate;Ascorbate;Ascorbate;Ascorbic acid;Asco…		C4H10N2O2;C6H8O6;C8H8N2	NaCl;H;Na_Na	2,4-Diaminobutyric acid;3-Methylamino-L-alanine;"L-2,4-Diaminobutanoate";"(4S)-4,6-Dihydroxy-2,5-dioxohexanoate";"(4S,5S)-4,5-Dihydroxy-2,6-dioxohexanoate";"1,5-Anhydro-D-fructose";"1,5-anhydro-D-fructose";"2-Dehydro-D-glucono-1,5-lactone";2-Hydroxy-3-oxoadipate;"3-deoxy-D-glycero-2,5-hexodiulosonate";4-Deoxy-D-Mannuronic Acid;5-Dehydro-4-deoxy-D-glucuronate;Ascorbate;Ascorbate;Ascorbic acid;Asco…	Amino Acids;;;;;;;;;;;;;;Hydroxy Acids;;;;Carbohydrates;;;;;;;;;;;;;;	3	52	52	0.593955	1.19285	0.00628518	0.36495	0.00426672	0.493788	0.0491408	0.305948	0.0433081	0.413956	0.427263	1.35303	0.000492448	0.367357	175.025	0	0	A		1	63	76	8			2	34	86	1
154	176.885	50.7698	52672.5	0	0	0	0	freon 12;		CCl2F2	NaCl	freon 12;	;	1	57	57	0.650147	1.55813	0.220671	2.95127	0.0342937	3.14665	0.252999	1.89411	0.0820987	2.01951	0.567628	1.0662	0.0245886	2.90964	176.885	0	0	A		0	1	3	4			0	7	7	11
155	176.984	225.045	24996.8	2	2	2	2	Ethanesulfonic Acid;methylmethanesulfonate;"2,3-Diaminopropanoate";3-Amino-Alanine;"L-2,3-Diaminopropanoate";;		C2H6O3S;C3H8N2O2	HCOONa;KCl	Ethanesulfonic Acid;methylmethanesulfonate;"2,3-Diaminopropanoate";3-Amino-Alanine;"L-2,3-Diaminopropanoate";;	;;;;Amino Acids;;	2	49	49	0.207578	1.18574	0.752714	0.898265	1	1.13646	0.115184	0.757557	0.528612	0.958444	0.293622	1.26518	0.365712	0.862721	176.984	0	0	A		0	7	8	57			0	16	17	26
156	176.994	58.9924	35653.5	2	1	0	0	ethylphosphonate;"Propane-1,2-diol 1-phosphate";;"(S)-3,4-Dihydroxybutyric acid";"2,4-dihydroxybutanoic acid";4-Deoxyerythronic acid;4-Deoxythreonic acid;"A,b-dihydroxyisobutyric acid";D-Erythrose;D-Erythrulose;D-threo-Aldose;D-threo-aldose;D-Threose;L-Erythrulose;;5-Fluorolevulinic Acid;;"6E-Octene-2,4-diynoic acid";"6Z-Octene-2,4-diynoic acid";phenylglyoxal;Phtharal (JAN);;		C2H7O3P;C3H9O5P;C4H8O4;C5H7FO3;C8H6O2	HCOONa;Na;NaCl;Na_Na;Na_Na	ethylphosphonate;"Propane-1,2-diol 1-phosphate";;"(S)-3,4-Dihydroxybutyric acid";"2,4-dihydroxybutanoic acid";4-Deoxyerythronic acid;4-Deoxythreonic acid;"A,b-dihydroxyisobutyric acid";D-Erythrose;D-Erythrulose;D-threo-Aldose;D-threo-aldose;D-Threose;L-Erythrulose;;5-Fluorolevulinic Acid;;"6E-Octene-2,4-diynoic acid";"6Z-Octene-2,4-diynoic acid";phenylglyoxal;Phtharal (JAN);;	;;;Hydroxy Acids;Hydroxy Acids;Hydroxy Acids;Hydroxy Acids;Hydroxy Acids;Carbohydrates;;;;;Carbohydrates;;;;Fatty Acids and Conjugates [FA01];Fatty Acids and Conjugates [FA01];;;;	5	53	53	0.879829	0.853907	0.000636299	1.48497	0.00101068	1.63559	0.0012798	1.73903	0.00101068	1.91542	0.816961	1.10143	2.20862e-06	1.64064	176.993	0	0	A		1	29	38	30			0	15	25	10
157	177.053	271.106	37454.1	5	1	10	9	2,4-heptadienal;"4,6-heptadienal";Norcamphor;		C7H10O	HCOONa	2,4-heptadienal;"4,6-heptadienal";Norcamphor;	Fatty aldehydes [FA06];Fatty aldehydes [FA06];;	1	31	31	NA	#VALUE!	NA	#VALUE!	NA	#VALUE!	NA	#VALUE!	NA	#VALUE!	0.241567	1.59012	NaN	#VALUE!	177.053	483	36	M_HCOONa		0	0	0	0			0	0	0	0
158	177.86	56.6832	32210.1	2	0	0	0	Unidentified				Unidentified		0	55	55	0.762369	0.962127	0.000446533	1.74928	0.000379285	1.60091	0.000238563	1.81814	0.000379285	1.66393	0.210962	0.915184	3.05561e-07	1.70221	177.86	41	0	A		0	7	8	3			0	7	9	11
159	178.051	276.812	1.37568e+07	0	0	0	0	(S)-Mandelonitrile;4-Hydroxyphenylacetonitrile;Hydroxyindole;Indolin-2-one;Indoxyl;Mandelonitrile;"2,5,6-Trihydroxy-5,6-dihydroquinoline";3-succinoylpyridine;4-acetamidobenzoic acid;adrenochrome;Hippurate;Hippurate;N-Acetylanthranilate;;		C8H7NO;C9H9NO3	HCOOH;H	(S)-Mandelonitrile;4-Hydroxyphenylacetonitrile;Hydroxyindole;Indolin-2-one;Indoxyl;Mandelonitrile;"2,5,6-Trihydroxy-5,6-dihydroquinoline";3-succinoylpyridine;4-acetamidobenzoic acid;adrenochrome;Hippurate;Hippurate;N-Acetylanthranilate;;	;;;;Indoles and Indole Derivatives;;;Amino Acids Amino Ketones;;;Acyl Glycines;;;;	2	58	58	0.449692	0.898596	0.00109084	0.478429	0.0101652	0.608034	0.000327414	0.532418	0.0031971	0.676649	0.0222431	1.2709	1.02743e-05	0.551521	178.051	27	37	M		0	2	3	9			0	6	8	4
160	178.872	53.8513	53594.9	0	0	0	0	Calcium sulfate;		CaO4S	Na_Na	Calcium sulfate;	;	1	57	57	0.54535	1.05119	0.00426672	1.21415	0.00149887	1.24656	0.00705073	1.15502	0.0031971	1.18586	0.624206	1.0267	2.83241e-05	1.18012	178.871	0	0	A		0	2	3	7			0	6	11	25
161	179.057	52.2715	1.01487e+07	0	0	0	0	(R)-2,3-Dihydroxy-3-methylbutanoate;"(R)-2,3-Dihydroxy-3-methylbutanoate";1-Deoxy-D-xylulose;1-deoxy-D-xylulose;1-deoxy-D-xylulose;"2,3-Dihydroxy-3-methylbutanoate";"2,3-Dihydroxyvaleric acid";2-Deoxy-alpha-D-ribopyranose;2-Deoxy-L-arabinose;Deoxyribose;Deoxyribose;Deoxyribose;Deoxyribose;nt-pentose-ring;2-Deoxy-D-gluconate;2-deoxygluconate;3-Deoxyarabinohexonic acid;Aldohexose;allo-inositol;Allo…		C5H10O4;C6H12O6	HCOOH;H	(R)-2,3-Dihydroxy-3-methylbutanoate;"(R)-2,3-Dihydroxy-3-methylbutanoate";1-Deoxy-D-xylulose;1-deoxy-D-xylulose;1-deoxy-D-xylulose;"2,3-Dihydroxy-3-methylbutanoate";"2,3-Dihydroxyvaleric acid";2-Deoxy-alpha-D-ribopyranose;2-Deoxy-L-arabinose;Deoxyribose;Deoxyribose;Deoxyribose;Deoxyribose;nt-pentose-ring;2-Deoxy-D-gluconate;2-deoxygluconate;3-Deoxyarabinohexonic acid;Aldohexose;allo-inositol;Allo…	;;;Carbohydrates;;;Hydroxy Acids;;;;;Carbohydrates;;;;;Hydroxy Acids;;;Carbohydrates;Carbohydrates;Carbohydrates;;;Carbohydrates;Carbohydrates;Carbohydrates;;Carbohydrates;;;;;;;;;;;;;;;Carbohydrates;;;;;;;Carbohydrates;;;;Carbohydrates;;;;;;;;;;;;;;Alcohols and Polyols;;;Alcohols and Polyols;;;	2	57	57	0.54535	0.954642	0.000238563	0.337703	0.000157052	0.34932	0.000238563	0.353748	0.000157052	0.365917	0.414216	1.0344	9.36985e-08	0.352206	179.056	9	38	M		0	2	7	40			0	12	13	4
162	179.068	421.541	8.56458e+06	0	0	0	0	L-Canaline;L-canaline;3-Hydroxy-L-glutamate;4-Hydroxy-L-glutamate;L-erythro-4-Hydroxyglutamate;L-erythro-4-Hydroxyglutamate;L-erythro-4-Hydroxyglutamate;threo-3-hydroxy-glutamate;;		C4H10N2O3;C5H9NO5	HCOOH;NH3	L-Canaline;L-canaline;3-Hydroxy-L-glutamate;4-Hydroxy-L-glutamate;L-erythro-4-Hydroxyglutamate;L-erythro-4-Hydroxyglutamate;L-erythro-4-Hydroxyglutamate;threo-3-hydroxy-glutamate;;	;;;;;;;;;	2	57	57	1	1.07839	0.806496	1.10808	0.939743	1.08288	0.743971	1.02753	0.879829	1.00416	0.683091	0.977257	0.82215	1.01164	179.068	43	39	M		0	5	7	2			0	13	13	63
163	180.065	101.354	485297	1	3	0	0	Unidentified				Unidentified		0	53	53	0.596701	1.08361	0.00669531	1.37576	0.000446533	1.34731	0.0170219	1.26961	0.00426672	1.24335	1	0.979323	3.09086e-05	1.27241	180.065	0	0	A		0	0	0	0			0	0	0	1
164	180.859	95.1959	58817.6	1	0	1	0	Unidentified				Unidentified		0	55	55	0.288487	1.08115	0.000238563	1.50689	0.000238563	1.49239	0.00309519	1.39378	0.00918974	1.38037	0.353837	0.990381	3.33243e-06	1.48657	180.859	0	0	A		0	12	15	5			0	15	22	3
165	180.973	40.7011	799202	2	3	3	0	Unidentified				Unidentified		0	41	41	0.283051	0.971819	0.828263	1.03275	0.423901	1.0288	0.391366	1.0627	0.203017	1.05863	0.518605	0.996178	0.26638	1.04023	180.973	0	0	A		0	0	0	0			0	0	0	0
166	181.049	52.7457	90629.2	1	0	2	1	4-Guanidinobutanamide;4-Guanidinobutanamide;5-Amidino-Benzimidazole;desaltedFormOf_Hydralazine hydrochloride (JP15/USP);Hydralazine;Hydralazine;;		C5H12N4O;C8H8N4	K;Na	4-Guanidinobutanamide;4-Guanidinobutanamide;5-Amidino-Benzimidazole;desaltedFormOf_Hydralazine hydrochloride (JP15/USP);Hydralazine;Hydralazine;;	;;;;;;;	2	53	53	0.0928919	0.851531	0.441418	1.07386	0.130919	1.11031	0.000757495	1.26109	0.00446526	1.3039	0.624206	1.03395	0.00231581	1.23205	181.049	0	0	A		0	2	8	11			0	1	1	10
167	181.051	253.107	615636	0	0	0	0	2-Hydroxyacetophenone;"3,4-Dihydroxystyrene";3-methoxybenzaldehyde;3-Methylsalicylaldehyde;3-Vinylcatechol;4'-Hydroxyacetophenone;4-Hydroxyphenylacetaldehyde;Benzylformate;methylbenzoate;m-Methylbenzoate;o-Toluate;p-Anisaldehyde;Phenyl acetate;Phenylacetic acid;Toluate;(R)-3-(4-Hydroxyphenyl)lactate;"2',6'-Dihydroxy-4'-methoxyacetophenone";"3-(2,3-Dihydroxyphenyl)propanoate";3-(3-hydroxyphenyl)-3…		C8H8O2;C9H10O4	HCOOH;H	2-Hydroxyacetophenone;"3,4-Dihydroxystyrene";3-methoxybenzaldehyde;3-Methylsalicylaldehyde;3-Vinylcatechol;4'-Hydroxyacetophenone;4-Hydroxyphenylacetaldehyde;Benzylformate;methylbenzoate;m-Methylbenzoate;o-Toluate;p-Anisaldehyde;Phenyl acetate;Phenylacetic acid;Toluate;(R)-3-(4-Hydroxyphenyl)lactate;"2',6'-Dihydroxy-4'-methoxyacetophenone";"3-(2,3-Dihydroxyphenyl)propanoate";3-(3-hydroxyphenyl)-3…	;;;;;;;;;;;;;Aromatic Acids;;;;;Aromatic Acids;Aromatic Acids;Alcohols and Polyols Catecholamines and Derivatives;;Catecholamines and Derivatives;;;Catecholamines and Derivatives;Catecholamines and Derivatives;;	2	59	58	0.364346	1.28187	0.00705073	1.37892	0.000669729	1.69165	0.288487	1.07571	0.00249691	1.31968	0.033763	1.22679	0.00023252	1.37652	181.051	0	0	A		0	31	41	52			0	6	8	9
168	181.054	334.269	146843	0	0	0	1	Unidentified				Unidentified		0	55	55	1	1.05042	0.26969	1.24076	0.507801	1.23525	0.0864107	1.1812	0.252999	1.17596	0.627207	0.99556	0.094667	1.238	181.054	0	0	A		0	15	22	15			0	35	54	42
169	181.081	425.64	61576.4	1	0	0	0	Unidentified				Unidentified		0	56	56	0.325751	1.33055	0.000238563	3.64752	0.000238563	3.48123	0.000238563	2.74137	0.000238563	2.61639	0.452912	0.95441	1.42227e-07	3.50768	181.081	0	0	A		0	15	16	1			0	4	5	1
170	181.086	378.466	24290.2	8	8	0	1	10-oxo-5,8-decadienoic acid;1-hydroxy-4-oxahomoadamantan-5-one;"2-Oxo-delta3-4,5,5-trimethylcyclopentenylacetate";"5-Oxo-1,2-campholide";5-oxo-7-decynoic acid;Dihydroconiferyl alcohol;Iridotrial;Mephenesin (INN);4-Propylphenol;Phenylpropanol (JAN);;		C10H14O3;C9H12O	H;HCOOH	10-oxo-5,8-decadienoic acid;1-hydroxy-4-oxahomoadamantan-5-one;"2-Oxo-delta3-4,5,5-trimethylcyclopentenylacetate";"5-Oxo-1,2-campholide";5-oxo-7-decynoic acid;Dihydroconiferyl alcohol;Iridotrial;Mephenesin (INN);4-Propylphenol;Phenylpropanol (JAN);;	Oxo fatty acids [FA0106];;;;Fatty Acids and Conjugates [FA01];;;;;;;	2	40	40	0.191418	1.52076	0.117185	3.51839	0.238593	2.03288	0.113846	2.31357	0.197396	1.33675	0.220671	0.577786	0.0498445	1.60236	181.086	0	0	A		0	0	0	94			0	0	0	12
171	181.968	51.6646	70058.8	1	2	0	0	Unidentified				Unidentified		0	54	54	0.762369	1.11318	0.000636299	2.71996	0.00145086	1.62585	0.000906449	2.44341	0.00328861	1.46054	0.100861	0.597746	4.55412e-06	2.00408	181.967	20	0	A		0	21	30	16			0	26	32	46
172	182.046	161.987	202829	0	0	0	1	2-nitrotoluene;3-nitrotoluene;3-Pyridylacetic acid;4-Aminobenzoate;4-Nitrotoluene;Anthranilate;Benzhydroxamic Acid;m-Aminobenzoic acid;Methyl nicotinate (USAN);N-Methylnicotinate;salicylaldoxime;salicylamide;Salicylamide (JAN/USP/INN);3-Formylsalicylic acid;4-Formylsalicylic acid;4-Hydroxyphenylglyoxylate;Benzoquinoneacetic acid;Phthalate;Terephthalate;;"(2r)-Amino(3,5-Dihydroxyphenyl)Acetic Acid…		C7H7NO2;C8H6O4;C8H9NO4	HCOOH;NH3;H	2-nitrotoluene;3-nitrotoluene;3-Pyridylacetic acid;4-Aminobenzoate;4-Nitrotoluene;Anthranilate;Benzhydroxamic Acid;m-Aminobenzoic acid;Methyl nicotinate (USAN);N-Methylnicotinate;salicylaldoxime;salicylamide;Salicylamide (JAN/USP/INN);3-Formylsalicylic acid;4-Formylsalicylic acid;4-Hydroxyphenylglyoxylate;Benzoquinoneacetic acid;Phthalate;Terephthalate;;"(2r)-Amino(3,5-Dihydroxyphenyl)Acetic Acid…	;;Amino Acids Aromatic Acids;Amino Acids;;Amino Acids;;Amino Acids;;;;;;;;;Quinones and Derivatives;Aromatic Acids;Aromatic Acids;;;;;;Pyridoxals and Derivatives;;;;	3	56	56	0.743971	1.16966	0.353837	1.26458	0.165124	1.89335	0.141645	1.08115	0.0155644	1.61872	0.252999	1.49722	0.0236608	1.57715	182.045	0	0	A		0	25	26	30			0	8	8	21
173	182.054	252.958	37802.7	3	6	0	0	Unidentified				Unidentified		0	48	48	0.198765	1.45658	0.398025	1.41174	0.00628518	1.6769	0.61209	0.969215	0.0971097	1.15125	0.21	1.18782	0.038666	1.47333	182.054	0	0	A		0	0	0	22			0	0	0	17
174	182.86	56.9382	20943.2	4	6	0	0	Unidentified				Unidentified		0	45	45	0.650147	1.0242	0.0112299	1.87923	0.00165808	1.66092	0.0112299	1.83482	0.0011381	1.62168	0.3017	0.883834	2.7227e-05	1.79973	182.86	0	0	A		0	0	0	3			0	0	0	30
175	183.005	53.1035	37772.8	0	0	6	3	2,4-Diamino-6-hydroxypyrimidine;5-Amino-4-imidazolecarboxyamide;5-Amino-4-imidazolecarboxyamide;5-Aminoimidazole-4-carboxamide;"2,4-Dinitrophenol";;2-Mercaptobenzothiazole;;		C4H6N4O;C6H4N2O5;C7H5NS2	NaCl;H;NH3	2,4-Diamino-6-hydroxypyrimidine;5-Amino-4-imidazolecarboxyamide;5-Amino-4-imidazolecarboxyamide;5-Aminoimidazole-4-carboxamide;"2,4-Dinitrophenol";;2-Mercaptobenzothiazole;;	Pyrimidines and Derivatives;;;Amino Ketones;;;;;	3	47	45	0.705457	0.820527	0.417887	1.70458	0.558185	1.83932	0.0617262	2.07742	0.0659921	2.24163	0.78981	1.07904	0.0963072	1.83932	183.005	0	0	A		0	0	54	0			0	0	46	0
176	183.027	191.323	277204	0	1	0	0	UNIDENTIFIED		C12H8S	H	dibenzothiophene;	;	1	57	57	0.0696424	1.26256	0.0178923	1.56065	0.0342937	1.35171	0.141645	1.2361	0.650147	1.07061	0.327187	0.866118	0.0228518	1.23609	183.027	44	82	M		1	23	24	5			0	8	9	62
177	185.007	97.83	71933.2	4	5	3	3	D,L-malic semialdehyde;"Erythrono-1,4-lactone";Methyl oxalate;Methylmalonate;Succinate;		C4H6O4	HCOONa	D,L-malic semialdehyde;"Erythrono-1,4-lactone";Methyl oxalate;Methylmalonate;Succinate;	;Lactones;;Dicarboxylic Acids;Dicarboxylic Acids;	1	42	42	0.749394	2.07059	0.0587817	2.36143	0.0151584	2.89529	0.57075	1.14046	0.116083	1.39829	0.200825	1.22608	0.0163631	2.05434	185.006	17	16	M_HCOONa		0	0	0	0			0	0	0	0
178	185.043	248.211	370711	0	0	0	0	2-Ethylhydracrylic acid;2-Hydroxy-2-methylbutyric acid;2-Hydroxy-3-methylbutyric acid;2-Hydroxyvaleric acid;2-Methyl-3-hydroxybutyric acid;"3-Hydroxy-2-methyl-[R-(R,S)]-butanoic acid";"3-Hydroxy-2-methyl-[S-(R,R)]-butanoic acid";3-Hydroxyisovaleric acid;3-Hydroxyvaleric acid;4-Hydroxyisovaleric acid;4-hydroxy-valeric acid;5-Hydroxypentanoate;Erythronilic acid;(-)-Viburnitol;(+)-Quercitol;"1,5-Anh…		C5H10O3;C6H12O5	HCOONa;Na	2-Ethylhydracrylic acid;2-Hydroxy-2-methylbutyric acid;2-Hydroxy-3-methylbutyric acid;2-Hydroxyvaleric acid;2-Methyl-3-hydroxybutyric acid;"3-Hydroxy-2-methyl-[R-(R,S)]-butanoic acid";"3-Hydroxy-2-methyl-[S-(R,R)]-butanoic acid";3-Hydroxyisovaleric acid;3-Hydroxyvaleric acid;4-Hydroxyisovaleric acid;4-hydroxy-valeric acid;5-Hydroxypentanoate;Erythronilic acid;(-)-Viburnitol;(+)-Quercitol;"1,5-Anh…	Hydroxy Acids;Hydroxy Acids;Hydroxy Acids;Hydroxy Acids;Hydroxy Acids;Hydroxy Acids;Hydroxy Acids;Hydroxy Acids;Hydroxy Acids;Hydroxy Acids;Hydroxy fatty acids [FA0105];;Hydroxy Acids;;;Carbohydrates;;;;;;;;;;Carbohydrates;;;Carbohydrates;;Hydroxy fatty acids [FA0105];;;;;;;Carbohydrates;;;;	2	58	58	0.0155644	1.91958	0.000238563	0.424036	0.000212183	0.688538	0.000238563	0.2209	0.000285118	0.358691	0.0500435	1.62377	1.48632e-07	0.439387	185.042	0	0	A		0	9	11	18			0	2	2	5
179	185.118	418.05	81065.8	0	0	2	3	(2s,4s)-Alpha-Campholinic Acid;(3R)-6-Hydroxy-3-isopropenyl-heptanoate;(3S)-6-Hydroxy-3-isopropenyl-heptanoate;(5R)-6-Hydroxy-5-isopropenyl-2-methylhexanoate;(5S)-6-Hydroxy-5-isopropenyl-2-methylhexanoate;"1,3S-dihydroxy-8E-decen-5-one";10-hydroxy-2E-decenoic acid;10-hydroxy-2Z-decenoic acid;10-hydroxy-8E-decenoic acid;10-Oxodecanoate;2-Oxodecanoic acid;3-Oxodecanoic acid;4-oxo capric acid;5-oxo …		C10H18O3;C9H16O	H;HCOOH	(2s,4s)-Alpha-Campholinic Acid;(3R)-6-Hydroxy-3-isopropenyl-heptanoate;(3S)-6-Hydroxy-3-isopropenyl-heptanoate;(5R)-6-Hydroxy-5-isopropenyl-2-methylhexanoate;(5S)-6-Hydroxy-5-isopropenyl-2-methylhexanoate;"1,3S-dihydroxy-8E-decen-5-one";10-hydroxy-2E-decenoic acid;10-hydroxy-2Z-decenoic acid;10-hydroxy-8E-decenoic acid;10-Oxodecanoate;2-Oxodecanoic acid;3-Oxodecanoic acid;4-oxo capric acid;5-oxo …	;;;;;Fatty alcohols [FA05];Hydroxy fatty acids [FA0105];Hydroxy fatty acids [FA0105];Hydroxy fatty acids [FA0105];;;Fatty Acids;Oxo fatty acids [FA0106];Oxo fatty acids [FA0106];Oxo fatty acids [FA0106];Oxo fatty acids [FA0106];Oxo fatty acids [FA0106];Hydroxy fatty acids [FA0105];Oxo fatty acids [FA0106];Hydroxy fatty acids [FA0105];Hydroxy fatty acids [FA0105];;;Fatty aldehydes [FA06];Fatty ald…	2	53	53	0.24716	0.852188	0.223494	1.24293	0.040424	1.31606	0.0161448	1.45851	0.00768579	1.54433	0.165124	1.05884	0.00240628	1.38591	185.118	0	0	A		0	3	7	0			0	12	15	0
180	185.118	459.437	75585.6	1	1	2	1	(2s,4s)-Alpha-Campholinic Acid OR 6-Hydroxy-3-isopropenyl-heptanoate OR 6-Hydroxy-3-isopropenyl-heptanoate OR 6-Hydroxy-5-isopropenyl-2-methylhexanoate OR oxo-decanoic acid OR hydroxy-decenoic acid OR nonenal		C10H18O3;C9H16O	H;HCOOH	(2s,4s)-Alpha-Campholinic Acid;(3R)-6-Hydroxy-3-isopropenyl-heptanoate;(3S)-6-Hydroxy-3-isopropenyl-heptanoate;(5R)-6-Hydroxy-5-isopropenyl-2-methylhexanoate;(5S)-6-Hydroxy-5-isopropenyl-2-methylhexanoate;"1,3S-dihydroxy-8E-decen-5-one";10-hydroxy-2E-decenoic acid;10-hydroxy-2Z-decenoic acid;10-hydroxy-8E-decenoic acid;10-Oxodecanoate;2-Oxodecanoic acid;3-Oxodecanoic acid;4-oxo capric acid;5-oxo …	;;;;;Fatty alcohols [FA05];Hydroxy fatty acids [FA0105];Hydroxy fatty acids [FA0105];Hydroxy fatty acids [FA0105];;;Fatty Acids;Oxo fatty acids [FA0106];Oxo fatty acids [FA0106];Oxo fatty acids [FA0106];Oxo fatty acids [FA0106];Oxo fatty acids [FA0106];Hydroxy fatty acids [FA0105];Oxo fatty acids [FA0106];Hydroxy fatty acids [FA0105];Hydroxy fatty acids [FA0105];;;Fatty aldehydes [FA06];Fatty ald…	2	53	53	0.563703	1.64612	0.00526224	3.11707	0.0151694	2.23788	0.00162919	1.89359	0.0123546	1.35949	0.289839	0.717942	0.00010667	1.90951	185.118	0	0	A		0	56	63	9			0	14	48	10
181	185.994	86.7043	120183	1	0	0	0	Unmatched Adduct				Unmatched Adduct		0	56	56	0.762369	1.03468	0.000238563	2.98522	0.000238563	2.72396	0.000238563	2.88516	0.000238563	2.63265	0.452912	0.91248	1.42227e-07	2.84861	185.993	23	28	M_Na		0	2	2	10			0	2	3	4
182	186.056	364.441	735925	0	0	0	0	Indoleacrylic acid;		C11H9NO2	H	Indoleacrylic acid;	Indoles and Indole Derivatives;	1	57	57	0.150927	0.66592	0.000446533	0.27795	0.0493662	0.498383	0.000605172	0.417393	0.325751	0.748413	0.0178923	1.79307	0.000493796	0.468131	186.056	0	0	A		0	7	8	46			0	3	5	8
183	186.114	316.235	1.25151e+06	0	0	0	0	(-)-Hygrine;(3r)-1-Acetyl-3-Methylpiperidine;Crotono-betaine;Hygrine;hygrine;Pelletierine;Physoperuvine;Trachelanthamidine;Tropine;(E)-2-Butenyl-4-methyl-threonine;8-Amino-7-oxononanoate;Pivagabine (INN);;		C8H15NO;C9H17NO3	HCOOH;H	(-)-Hygrine;(3r)-1-Acetyl-3-Methylpiperidine;Crotono-betaine;Hygrine;hygrine;Pelletierine;Physoperuvine;Trachelanthamidine;Tropine;(E)-2-Butenyl-4-methyl-threonine;8-Amino-7-oxononanoate;Pivagabine (INN);;	;;;;;;;;;;;;;	2	58	58	0.762369	1.02357	0.141645	1.03815	0.13057	1.05597	0.141645	1.01424	0.112411	1.03165	0.683091	1.01717	0.0305017	1.02497	186.113	45	84	M		0	6	7	12			0	20	23	20
184	187.01	289.699	932496	0	0	0	0	Imidazole-4-methanol;CMN 131;;		C4H6N2O;C7H9ClN2S	Na_HCOONa;H	Imidazole-4-methanol;CMN 131;;	;;;	2	58	58	0.13057	1.24433	0.934925	1.0271	0.364346	1.18839	0.072448	0.825427	0.762369	0.955047	0.0412268	1.15703	0.673417	1.00468	187.009	0	0	A		0	8	11	15			0	15	17	4
185	187.098	364.948	728784	0	0	0	0	1,7-diaminoheptane;2-ethyl-3E-hexenoic acid;2-methyl-2E-heptenoic acid;2-Octenoic acid;3-tert-butyl-3-butenoic acid;4-hydroxy-2-octenal;6-methyl-5-heptenoic acid;7-octenoic acid;cis-beta-octenoic acid;cis-delta-octenoic acid;cis-epsilon-octenoic acid;cis-gamma-octenoic acid;Cycloheptanecarboxylic acid;Cyclohexyl acetate;trans-2-Octenoic acid;trans-beta-octenoic acid;trans-delta-octenoic acid;tran…		C7H18N2;C8H14O2;C9H16O4	NaCl;HCOOH;H	1,7-diaminoheptane;2-ethyl-3E-hexenoic acid;2-methyl-2E-heptenoic acid;2-Octenoic acid;3-tert-butyl-3-butenoic acid;4-hydroxy-2-octenal;6-methyl-5-heptenoic acid;7-octenoic acid;cis-beta-octenoic acid;cis-delta-octenoic acid;cis-epsilon-octenoic acid;cis-gamma-octenoic acid;Cycloheptanecarboxylic acid;Cyclohexyl acetate;trans-2-Octenoic acid;trans-beta-octenoic acid;trans-delta-octenoic acid;tran…	;Fatty Acids and Conjugates [FA01];Fatty Acids and Conjugates [FA01];Fatty Acids;Fatty Acids and Conjugates [FA01];Fatty aldehydes [FA06];Fatty Acids and Conjugates [FA01];Fatty Acids and Conjugates [FA01];Fatty Acids and Conjugates [FA01];Fatty Acids and Conjugates [FA01];Fatty Acids and Conjugates [FA01];Fatty Acids and Conjugates [FA01];;;Fatty Acids;Fatty Acids and Conjugates [FA01];Fatty Aci…	3	58	58	0.0820987	0.730258	0.00550173	0.406507	0.000381058	0.415946	0.00550173	0.556662	0.00115205	0.569588	0.624206	1.02322	9.0203e-06	0.482093	187.097	0	0	A		1	15	24	5			0	9	11	5
186	187.116	316.24	87838.1	0	0	1	1	Unidentified				Unidentified		0	67	56	0.452912	1.04286	0.00309519	1.12069	0.0222431	1.09661	0.0243409	1.07464	0.165124	1.05155	0.327187	0.978513	0.00157643	1.10336	187.116	0	0	A		0	9	12	21			0	16	20	77
187	187.134	467.568	381565	0	0	0	0	(R)-3-Hydroxydecanoic acid;10-Hydroxydecanoic acid;2-hydroxy capric acid;2S-hydroxy-decanoic acid;3-Hydroxycapric acid;3S-hydroxy-decanoic acid;4-hydroxy capric acid;5-hydroxy capric acid;6-hydroxy-decanoic acid;7-hydroxy-decanoic acid;9-hydroxy-decanoic acid;9R-hydroxy-decanoic acid;9S-hydroxy-decanoic acid;nonanal;;	hydroxydecanoic acid or nonanal	C10H20O3;C9H18O	H;HCOOH	(R)-3-Hydroxydecanoic acid;10-Hydroxydecanoic acid;2-hydroxy capric acid;2S-hydroxy-decanoic acid;3-Hydroxycapric acid;3S-hydroxy-decanoic acid;4-hydroxy capric acid;5-hydroxy capric acid;6-hydroxy-decanoic acid;7-hydroxy-decanoic acid;9-hydroxy-decanoic acid;9R-hydroxy-decanoic acid;9S-hydroxy-decanoic acid;nonanal;;	Hydroxy Acids;;Hydroxy fatty acids [FA0105];Hydroxy fatty acids [FA0105];Hydroxy Acids;Hydroxy fatty acids [FA0105];Hydroxy fatty acids [FA0105];Hydroxy fatty acids [FA0105];Hydroxy fatty acids [FA0105];Hydroxy fatty acids [FA0105];Hydroxy fatty acids [FA0105];Hydroxy fatty acids [FA0105];Hydroxy fatty acids [FA0105];;;	2	58	58	0.0587817	1.47202	0.000605172	3.23374	0.000506541	3.21888	0.000327414	2.1968	0.000506541	2.18671	0.870283	0.995404	5.69249e-07	2.71268	187.134	46	41	M		0	8	10	9			0	6	9	22
188	188.003	113.647	242274	0	0	0	0	2-Pyridyl hydroxymethane sulfonic acid;Lanthionine ketimine;		C6H7NO4S	H	2-Pyridyl hydroxymethane sulfonic acid;Lanthionine ketimine;	;Amino Acids;	1	60	57	0.820596	0.94118	0.00898067	0.654845	0.289918	0.918163	0.0143059	0.69577	0.256839	0.975544	0.0500435	1.40211	0.0105616	0.890176	188.002	0	0	A		0	9	13	7			0	10	14	0
189	188.034	273.751	56388.7	0	0	1	1	2-Amino-2-methyl-1,3-propandiol;Diethanolamine;Reduced Threonine;N3-Metyladenine;;		C4H11NO2;C6H9N5	HCOOK;K	2-Amino-2-methyl-1,3-propandiol;Diethanolamine;Reduced Threonine;N3-Metyladenine;;	;Amino Alcohols ;;;;	2	56	56	0.26969	1.26625	0.200411	0.754794	0.327187	0.813211	0.0379772	0.596085	0.0412268	0.642219	0.567628	1.07739	0.0226662	0.796686	188.033	0	0	A		0	35	42	5			0	21	45	2
190	188.078	365.879	86300.4	1	0	0	0	2,6-Diamino-Hexanoic Acid Amide;L-Lysinamide;		C6H15N3O	Na_Na	2,6-Diamino-Hexanoic Acid Amide;L-Lysinamide;	;;	1	59	57	0.0696424	0.685029	0.141645	0.67354	0.743971	0.931639	0.743971	0.983228	0.252999	1.36	0.30988	1.3832	0.725721	0.935856	188.077	0	0	A		0	0	2	72			0	0	1	7
191	188.093	83.1868	430072	0	0	2	2	Bis(3-aminopropyl)amine;4-(Trimethylammonio)but-2-enoate;crotono-betaine;Proline Betaine;spermidine dialdehyde;Stachydrine;stachydrine;;2-Octenedioic acid;"4,7-dioxo-octanoic acid";cis-4-Octenedioic acid;;"(1s,6s,7r,8r,8ar)-1,6,7,8-Tetrahydroxyindolizidine";(2r)-2-{[Formyl(Hydroxy)Amino]Methyl}Hexanoic Acid;(2S)-2-{[1-(R)-Carboxyethyl]amino}pentanoate;(2S)-2-{[1-(R)-carboxyethyl]amino}pentanoate;…		C6H17N3;C7H13NO2;C8H12O4;C8H15NO4	NaCl;HCOOH;NH3;H	Bis(3-aminopropyl)amine;4-(Trimethylammonio)but-2-enoate;crotono-betaine;Proline Betaine;spermidine dialdehyde;Stachydrine;stachydrine;;2-Octenedioic acid;"4,7-dioxo-octanoic acid";cis-4-Octenedioic acid;;"(1s,6s,7r,8r,8ar)-1,6,7,8-Tetrahydroxyindolizidine";(2r)-2-{[Formyl(Hydroxy)Amino]Methyl}Hexanoic Acid;(2S)-2-{[1-(R)-Carboxyethyl]amino}pentanoate;(2S)-2-{[1-(R)-carboxyethyl]amino}pentanoate;…	;;;;;Amino Acids;;;Dicarboxylic Acids;Oxo fatty acids [FA0106];Dicarboxylic Acids;;;;;;;;;;;;	4	53	53	0.46225	0.699629	0.000532006	0.0528289	0.000379285	0.0850934	0.000532006	0.0755099	0.000379285	0.121626	0.10247	1.61073	4.82302e-07	0.0919682	188.093	16	42	M		0	6	13	25			0	16	18	8
192	188.949	420.287	384052	0	0	0	0	Phenolate sodium (USAN);		C6H5NaO	KCl	Phenolate sodium (USAN);	;	1	57	57	0.939743	0.93175	0.0274863	1.06817	0.496292	0.995143	0.0274863	1.14642	0.405679	1.06804	0.0864107	0.931631	0.0375971	1.07611	188.949	0	0	A		0	18	19	7			0	10	11	14
193	188.987	220.008	4.04072e+06	0	0	0	0	3-Sulfocatechol;4-Sulfocatechol;desaltedFormOf_Etamsylate (JAN/INN);		C6H6O5S	H	3-Sulfocatechol;4-Sulfocatechol;desaltedFormOf_Etamsylate (JAN/INN);	;;;	1	57	57	0.04125	1.30505	0.870283	0.904	0.256839	0.778389	0.0603891	0.692696	0.00815097	0.596446	0.624206	0.86105	0.03509	0.706526	188.986	47	43	M		0	3	3	16			0	5	7	1
194	189.011	283.759	131461	0	0	0	0	Unidentified				Unidentified		0	58	58	0.496292	1.13207	0.683091	1.03208	0.13057	1.09064	0.683091	0.911678	1	0.963407	0.513629	1.05674	0.574149	1.05962	189.011	0	0	A		0	5	5	23			0	4	6	6
195	189.04	97.6478	312283	0	0	0	0	(2R,4S)-2,4-Diaminopentanoate;"2,4-diaminopentanoate";D-Ornithine;Hydroxyaminovaline;L-Ornithine;N4-acetyl-N4-hydroxy-1-aminopropane;Ornithine;D-Ornithine hydrochloride;;(E)-2-Methylglutaconic acid;"2,3-Dimethylmaleate";2-Methyleneglutarate;2-methylglutaconic acid;3-Hexenedioic acid;3-Methylglutaconic acid;Dimethyl fumarate (USAN);Methylitaconate;Triacetate;triacetate;;"2,4-Dihydroxyhept-2-enedio…		C5H12N2O2;C5H13ClN2O2;C6H8O4;C7H10O6;C9H10N2	NaCl;Na;HCOOH;H;Na_Na	(2R,4S)-2,4-Diaminopentanoate;"2,4-diaminopentanoate";D-Ornithine;Hydroxyaminovaline;L-Ornithine;N4-acetyl-N4-hydroxy-1-aminopropane;Ornithine;D-Ornithine hydrochloride;;(E)-2-Methylglutaconic acid;"2,3-Dimethylmaleate";2-Methyleneglutarate;2-methylglutaconic acid;3-Hexenedioic acid;3-Methylglutaconic acid;Dimethyl fumarate (USAN);Methylitaconate;Triacetate;triacetate;;"2,4-Dihydroxyhept-2-enedio…	;;Amino Acids;;Amino Acids;;;;;Dicarboxylic Acids;;;;Dicarboxylic Acids;Dicarboxylic Acids;;;;;;;;;;;;;;;;;	5	57	57	0.762369	1.04889	0.000238563	3.64914	0.000157052	3.81597	0.000238563	3.47904	0.000157052	3.63809	0.934925	1.04572	9.36985e-08	3.8052	189.04	0	0	A		0	7	10	1			0	9	11	4
196	189.113	363.13	70914.7	2	0	0	2	2,2-dimethyl-hexanoic acid;2-ethyl-2-methyl valeric ccid;3-methyl-heptanoic acid;4-ethyl-hexanoic acid;5-methyl-heptanoic acid;6-Hydroxy-6-Methyl-Heptan-3-One;6-methyl-heptanoic acid;alpha-ethyl caproic acid;octanoate (n-C8:0);Valproic acid;		C8H16O2	HCOOH	2,2-dimethyl-hexanoic acid;2-ethyl-2-methyl valeric ccid;3-methyl-heptanoic acid;4-ethyl-hexanoic acid;5-methyl-heptanoic acid;6-Hydroxy-6-Methyl-Heptan-3-One;6-methyl-heptanoic acid;alpha-ethyl caproic acid;octanoate (n-C8:0);Valproic acid;	Fatty Acids and Conjugates [FA01];Fatty Acids and Conjugates [FA01];Fatty Acids and Conjugates [FA01];Fatty Acids and Conjugates [FA01];Fatty Acids and Conjugates [FA01];;Fatty Acids and Conjugates [FA01];Fatty Acids and Conjugates [FA01];Fatty Acids;Fatty Acids;	1	54	54	0.858955	1.33137	0.84739	2.07388	0.172167	0.621221	0.934925	1.5577	0.0329694	0.466602	0.248213	0.299545	0.209774	0.579556	189.113	0	0	A		0	14	34	8			1	48	52	20
197	190.051	299.024	61606.1	4	1	0	0	2-HYDROXY-1,4-NAPHTHOQUINONE;"5-Hydroxy-1,4-naphthoquinone";Lawsone;2-oxindole-3-acetate;"3,4-Dihydroxy-1-Methylquinolin-2(1h)-One";"5,6-Dihydroxy-3-methyl-2-oxo-1,2-dihydroquinoline";5-Hydroxyindoleacetate;indole-3-glycolate;;1(2H)-Isoquinolinone;2(1H)-Quinolinone;3-Methyleneoxindole;Indole-3-carboxaldehyde;isoquinolin-12H-one;Oxyquinoline (USAN);Quinolin-2-ol;Quinolin-4-ol;;		C10H6O3;C10H9NO3;C9H7NO	NH3;H;HCOOH	2-HYDROXY-1,4-NAPHTHOQUINONE;"5-Hydroxy-1,4-naphthoquinone";Lawsone;2-oxindole-3-acetate;"3,4-Dihydroxy-1-Methylquinolin-2(1h)-One";"5,6-Dihydroxy-3-methyl-2-oxo-1,2-dihydroquinoline";5-Hydroxyindoleacetate;indole-3-glycolate;;1(2H)-Isoquinolinone;2(1H)-Quinolinone;3-Methyleneoxindole;Indole-3-carboxaldehyde;isoquinolin-12H-one;Oxyquinoline (USAN);Quinolin-2-ol;Quinolin-4-ol;;	;;;;;;Indoles and Indole Derivatives;;;;;;;;;;;;	3	52	52	0.0820987	0.806827	0.328383	1.16699	0.664389	1.08035	0.0409927	1.4464	0.193059	1.33901	0.796253	0.925753	0.0801812	1.20856	190.05	48	0	A		0	0	0	14			0	0	0	2
198	190.054	262.56	40434.7	2	1	3	2	N-Acetylmethionine OR N-Acetylmethionine		C7H13NO3S	H	N-Acetylmethionine;N-Acetylmethionine;S-Butyryl-Cystein;	;;;	1	47	47	0.562834	0.971441	0.59951	1.09199	0.0356919	1.28178	0.297621	1.12409	0.0150873	1.31946	0.115184	1.17381	0.0297002	1.16576	190.054	0	0	A		0	0	16	0			0	0	13	0
199	190.929	831.433	1.64999e+06	6	7	0	0	Unidentified				Unidentified		0	43	43	0.496292	1.01347	0.0856734	1.22539	0.257899	1.15558	0.282745	1.2091	0.671373	1.14022	0.643429	0.943029	0.144127	1.16889	190.928	30	0	A		0	0	0	5			0	0	0	4
200	191.02	71.2929	2.2066e+06	0	0	0	0	2-Oxoglutarate;"Dehydro-D-arabinono-1,4-lactone";D-erythro-Ascorbate;D-erythro-ascorbate;Methyloxaloacetate;Oxaloacetate 4-methyl ester;"(1R,2S)-1-Hydroxypropane-1,2,3-tricarboxylate";"(1S,2S)-1-Hydroxypropane-1,2,3-tricarboxylate";"(4R,5S)-4,5,6-Trihydroxy-2,3-dioxohexanoate";"2,3-Dihydroxy-5-Oxo-Hexanedioate";"2,3-diketo-L-gulonate";"2,3-Dioxo-L-gulonate";"2,5-Didehydro-D-gluconate";"2,5-didehy…		C5H6O5;C6H8O7	HCOOH;H	2-Oxoglutarate;"Dehydro-D-arabinono-1,4-lactone";D-erythro-Ascorbate;D-erythro-ascorbate;Methyloxaloacetate;Oxaloacetate 4-methyl ester;"(1R,2S)-1-Hydroxypropane-1,2,3-tricarboxylate";"(1S,2S)-1-Hydroxypropane-1,2,3-tricarboxylate";"(4R,5S)-4,5,6-Trihydroxy-2,3-dioxohexanoate";"2,3-Dihydroxy-5-Oxo-Hexanedioate";"2,3-diketo-L-gulonate";"2,3-Dioxo-L-gulonate";"2,5-Didehydro-D-gluconate";"2,5-didehy…	Dicarboxylic Acids;;;;;;Tricarboxylic Acids;;Hydroxy Acids Keto-Acids;;;Keto-Acids Hydroxy Acids ;;;;;;;;Tricarboxylic Acids;Tricarboxylic Acids;;	2	57	57	0.650147	1.15864	0.000238563	0.380644	0.000212183	0.428634	0.000238563	0.328527	0.000157052	0.369946	0.191418	1.12607	1.0936e-07	0.37823	191.02	14	44	M		0	13	16	15			4	38	40	8
201	192.067	293.255	497428	0	0	0	0	(3-Arylcarbonyl)-alanine;"5,6-Dihydroxy-3-methyl-2-oxo-1,2,5,6-tetrahydroquinoline";Actarit (JAN/INN);Betamipron (JAN/INN);Cichorine;Gentioflavine;Methylhippuric acid;o-methylhippurate;Phenylacetylglycine;2-Indanone oxime;3-Methyloxindole;Indole-3-carbinol;;		C10H11NO3;C9H9NO	H;HCOOH	(3-Arylcarbonyl)-alanine;"5,6-Dihydroxy-3-methyl-2-oxo-1,2,5,6-tetrahydroquinoline";Actarit (JAN/INN);Betamipron (JAN/INN);Cichorine;Gentioflavine;Methylhippuric acid;o-methylhippurate;Phenylacetylglycine;2-Indanone oxime;3-Methyloxindole;Indole-3-carbinol;;	;;;;;;Acyl Glycines;;Acyl Glycines;;;Indoles and Indole Derivatives;;	2	57	57	0.405679	0.779099	0.10247	0.597208	0.226476	0.642273	0.288487	0.766536	0.705457	0.824379	0.414216	1.07546	0.129199	0.725053	192.066	49	46	M		1	16	24	25			0	5	6	17
202	192.929	910.621	3.05582e+06	2	1	7	8	Unidentified				Unidentified		0	32	32	0.179712	1.25158	0.698535	1.02388	0.438578	1.04191	0.10247	0.818068	0.0247447	0.832476	0.674424	1.01761	0.13057	0.868863	192.929	0	0	A		0	0	8	0			0	0	16	0
203	192.993	421.255	48950.1	5	3	1	2	Benzamidine;		C7H8N2	KCl	Benzamidine;	;	1	45	45	0.700311	0.920374	0.605577	1.09307	0.769698	0.98708	0.238593	1.18763	0.640738	1.07248	0.715001	0.903037	0.358992	1.14367	192.993	0	0	A		0	0	0	12			0	0	0	40
204	193.014	53.4107	64328	0	0	0	0	(R)(-)-Allantoin;(S)(+)-Allantoin;Allantoin;Allantoin;		C4H6N4O3	Cl	(R)(-)-Allantoin;(S)(+)-Allantoin;Allantoin;Allantoin;	;;;Amino Ketones;	1	57	57	0.226476	1.24026	0.0864107	1.33934	0.0065017	1.42599	0.624206	1.07988	0.173617	1.14975	0.414216	1.0647	0.0228518	1.27175	193.014	484	45	M_Cl		0	11	15	20			0	3	3	12
205	193.087	376.226	61409	1	0	2	0	2,4,6,8-decatetraenal;2-Allyl-6-Methyl-Phenol;"5,6,7,8-Tetrahydro-2-naphthol";Anethole;Estragole;p-Cumic aldehyde;Butyl parahydroxybenzoate (JP15);;		C10H12O;C11H14O3	HCOOH;H	2,4,6,8-decatetraenal;2-Allyl-6-Methyl-Phenol;"5,6,7,8-Tetrahydro-2-naphthol";Anethole;Estragole;p-Cumic aldehyde;Butyl parahydroxybenzoate (JP15);;	Fatty aldehydes [FA06];;;;;Monoterpenes;;;	2	55	55	0.182602	0.573374	0.00109084	0.315398	0.00705073	0.380331	0.034264	0.550074	0.177932	0.663322	0.353837	1.20588	0.000563485	0.4325	193.086	0	0	A		0	3	5	2			0	5	9	3
206	194.049	162.182	33328.5	10	9	5	2	desaltedFormOf_Ethyl L-cysteine hydrochloride (JP15);D-penicillamine;L-Methionine;L-Methionine;Methionine;Penicillamine;Penicillamine (JAN/USP/INN);2-(N-Morpholino)-Ethanesulfonic Acid;5-Thio-a/B-D-Mannopyranosylamine;;Diisopropylamine;;4-(4-Chlorophenyl)Imidazole;;		C5H11NO2S;C6H13NO4S;C6H16ClN;C9H7ClN2	HCOOH;H;NaCl;NH3	desaltedFormOf_Ethyl L-cysteine hydrochloride (JP15);D-penicillamine;L-Methionine;L-Methionine;Methionine;Penicillamine;Penicillamine (JAN/USP/INN);2-(N-Morpholino)-Ethanesulfonic Acid;5-Thio-a/B-D-Mannopyranosylamine;;Diisopropylamine;;4-(4-Chlorophenyl)Imidazole;;	;;;Amino Acids;;;;;;;;;;;	4	31	31	0.660549	1.44784	NA	#VALUE!	NA	#VALUE!	NA	#VALUE!	NA	#VALUE!	NA	#VALUE!	NaN	#VALUE!	194.049	0	0	A		0	0	0	0			0	0	0	0
207	194.082	488.143	131410	0	0	0	0	1,2-Dihydroxy-3,4-epoxy-1,2,3,4-tetrahydronaphthalene;"10-hydroxy-8E-Decene-4,6-diynoic acid";"10-hydroxy-8Z-Decene-4,6-diynoic acid";3-Acetyl-6-methoxybenzaldehyde;4-Methoxycinnamic acid;"8S-hydroxy-2-Decene-4,6-diynoic acid";"8S-hydroxy-2E-Decene-4,6-diynoic acid";"9-oxo-2,4,5,7-decatetraenoic acid";Coniferyl aldehyde;coniferyl aldehyde;phenyl acetoacetate;Vermelone;alpha-Methyl-m-tyrosine;alph…		C10H10O3;C10H13NO3;C9H11NO	NH3;H;HCOOH	1,2-Dihydroxy-3,4-epoxy-1,2,3,4-tetrahydronaphthalene;"10-hydroxy-8E-Decene-4,6-diynoic acid";"10-hydroxy-8Z-Decene-4,6-diynoic acid";3-Acetyl-6-methoxybenzaldehyde;4-Methoxycinnamic acid;"8S-hydroxy-2-Decene-4,6-diynoic acid";"8S-hydroxy-2E-Decene-4,6-diynoic acid";"9-oxo-2,4,5,7-decatetraenoic acid";Coniferyl aldehyde;coniferyl aldehyde;phenyl acetoacetate;Vermelone;alpha-Methyl-m-tyrosine;alph…	;Fatty Acids and Conjugates [FA01];Fatty Acids and Conjugates [FA01];;Aromatic Acids;Fatty Acids and Conjugates [FA01];Fatty Acids and Conjugates [FA01];Oxo fatty acids [FA0106];;;;;;;;;;;;;;;	3	58	58	0.0283655	1.17629	0.000238563	1.46657	0.000157052	1.53666	0.00328861	1.24678	0.00193973	1.30637	0.743971	1.04779	1.34638e-06	1.35453	194.082	0	0	A		0	30	31	5			0	6	10	25
208	194.119	461.303	37619.2	4	0	10	9	1-Benzyl-(R)-Propylamine;"2,6-Diethylaniline";4-Phenylbutylamine;desaltedFormOf_Methamphetamine hydrochloride (JP15/USP);Methamphetamine;Phentermine;"1,1-Dimethylethyl benzoate";4-t-Butylbenzoic acid;5-Phenylvaleric acid;Eugenol methyl ether;isomethyleugenol;Methylisoeugenol;;"2,5-Dimethoxyamphetamine";desaltedFormOf_Deterenol hydrochloride (USAN);;		C10H15N;C11H14O2;C11H17NO2	HCOOH;NH3;H	1-Benzyl-(R)-Propylamine;"2,6-Diethylaniline";4-Phenylbutylamine;desaltedFormOf_Methamphetamine hydrochloride (JP15/USP);Methamphetamine;Phentermine;"1,1-Dimethylethyl benzoate";4-t-Butylbenzoic acid;5-Phenylvaleric acid;Eugenol methyl ether;isomethyleugenol;Methylisoeugenol;;"2,5-Dimethoxyamphetamine";desaltedFormOf_Deterenol hydrochloride (USAN);;	;;;;;;;;Aromatic Acids;;;;;;;;	3	32	32	NA	#VALUE!	NA	#VALUE!	NA	#VALUE!	NA	#VALUE!	NA	#VALUE!	0.194851	1.54538	NaN	#VALUE!	194.118	0	0	A		0	0	0	0			0	0	0	0
209	194.924	910.611	1.03003e+06	2	1	8	9	Unidentified				Unidentified		0	29	29	NA	#VALUE!	NA	#VALUE!	NA	#VALUE!	0.29627	0.918944	0.117185	0.846908	0.293622	0.921611	0.160057	0.893074	194.924	0	0	A		0	0	20	0			0	0	25	0
210	194.936	115.177	25995.5	3	2	10	7	Unidentified				Unidentified		0	31	31	NA	#VALUE!	0.040424	0.483358	0.040424	0.576751	NA	#VALUE!	NA	#VALUE!	0.337904	1.19322	0.0262242	0.507945	194.936	0	0	A		0	0	0	0			0	0	0	0
211	195.051	54.7212	88700.2	0	0	1	0	2-Carboxy-D-arabinitol;2-carboxy-D-arabinitol;D-Altronate;desaltedFormOf_Potassium gluconate (JAN/USP);D-Gluconic acid;Galactonic acid;Gluconic acid;Gulonic acid;2-Methoxy-3-Isopropylpyrazine;;		C6H12O7;C8H12N2O	H;Na_Na	2-Carboxy-D-arabinitol;2-carboxy-D-arabinitol;D-Altronate;desaltedFormOf_Potassium gluconate (JAN/USP);D-Gluconic acid;Galactonic acid;Gluconic acid;Gulonic acid;2-Methoxy-3-Isopropylpyrazine;;	;;;;;Hydroxy Acids;Hydroxy Acids;Hydroxy Acids;;;	2	56	56	0.414216	1.2433	0.000327414	0.586506	0.000212183	0.584759	0.000486766	0.471734	0.000238563	0.470328	0.934925	0.997021	2.1944e-07	0.538064	195.051	0	0	A		0	23	47	26			0	31	37	53
212	195.064	387.855	277736	0	0	0	0	2-Amino-4,7-dihydroxypteridine;"2-amino-4,7-dihydroxypteridine";Isoxanthopterin;1-Oxa-2-oxo-3-methylcycloheptane;"2,2-dimethyl-4-pentenoic acid";2-butyl acrylic acid;2-isopropyl trans-crotonic acid;2-methyl-2E-hexenoic acid;2-methyl-2Z-hexenoic acid;3-Isopropylbut-3-enoic acid;"4,4-dimethyl-2E-pentenoic acid";"4,4-dimethyl-2Z-pentenoic acid";4Z-heptenoic acid;5-methyl-5-hexenoic acid;alpha-EMGBL;…		C6H5N5O2;C7H12O2;C8H14O4	NH3;HCOONa;Na	2-Amino-4,7-dihydroxypteridine;"2-amino-4,7-dihydroxypteridine";Isoxanthopterin;1-Oxa-2-oxo-3-methylcycloheptane;"2,2-dimethyl-4-pentenoic acid";2-butyl acrylic acid;2-isopropyl trans-crotonic acid;2-methyl-2E-hexenoic acid;2-methyl-2Z-hexenoic acid;3-Isopropylbut-3-enoic acid;"4,4-dimethyl-2E-pentenoic acid";"4,4-dimethyl-2Z-pentenoic acid";4Z-heptenoic acid;5-methyl-5-hexenoic acid;alpha-EMGBL;…	;;Pterins;;Fatty Acids and Conjugates [FA01];Fatty Acids and Conjugates [FA01];Fatty Acids and Conjugates [FA01];Fatty Acids and Conjugates [FA01];Fatty Acids and Conjugates [FA01];;Fatty Acids and Conjugates [FA01];Fatty Acids and Conjugates [FA01];Fatty Acids and Conjugates [FA01];Fatty Acids and Conjugates [FA01];;Fatty Acids and Conjugates [FA01];;Fatty Acids and Conjugates [FA01];;;Fatty Aci…	3	57	57	0.762369	1.11351	0.327187	1.42005	0.496292	1.19533	0.252999	1.27529	0.650147	1.07348	0.567628	0.841756	0.249321	1.20314	195.064	0	0	A		0	1	9	6			0	12	17	17
213	195.811	59.0172	98010.2	0	0	0	0	Multiply Chlorinated adducts - not identified	M51			Multiply Chlorinated adducts - not identified		0	57	57	0.0696424	1.41951	0.000446533	2.51283	0.000880743	2.16929	0.0025191	1.77022	0.0126111	1.5282	0.414216	0.863284	1.02743e-05	1.67501	195.811	50	47	M_MCl;Cl;4		0	9	10	8			0	6	8	36
214	196.023	89.3028	38972.6	4	6	2	1	1-Pyrroline-4-hydroxy-2-carboxylate;4-Oxoproline;5-Oxo-D-proline;5-Oxoproline;5-oxoproline;5-Oxoproline;5-Oxoproline;Dimethadione (USAN/INN);L-1-Pyrroline-3-hydroxy-5-carboxylate;L-1-Pyrroline-3-hydroxy-5-carboxylate;N-Acryloylglycine;Pyrrolidonecarboxylic acid;2-Amino-3-oxoadipate;N-Acetyl-L-aspartate;N-Acetyl-L-aspartate;N-Formyl-L-glutamate;N-Formyl-L-glutamate;;		C5H7NO3;C6H9NO5	HCOONa;Na	1-Pyrroline-4-hydroxy-2-carboxylate;4-Oxoproline;5-Oxo-D-proline;5-Oxoproline;5-oxoproline;5-Oxoproline;5-Oxoproline;Dimethadione (USAN/INN);L-1-Pyrroline-3-hydroxy-5-carboxylate;L-1-Pyrroline-3-hydroxy-5-carboxylate;N-Acryloylglycine;Pyrrolidonecarboxylic acid;2-Amino-3-oxoadipate;N-Acetyl-L-aspartate;N-Acetyl-L-aspartate;N-Formyl-L-glutamate;N-Formyl-L-glutamate;;	Amino Acids Hydroxy Acids;;;Amino Acids;;;;;;Amino Acids;Acyl Glycines;Keto-Acids Amino Ketones;;Amino Acids;;Amino Acids;;;	2	41	41	0.77283	0.975864	0.0125549	2.26525	0.00146272	1.85133	0.0143059	2.32128	0.00982327	1.89712	0.3017	0.817276	9.32489e-05	2.01294	196.022	0	0	A		0	0	0	9			0	0	0	24
215	196.075	52.3132	41620.6	6	9	0	0	Aminomethylcyclohexane;Carnitine chloride (JAN);Levocarnitine chloride (JAN);;3-amino-octanoic acid;DL-2-Aminooctanoic acid;Methacholine;Pregabalin;Pregabalin (JAN/USAN/INN);;		C7H15N;C7H16ClNO3;C8H17NO2	HCOOK;H;K	Aminomethylcyclohexane;Carnitine chloride (JAN);Levocarnitine chloride (JAN);;3-amino-octanoic acid;DL-2-Aminooctanoic acid;Methacholine;Pregabalin;Pregabalin (JAN/USAN/INN);;	;;;;Amino fatty acids [FA0110];Amino Acids;;;;;	3	41	41	0.650147	0.960868	NA	#VALUE!	0.00467773	1.62626	NA	#VALUE!	0.00467773	1.69249	NA	#VALUE!	0.00194577	1.62626	196.074	0	0	A		0	0	0	21			0	0	0	7
216	196.96	94.5943	49741.3	2	1	0	0	2-Carboxyethylphosphonic Acid;"Glycerol 1,2-cyclic phosphate";Hydroxyacetone phosphate;Propanoyl phosphate;	Hydroxyacetone phosphate;Propanoyl phosphate	C3H7O5P	Na_Na	2-Carboxyethylphosphonic Acid;"Glycerol 1,2-cyclic phosphate";Hydroxyacetone phosphate;Propanoyl phosphate;	;;;;	1	54	54	0.705457	1.06795	0.0208793	2.25136	0.00768579	2.58808	0.00997434	2.10812	0.00336649	2.42342	0.59951	1.14957	0.000172227	2.21752	196.959	17	16	M_Na		0	3	3	16			0	3	5	5
217	197.023	53.7124	1.38849e+06	0	0	0	0	MORE THAN 15 HITS		C10H8O3;C6H10O2;C6H7FO2;C7H12O4	Na;HCOOK;HCOONa;K	1,3,8-Naphthalenertriol;"10-hydroxy-8E-Decene-2,4,6-triynoic acid";4-Methylumbelliferone;Herniarin;"2,2-dimethyl-3-butenoic acid";2-Hydroxycyclohexan-1-one;3-Hydroxycyclohexanone;3-isopropyl acrylic acid;3-methyl-2Z-pentenoic acid;3-Methyl-3Z-Pentenoic Acid;3-methyl-4-pentenoic acid;4-hydroxy-2-hexenal;4-methyl-4-pentenoic acid;6-Hexanolide;Adipaldehyde;Delta-Hexanolactone;delta-hexenoic acid;Gam…	;Fatty Acids and Conjugates [FA01];;;Fatty Acids and Conjugates [FA01];;;Fatty Acids and Conjugates [FA01];Fatty Acids and Conjugates [FA01];Fatty Acids and Conjugates [FA01];Fatty Acids and Conjugates [FA01];Fatty aldehydes [FA06];Fatty Acids and Conjugates [FA01];;Fatty aldehydes [FA06];Lactones;Fatty Acids and Conjugates [FA01];Fatty Acids;Fatty Acids and Conjugates [FA01];Fatty Acids and Conj…	4	57	57	0.496292	0.837356	0.00191772	0.511939	0.00149887	0.5252	0.0113693	0.611375	0.0126111	0.627212	0.870283	1.0259	5.2089e-05	0.567427	197.022	51	48	M		0	10	22	1			0	12	14	1
218	197.043	284.045	3.27779e+06	0	0	0	0	8-Azaguanine;		C4H4N6O	HCOOH	8-Azaguanine;	;	1	58	58	0.364346	1.01881	0.624206	1.12726	0.364346	1.05278	0.513629	1.10645	0.762369	1.03334	0.934925	0.933926	0.866123	1.06006	197.043	52	49	M		1	20	21	8			0	13	15	12
219	198.075	135.516	102046	0	0	0	0	(3R)-beta-Leucine;1-nitrohexane;4-Amino Hexanoic Acid;6-Aminohexanoate;beta-Alaninebetaine;beta-leucine;D-Isoleucine;Isoleucine;L-2-aminohexanoate;Leucine;L-Isoleucine;L-Isoleucine;L-Leucine;L-Leucine;L-Norleucine;N-methylvaline;validamine;;		C6H13NO2;C7H15NO4	HCOONa;Na	(3R)-beta-Leucine;1-nitrohexane;4-Amino Hexanoic Acid;6-Aminohexanoate;beta-Alaninebetaine;beta-leucine;D-Isoleucine;Isoleucine;L-2-aminohexanoate;Leucine;L-Isoleucine;L-Isoleucine;L-Leucine;L-Leucine;L-Norleucine;N-methylvaline;validamine;;	Amino Acids;;;Amino Acids;;;;Amino Acids;;;;Amino Acids;;Amino Acids;Amino Acids;;;;	2	57	57	0.198765	1.14124	1	0.92913	0.173617	0.828064	1	0.814139	0.173617	0.725582	0.327187	0.891225	0.311771	0.903071	198.074	0	0	A		0	9	10	3			0	2	4	6
220	199.008	319.609	512242	1	0	0	0	desaltedFormOf_Sodium thiosalicylate;		C7H6O2S	HCOOH	desaltedFormOf_Sodium thiosalicylate;	;	1	56	56	0.364346	1.08859	0.120819	1.46472	0.10247	1.42452	0.414216	1.34552	0.288487	1.30859	0.691102	0.972557	0.0698956	1.37416	199.007	0	0	A		0	6	8	7			0	9	14	3
221	199.021	53.9678	464873	2	1	0	0	2,4-Dihydroxy-6-(N'-ethyl)amino-1,3,5-triazine;Triazolealanine;		C5H8N4O2	Na_Na	2,4-Dihydroxy-6-(N'-ethyl)amino-1,3,5-triazine;Triazolealanine;	;;	1	57	57	0.449692	0.932365	0.870283	1.01434	0.820596	1.04466	0.369108	1.08792	0.289918	1.12044	0.683091	1.0299	0.465062	1.01434	199.021	0	0	A		0	9	21	3			0	13	15	6
222	199.028	122.896	167585	0	0	9	7	UNIDENTIFIED		C4H10O4S;C9H10N2O	HCOOH;K	Diethyl sulfate;1-Ethyl-2-benzimidazolinone;Aminorex;Aminorex (USAN/INN);Norcotinine;;	;;;;Amino Ketones;;	2	36	36	0.220671	0.820774	0.0367139	0.427697	0.0367139	0.500047	0.121335	0.52109	0.121335	0.609238	0.0587074	1.16916	0.00729036	0.479955	199.027	0	0	A		0	0	19	0			0	0	23	0
223	199.098	382.026	103105	0	0	0	0	3,6-dioxo-decanoic acid;4E-Decenedioic acid;4Z-Decenedioic acid;"6,9-dioxo-decanoic acid";Decenedioic acid;desaltedFormOf_Spiroplatin (USAN/INN);;"2,6-nonadienoic acid";"2E,6Z-nonadienoic acid";2-nonynoic acid;"2Z,4E-nonadienoic acid";4-nonynoic acid;"5,7-nonadienoic acid";5-nonynoic acid;6-nonynoic acid;7-nonynoic acid;8-nonynoic acid;Boschnialactone;;		C10H16O4;C8H18N2;C9H14O2	H;NaCl;HCOOH	3,6-dioxo-decanoic acid;4E-Decenedioic acid;4Z-Decenedioic acid;"6,9-dioxo-decanoic acid";Decenedioic acid;desaltedFormOf_Spiroplatin (USAN/INN);;"2,6-nonadienoic acid";"2E,6Z-nonadienoic acid";2-nonynoic acid;"2Z,4E-nonadienoic acid";4-nonynoic acid;"5,7-nonadienoic acid";5-nonynoic acid;6-nonynoic acid;7-nonynoic acid;8-nonynoic acid;Boschnialactone;;	Oxo fatty acids [FA0106];Dicarboxylic acids [FA0117];Dicarboxylic acids [FA0117];Oxo fatty acids [FA0106];Dicarboxylic Acids;;;Fatty Acids and Conjugates [FA01];Fatty Acids and Conjugates [FA01];Fatty Acids and Conjugates [FA01];Fatty Acids and Conjugates [FA01];Fatty Acids and Conjugates [FA01];Fatty Acids and Conjugates [FA01];Fatty Acids and Conjugates [FA01];Fatty Acids and Conjugates [FA01];…	3	57	57	0.496292	0.882919	0.000238563	0.383246	0.000506541	0.572183	0.00081504	0.434067	0.0101652	0.648058	0.0222431	1.49299	3.09824e-06	0.472024	199.097	0	0	A		2	19	25	25			0	18	20	6
224	201.023	337.654	5.19474e+07	0	0	0	0	Benzylsulfinic Acid;		C7H8O2S	HCOOH	Benzylsulfinic Acid;	;	1	57	57	0.173617	1.23489	0.327187	1.19021	0.112411	1.29964	0.934925	0.963816	0.405679	1.05243	0.513629	1.09194	0.226972	1.17091	201.022	19	50	M		0	6	7	4			0	14	17	2
225	201.038	72.484	1.646e+06	0	0	0	0	Unidentified				Unidentified		0	57	57	0.04125	0.844631	0.00081504	1.87337	0.00249691	1.5406	0.000238563	2.21797	0.000157052	1.824	0.10247	0.822372	7.60762e-07	1.8101	201.038	31	53	M		0	8	11	8			0	3	3	4
226	201.113	396.137	193537	0	0	0	0	Diethyl adipate;Sebacic acid;"1,8-diaminooctane";;2-amyl 3-butenoic acid;2E-nonenoic acid;3Z-nonenoic acid;4E-nonenoic acid;4-Hydroxynonenal;6E-nonenoic acid;6-methyl-5-octenoic acid;8-nonylenic acid;alpha-nonylenic acid;beta-nonylenic acid;Chalcogran;Cyclohexane Propionic Acid;gamma-Nonalactone;"Nonane-4,6-dione";;		C10H18O4;C8H20N2;C9H16O2	H;NaCl;HCOOH	Diethyl adipate;Sebacic acid;"1,8-diaminooctane";;2-amyl 3-butenoic acid;2E-nonenoic acid;3Z-nonenoic acid;4E-nonenoic acid;4-Hydroxynonenal;6E-nonenoic acid;6-methyl-5-octenoic acid;8-nonylenic acid;alpha-nonylenic acid;beta-nonylenic acid;Chalcogran;Cyclohexane Propionic Acid;gamma-Nonalactone;"Nonane-4,6-dione";;	;Dicarboxylic Acids;;;Fatty Acids and Conjugates [FA01];Fatty Acids and Conjugates [FA01];Fatty Acids and Conjugates [FA01];Fatty Acids and Conjugates [FA01];Alcohols and Polyols Aldehydes;Fatty Acids and Conjugates [FA01];Fatty Acids and Conjugates [FA01];Fatty Acids and Conjugates [FA01];Fatty Acids and Conjugates [FA01];Fatty Acids and Conjugates [FA01];;;;;;	3	58	58	0.596701	1.09139	0.000605172	0.477761	0.00115205	0.669773	0.0025191	0.437754	0.00407199	0.613688	0.0274863	1.4019	6.93702e-06	0.549931	201.113	0	0	A		1	10	17	13			0	7	9	19
227	202.109	179.753	3.52138e+06	0	0	0	0	Spermidine;Homostachydrine;Lentiginosine;Tranexamic acid (JP15/USAN/INN);;cis-2-Carboxycyclohexyl-acetic acid;;L-Acetylcarnitine;O-Acetylcarnitine;;		C7H19N3;C8H15NO2;C9H14O4;C9H17NO4	NaCl;HCOOH;NH3;H	Spermidine;Homostachydrine;Lentiginosine;Tranexamic acid (JP15/USAN/INN);;cis-2-Carboxycyclohexyl-acetic acid;;L-Acetylcarnitine;O-Acetylcarnitine;;	Polyamines;;;;;;;Quaternary Amines;;;	4	57	57	0.54535	0.776529	0.000238563	0.0584562	0.000157052	0.0899459	0.000238563	0.0752788	0.000157052	0.115831	0.165124	1.53869	9.36985e-08	0.0737645	202.108	25	54	M		0	6	14	57			0	16	17	5
228	202.965	117.811	56371.6	0	0	7	7	3-Chloro-cis-1,2-dihydroxycyclohexa-3,5-diene;		C6H7ClO2	NaCl	3-Chloro-cis-1,2-dihydroxycyclohexa-3,5-diene;	;	1	42	42	0.248213	1.35381	0.0338949	0.512738	0.0531734	0.485255	0.0125549	0.378738	0.0112299	0.358437	0.624206	0.9464	0.000948725	0.428212	202.964	0	0	A		0	0	19	0			0	0	16	0
229	202.993	70.0646	319072	0	0	0	0	4-Carboxyphenylboronic Acid;		C7H7BO4	K	4-Carboxyphenylboronic Acid;	;	1	57	57	0.820596	0.96183	0.000238563	1.40763	0.000157052	1.46255	0.000238563	1.46349	0.000157052	1.52059	0.683091	1.03901	9.36985e-08	1.4322	202.992	0	0	A		0	2	4	16			0	3	6	71
230	203.002	222.218	782522	0	0	0	2	benzenesulfonate;		C6H6O3S	HCOOH	benzenesulfonate;	;	1	54	54	0.558185	0.189967	0.314614	0.138643	0.434967	0.249496	0.414216	0.729823	0.762369	1.31336	0.683091	1.79956	0.318203	1.00938	203.002	53	56	M		0	18	30	13			0	13	14	21
231	203.083	253.41	5.13293e+06	0	0	0	0	Tryptophan		C10H10N2;C11H12N2O2	HCOOH;H	1-benzylimidazole;Nicotyrine;desaltedFormOf_Amiquinsin hydrochloride (USAN);Ethotoin;Ethotoin (JAN/USP/INN);Fenozolone (INN);Idazoxan;L-Tryptophan;L-Tryptophan;Nirvanol;Thozalinone (USAN);Tryptophan;Vasicinol;;	;;;;;;;;Amino Acids;;;;;;	2	58	58	0.405679	0.99169	0.000238563	2.75458	0.000157052	2.25947	0.000238563	2.77766	0.000157052	2.2784	0.414216	0.82026	9.36985e-08	2.31083	203.082	54	55	M		2	73	78	5			0	7	10	8
232	204.067	319.073	358850	0	1	1	0	1-Methyl-2-quinolone;"3-methyl-2-oxo-1,2-dihydroquinoline";3-Methyl-quinolin-2-ol;Drinidene (USAN/INN);Echinopsine;Indole-3-acetaldehyde;N-Hydroxy-1-aminonaphthalene;5-Methoxyindoleacetate;Gentianamine;Indolelactate;Swietenidin B;;		C10H9NO;C11H11NO3	HCOOH;H	1-Methyl-2-quinolone;"3-methyl-2-oxo-1,2-dihydroquinoline";3-Methyl-quinolin-2-ol;Drinidene (USAN/INN);Echinopsine;Indole-3-acetaldehyde;N-Hydroxy-1-aminonaphthalene;5-Methoxyindoleacetate;Gentianamine;Indolelactate;Swietenidin B;;	;;;;;Indoles and Indole Derivatives;;Indoles and Indole Derivatives;;Indoles and Indole Derivatives;;;	2	56	56	0.288487	0.833984	0.00587959	0.57654	0.0696424	0.731957	0.00389242	0.691308	0.369108	0.877664	0.0409927	1.26957	0.00353259	0.6947	204.066	490	96	M		0	24	31	14			0	5	6	8
233	204.942	70.2645	323326	0	0	0	0	Unidentified				Unidentified		0	57	57	0.705457	0.963508	0.000238563	2.05927	0.000157052	1.78168	0.000238563	2.13726	0.000157052	1.84916	0.191418	0.865203	9.36985e-08	1.86747	204.942	31	23	M_NaCl;Cl;2		0	16	20	26			0	16	24	10
234	204.965	116.216	55955.6	1	0	6	7	1,2-Dinitrobenzene;Dinitrophenylene;		C6H4N2O4	K	1,2-Dinitrobenzene;Dinitrophenylene;	;;	1	43	43	0.723674	1.01263	0.0125549	0.453665	0.0125549	0.500643	0.00547855	0.448006	0.00547855	0.494397	0.0379772	1.10355	0.000137327	0.478302	204.965	0	0	A		0	0	14	0			0	0	19	0
235	205.84	57.8655	79972.3	0	0	0	0	Unidentified				Unidentified		0	57	57	0.0587817	1.26635	0.00705073	1.49204	0.0283655	1.27731	0.0864107	1.17822	0.54535	1.00865	0.288487	0.856079	0.0105616	1.15642	205.839	55	57	M_MClx3;Cl;3		0	11	12	6			0	6	7	26
236	206.082	325.252	175576	0	0	0	0	3,4-Dihydro-5-Methyl-Isoquinolinone;Boschniakine;Indole-3-ethanol;"1,2,3,4-Tetrahydro-4-oxo-1-naphthoic acid";"1,2-Dihydroxy-7-hydroxymethylnaphthalene";7-Ethoxycoumarin;;3-Phenylpropionylglycine;Cantleyine;N-Acetyl-D-phenylalanine;N-Acetyl-L-phenylalanine;Phenylpropionylglycine;Rhexifoline;Toloxatone (INN);;		C10H11NO;C11H10O3;C11H13NO3	HCOOH;NH3;H	3,4-Dihydro-5-Methyl-Isoquinolinone;Boschniakine;Indole-3-ethanol;"1,2,3,4-Tetrahydro-4-oxo-1-naphthoic acid";"1,2-Dihydroxy-7-hydroxymethylnaphthalene";7-Ethoxycoumarin;;3-Phenylpropionylglycine;Cantleyine;N-Acetyl-D-phenylalanine;N-Acetyl-L-phenylalanine;Phenylpropionylglycine;Rhexifoline;Toloxatone (INN);;	;;Indoles and Indole Derivatives;;;;;Acyl Glycines;;;Amino Acids;Acyl Glycines;;;;	3	57	57	0.112411	0.736831	0.462433	0.775461	0.289918	0.83717	0.743971	1.05243	0.762369	1.13618	1	1.07958	0.673417	0.909136	206.082	0	0	A		0	11	11	8			0	9	12	2
237	206.973	420.691	264377	0	0	0	0	1-Hydroxy-1-Thio-Glycerol;4-Sulfobenzaldehyde;;Toluene;;		C3H8O3S;C7H6O4S;C7H8	HCOOK;Na;NaClx2	1-Hydroxy-1-Thio-Glycerol;4-Sulfobenzaldehyde;;Toluene;;	;;;;;	3	57	57	0.879829	1.04605	0.0864107	1.24176	0.13057	1.19507	0.000605172	1.18709	0.0155644	1.14246	0.288487	0.962401	0.00123263	1.20343	206.972	43	0	A		0	19	19	3			0	10	11	48
238	207.051	554.567	1.54408e+07	1	0	10	9	(2R,3S)-2,3-Dimethylmalate;(R)-2-Ethylmalate;"(R)-3,3-Dimethylmalate";(S)-2-(Hydroxymethyl)glutarate;2(R)-Hydroxyadipic acid;2-Dehydro-3-deoxy-D-fuconate;2-dehydro-3-deoxy-D-fuconate;2-Dehydro-3-deoxy-L-fuconate;2-Dehydro-3-deoxy-L-rhamnonate;2-Hydroxyadipate;2S-hydroxy-Hexanedioic acid;"3,6-Anhydrogalactose";"3,6-Anhydroglucose";"3,6-anhydro-L-galactose";3-Ethylmalate;3-Hydroxy-3-methylglutarate…		C6H10O5;C7H12O7;C8H16O2S2;C9H12N2O	HCOOH;H;H;Na_Na	(2R,3S)-2,3-Dimethylmalate;(R)-2-Ethylmalate;"(R)-3,3-Dimethylmalate";(S)-2-(Hydroxymethyl)glutarate;2(R)-Hydroxyadipic acid;2-Dehydro-3-deoxy-D-fuconate;2-dehydro-3-deoxy-D-fuconate;2-Dehydro-3-deoxy-L-fuconate;2-Dehydro-3-deoxy-L-rhamnonate;2-Hydroxyadipate;2S-hydroxy-Hexanedioic acid;"3,6-Anhydrogalactose";"3,6-Anhydroglucose";"3,6-anhydro-L-galactose";3-Ethylmalate;3-Hydroxy-3-methylglutarate…	;;;;Dicarboxylic Acids;;;;;Dicarboxylic Acids;Dicarboxylic acids [FA0117];;;;;;Dicarboxylic Acids Hydroxy Acids;Dicarboxylic Acids;;;;Carbohydrates;;;;;;;;;;;;;	4	32	32	NA	#VALUE!	NA	#VALUE!	NA	#VALUE!	NA	#VALUE!	NA	#VALUE!	0.691102	1.07331	NaN	#VALUE!	207.051	56	58	M		0	0	7	0			0	0	11	0
239	208.846	53.1832	1.62692e+06	0	0	0	0	Salt Peak - Ignore				Salt Peak - Ignore		0	57	57	0.0493662	1.02668	0.000327414	1.21905	0.000381058	1.18688	0.000605172	1.18738	0.000506541	1.15605	0.220671	0.973611	4.91848e-07	1.19302	208.845	7	7	S		0	10	10	3			0	17	21	49
240	208.974	70.802	379584	0	0	0	0	Unidentified				Unidentified		0	57	57	0.496292	0.893206	0.806496	0.960512	0.405679	1.01972	0.141645	1.07535	0.0820987	1.14164	0.683091	1.06164	0.122258	1.04673	208.973	0	0	A		0	4	5	39			0	20	22	22
241	209.046	313.905	1.26613e+06	0	0	0	0	5-Hydroxyferulate;5-hydroxy-ferulic-acid;		C10H10O5	H	5-Hydroxyferulate;5-hydroxy-ferulic-acid;	;;	1	57	57	0.762369	0.937417	0.369108	1.2962	0.650147	1.182	0.00898067	1.38274	0.198765	1.26091	0.141645	0.91189	0.0636762	1.33762	209.046	58	59	M		0	4	7	2			2	9	14	78
242	209.068	57.8593	185468	10	9	0	0	(R)-1-Para-Nitro-Phenyl-2-Azido-Ethanol;"1,3,7-Trimethyluric acid";2-Isobutyl-3-Methoxypyrazine;;		C8H10N4O3;C9H14N2O	H;Na_Na	(R)-1-Para-Nitro-Phenyl-2-Azido-Ethanol;"1,3,7-Trimethyluric acid";2-Isobutyl-3-Methoxypyrazine;;	;Purines and Purine Derivatives;;;	2	38	38	0.364346	0.88782	NA	#VALUE!	NA	#VALUE!	NA	#VALUE!	NA	#VALUE!	NA	#VALUE!	NaN	#VALUE!	209.067	0	0	A		0	0	0	5			0	0	0	5
243	209.118	444.552	37029.4	8	6	0	0	2,4,6-undecatrienal;4-Isopentylphenol;4-n-Pentylphenol;Fenipentol (JAN/INN);Jasmone;p-tert-Amylphenol;(-)-7-isojasmonate;(-)-Jasmonic acid;(+)-7-Isojasmonic acid;"(3S,7R)-epi-jasmonic acid";;		C11H16O;C12H18O3	HCOOH;H	2,4,6-undecatrienal;4-Isopentylphenol;4-n-Pentylphenol;Fenipentol (JAN/INN);Jasmone;p-tert-Amylphenol;(-)-7-isojasmonate;(-)-Jasmonic acid;(+)-7-Isojasmonic acid;"(3S,7R)-epi-jasmonic acid";;	Fatty aldehydes [FA06];;;;;;;;;Octadecanoids [FA02];;	2	42	42	0.226476	1.69249	0.0179605	3.79941	0.197396	1.92298	0.0112299	2.24486	0.667436	1.13618	0.0832645	0.506126	0.0119487	2.33617	209.118	0	0	A		0	0	0	18			0	0	0	0
244	210.066	53.4502	52725.5	1	0	0	0	Galegine;epsilon-guanidinocaproate;L-Indospicine;N5-Iminoethyl-L-Ornithine;;		C6H13N3;C7H15N3O2	HCOOK;K	Galegine;epsilon-guanidinocaproate;L-Indospicine;N5-Iminoethyl-L-Ornithine;;	;;;;;	2	56	56	0.173617	0.952688	0.220671	1.18768	0.369108	1.13476	0.072448	1.24666	0.10247	1.19112	0.691102	0.955443	0.0468119	1.21214	210.065	0	0	A		0	8	10	13			0	5	6	16
245	210.843	53.326	2.14265e+06	0	0	0	0	Salt Peak - Ignore				Salt Peak - Ignore		0	57	57	0.0587817	1.02977	0.000238563	1.26317	0.000212183	1.2302	0.000605172	1.22665	0.000506541	1.19464	0.165124	0.973902	3.15811e-07	1.20529	210.842	7	7	S		0	14	15	5			0	11	12	43
246	211.061	315.289	68971.3	1	0	0	2	5-(3,3-Dihydroxypropeny)-3-Methoxy-Benzene-1,2-Diol;Asperlin (USAN);Danielone;n-Propyl gallate;Vanillactic acid;Amino acid(Arg-);L-Arginine;L-Arginine;L-Arginine;;(R)-phenyllactate;3-(2-Hydroxyphenyl)propanoate;3-(3-Hydroxy-phenyl)-propanoic acid;3-Ethoxybenzoate;3-Methoxy-4-hydroxyphenylacetaldehyde;3-Phenoxypropionic acid;4-Hydroxyhydratropate;4-Methoxyphenylacetic acid;Apocynin;Atrolactic acid…		C10H12O5;C6H14N4O2;C9H10O3	H;K;HCOOH	5-(3,3-Dihydroxypropeny)-3-Methoxy-Benzene-1,2-Diol;Asperlin (USAN);Danielone;n-Propyl gallate;Vanillactic acid;Amino acid(Arg-);L-Arginine;L-Arginine;L-Arginine;;(R)-phenyllactate;3-(2-Hydroxyphenyl)propanoate;3-(3-Hydroxy-phenyl)-propanoic acid;3-Ethoxybenzoate;3-Methoxy-4-hydroxyphenylacetaldehyde;3-Phenoxypropionic acid;4-Hydroxyhydratropate;4-Methoxyphenylacetic acid;Apocynin;Atrolactic acid…	;;;;Catecholamines and Derivatives;;Amino Acids;;Amino Acids;;;;Hydroxy Acids Catecholamines and Derivatives;;Catecholamines and Derivatives;Aromatic Acids;;Aromatic Acids;;;;;;;;Aromatic Acids Hydroxy Acids;Aromatic Acids;;;;	3	54	54	0.858955	0.991675	0.123658	0.534233	0.00389242	0.132138	0.0864107	0.538718	0.00191772	0.133247	0.0576307	0.247341	0.000893577	0.321388	211.06	0	0	A		0	15	22	78			0	4	9	13
247	211.134	466.226	68045.2	0	0	0	0	2,5-undecadienal;"(-)-7-epi--9,10-dihydrojasmonic acid";"(+)-7-epi--9,10-dihydrojasmonic acid";"12-hydroxy-3Z,6Z-dodecadienoic acid";12-oxo-10Z-dodecenoic acid;12-Oxo-9(Z)-dodecenoic acid;12-oxo-cis-9-dodecenoate;12-oxo-trans-10-dodecenoate;Cucurbic acid;Putaminoxin;Traumatin;;		C11H18O;C12H20O3	HCOOH;H	2,5-undecadienal;"(-)-7-epi--9,10-dihydrojasmonic acid";"(+)-7-epi--9,10-dihydrojasmonic acid";"12-hydroxy-3Z,6Z-dodecadienoic acid";12-oxo-10Z-dodecenoic acid;12-Oxo-9(Z)-dodecenoic acid;12-oxo-cis-9-dodecenoate;12-oxo-trans-10-dodecenoate;Cucurbic acid;Putaminoxin;Traumatin;;	Fatty aldehydes [FA06];Octadecanoids [FA02];Octadecanoids [FA02];Hydroxy fatty acids [FA0105];Oxo fatty acids [FA0106];;;;;;;;	2	58	58	0.364346	1.17207	0.10247	1.25054	0.00515896	1.32548	0.624206	1.06695	0.150927	1.13089	0.327187	1.05993	0.0212226	1.22028	211.133	0	0	A		0	3	4	4			0	9	11	19
248	212.002	248.801	2.93257e+06	0	0	0	0	Indoxyl sulfate;		C8H7NO4S	H	Indoxyl sulfate;	Indoles and Indole Derivatives;	1	58	58	0.820596	0.88804	0.00898067	6.35674	0.00193973	8.0707	0.00426672	7.15817	0.000285118	9.08821	0.327187	1.26963	1.16937e-05	7.49637	212.002	59	60	M		0	20	22	21			0	3	5	11
249	212.84	53.4107	853802	0	0	0	0	Salt Peak - Ignore				Salt Peak - Ignore		0	57	57	0.0820987	1.03149	0.000238563	1.29079	0.000157052	1.27506	0.000327414	1.25138	0.000285118	1.23613	0.369108	0.987809	1.48632e-07	1.24961	212.839	7	7	S		0	12	13	3			0	15	19	28
250	212.979	305.927	1.03871e+06	0	0	0	0	2-Chloro-4-hydroxy-6-amino-1,3,5-triazine;2-Benzothiazolesulfonamide;;		C3H3ClN4O;C7H6N2O2S2	HCOONa;H	2-Chloro-4-hydroxy-6-amino-1,3,5-triazine;2-Benzothiazolesulfonamide;;	;;;	2	58	58	0.325751	1.06859	0.414216	1.10206	0.150927	1.09392	1	1.03132	0.596701	1.02371	0.934925	0.99262	0.311771	1.05114	212.979	38	0	A		0	2	2	2			1	7	9	8
251	213.004	248.648	197310	0	0	0	0	Allantoate;Allantoate;		C4H8N4O4	K	Allantoate;Allantoate;	Amino Acids;;	1	42	42	0.820596	0.939001	1	0.814298	0.519249	1.84464	0.829896	0.867196	0.0856734	1.96447	0.438578	2.26531	0.352622	1.64277	213.003	59	0	A		2	233	283	19			2	279	341	12
252	213.018	53.4326	137082	0	0	1	0	2-Anhydro-3-Fluoro-Quinic Acid;		C7H9FO5	Na	2-Anhydro-3-Fluoro-Quinic Acid;	;	1	56	56	0.624206	0.952495	0.000238563	0.311812	0.000157052	0.29687	0.000348575	0.327363	0.000238563	0.311676	0.683091	0.952082	1.36683e-07	0.311637	213.018	9	0	A		0	6	27	34			0	11	14	8
253	213.023	359.379	203030	8	7	0	0	Unidentified				Unidentified		0	58	58	0.198765	0.797857	0.000605172	0.321279	0.000669729	0.340392	0.00328861	0.402677	0.00407199	0.426634	0.806496	1.05949	6.07651e-06	0.384398	213.022	0	0	A		0	0	0	4			0	0	0	0
254	213.15	501.559	191740	0	0	0	0	10-undecenal;2-undecenal;4-undecenal;10-hydroxy-11-dodecenoic acid;11-oxo-dodecanoic acid;12-hydroxy-10-dodecenoic acid;12-hydroxy-3Z-dodecenoic acid;12-oxo-dodecanoic acid;2-oxo-dodecanoic acid;3-Oxododecanoic acid;3R-hydroxy-5Z-dodecenoic acid;4(R)-hydroxy-dodec-6Z-enoate;4-keto lauric acid;9-keto lauric acid;;		C11H20O;C12H22O3	HCOOH;H	10-undecenal;2-undecenal;4-undecenal;10-hydroxy-11-dodecenoic acid;11-oxo-dodecanoic acid;12-hydroxy-10-dodecenoic acid;12-hydroxy-3Z-dodecenoic acid;12-oxo-dodecanoic acid;2-oxo-dodecanoic acid;3-Oxododecanoic acid;3R-hydroxy-5Z-dodecenoic acid;4(R)-hydroxy-dodec-6Z-enoate;4-keto lauric acid;9-keto lauric acid;;	Fatty aldehydes [FA06];Fatty aldehydes [FA06];Fatty aldehydes [FA06];Hydroxy fatty acids [FA0105];Oxo fatty acids [FA0106];Hydroxy fatty acids [FA0105];Hydroxy fatty acids [FA0105];Oxo fatty acids [FA0106];Oxo fatty acids [FA0106];Fatty Acids;Hydroxy fatty acids [FA0105];;Oxo fatty acids [FA0106];Oxo fatty acids [FA0106];;	2	58	58	0.54535	1.25511	0.000238563	0.503528	0.00515896	0.491127	0.000238563	0.401182	0.0031971	0.391302	0.683091	0.975372	3.09824e-06	0.446911	213.149	0	0	A		0	3	4	15			0	3	6	21
255	213.889	71.9361	187238	0	0	0	0	Unidentified				Unidentified		0	57	57	0.879829	1.00487	0.000238563	1.94422	0.000381058	1.5531	0.000238563	1.9348	0.000285118	1.54558	0.072448	0.798831	2.01389e-07	1.87798	213.889	60	63	M_MClx2;Cl;2		0	34	38	19			0	12	15	8
256	214.028	276.598	148695	0	0	0	0	2,5,6-Trihydroxy-5,6-dihydroquinoline;3-succinoylpyridine;4-acetamidobenzoic acid;adrenochrome;Hippurate;Hippurate;N-Acetylanthranilate;		C9H9NO3	Cl	2,5,6-Trihydroxy-5,6-dihydroquinoline;3-succinoylpyridine;4-acetamidobenzoic acid;adrenochrome;Hippurate;Hippurate;N-Acetylanthranilate;	;Amino Acids Amino Ketones;;;Acyl Glycines;;;	1	57	57	0.820596	0.978871	0.00328861	0.477104	0.0155644	0.630364	0.000446533	0.487402	0.00193973	0.643971	0.0412268	1.32123	1.94746e-05	0.543937	214.027	27	37	M_Cl;Cl;1		0	3	4	7			0	2	4	3
257	214.108	179.618	45437	1	1	10	9	1-(3,4-dimethoxylphenyl)ethane-1,2-diol;"1,2-Dihydroxymint lactone";"cis-2,3-Dihydroxy-2,3-dihydro-p-cumate";"cis-2,3-dihydroxy-2,3-dihydro-p-cumate";Guaifenesin;"2-amino-8-oxo-9,10-epoxy-decanoic acid";"2-Amino-9,10-epoxy-8-oxodecanoic acid";;Aceclidine (USAN/INN);Octahydroindole-2-Carboxylic Acid;;		C10H14O4;C10H17NO4;C9H15NO2	NH3;H;HCOOH	1-(3,4-dimethoxylphenyl)ethane-1,2-diol;"1,2-Dihydroxymint lactone";"cis-2,3-Dihydroxy-2,3-dihydro-p-cumate";"cis-2,3-dihydroxy-2,3-dihydro-p-cumate";Guaifenesin;"2-amino-8-oxo-9,10-epoxy-decanoic acid";"2-Amino-9,10-epoxy-8-oxodecanoic acid";;Aceclidine (USAN/INN);Octahydroindole-2-Carboxylic Acid;;	;;;;Alcohols and Polyols;Oxo fatty acids [FA0106];;;;;;	3	31	31	NA	#VALUE!	NA	#VALUE!	NA	#VALUE!	NA	#VALUE!	NA	#VALUE!	0.148915	1.48482	NaN	#VALUE!	214.108	25	0	A		0	0	7	0			0	0	39	0
258	215.002	260.152	130688	6	5	1	0	1-Methyloxy-4-Sulfone-Benzene;RU79256;;		C7H6O3S;C8H8O5S	HCOOH;H	1-Methyloxy-4-Sulfone-Benzene;RU79256;;	;;;	2	45	45	0.934925	0.831476	0.396144	1.12573	0.777297	0.967855	0.280087	1.35389	0.877371	1.16402	0.386476	0.859757	0.523999	1.09264	215.001	0	0	A		0	0	0	14			0	0	0	4
259	215.033	53.0877	7.02013e+07	0	0	0	0	2-Deoxy-D-gluconate;2-deoxygluconate;3-Deoxyarabinohexonic acid;Aldohexose;allo-inositol;Allose;alpha-D-Galactose;alpha-D-Glucose;alpha-D-Glucose;alpha-D-Mannose;alpha-L-Sorbopyranose;beta-D-Fructose;beta-D-Galactose;beta-D-Galactose;beta-D-Glucose;beta-D-Glucose;beta-D-Hamamelopyranose;beta-D-Mannose;D-2-Keto-3-Deoxygalactonate;D-Allose;D-Altrose;desaltedFormOf_Calcium lactate (USP);D-Fructose;D…		C6H12O6	Cl	2-Deoxy-D-gluconate;2-deoxygluconate;3-Deoxyarabinohexonic acid;Aldohexose;allo-inositol;Allose;alpha-D-Galactose;alpha-D-Glucose;alpha-D-Glucose;alpha-D-Mannose;alpha-L-Sorbopyranose;beta-D-Fructose;beta-D-Galactose;beta-D-Galactose;beta-D-Glucose;beta-D-Glucose;beta-D-Hamamelopyranose;beta-D-Mannose;D-2-Keto-3-Deoxygalactonate;D-Allose;D-Altrose;desaltedFormOf_Calcium lactate (USP);D-Fructose;D…	;;Hydroxy Acids;;;Carbohydrates;Carbohydrates;Carbohydrates;;;Carbohydrates;Carbohydrates;Carbohydrates;;Carbohydrates;;;;;;;;;;;;;;;Carbohydrates;;;;;;;Carbohydrates;;;;Carbohydrates;;;;;;;;;;;;;;Alcohols and Polyols;;;Alcohols and Polyols;;	1	57	57	0.150927	1.09833	0.000238563	0.332602	0.000157052	0.328114	0.000238563	0.302824	0.000157052	0.298739	0.934925	0.986509	9.36985e-08	0.318629	215.033	9	38	M_Cl;Cl;1		0	12	25	25			0	15	17	8
260	215.054	119.459	306081	8	6	0	0	(R)-2,3-Dihydroxy-3-methylpentanoate;"(R)-2,3-Dihydroxy-3-methylpentanoate";(R)-Mevalonate;(R)-Pantoate;(R)-Pantoate;(S)-Mevalonate;"2,3-Dihydroxy-3-methylpentanoate";"2,4-Dihydroxy-3,3-Dimethyl-Butyrate";"3,6-Dideoxy-L-galactose";"4,6-Dideoxyglucose";Abequose;Abequose;desaltedFormOf_Carboplatin;Kethoxal (USAN/INN);L-pantoate;Mevalonic acid;(-)-Quebrachitol;1-O-Methyl-myo-inositol;1-O-methyl-scyl…		C6H12O4;C7H14O6	HCOONa;Na	(R)-2,3-Dihydroxy-3-methylpentanoate;"(R)-2,3-Dihydroxy-3-methylpentanoate";(R)-Mevalonate;(R)-Pantoate;(R)-Pantoate;(S)-Mevalonate;"2,3-Dihydroxy-3-methylpentanoate";"2,4-Dihydroxy-3,3-Dimethyl-Butyrate";"3,6-Dideoxy-L-galactose";"4,6-Dideoxyglucose";Abequose;Abequose;desaltedFormOf_Carboplatin;Kethoxal (USAN/INN);L-pantoate;Mevalonic acid;(-)-Quebrachitol;1-O-Methyl-myo-inositol;1-O-methyl-scyl…	;;;;;;;;;;;;;;;Hydroxy Acids;;;;;;;;;;;;;;;;	2	43	43	0.820596	1.1785	0.0112299	0.490414	0.0856734	0.631411	0.0279918	0.416133	0.0856734	0.535774	0.248213	1.28751	0.00279699	0.532164	215.053	0	0	A		0	0	0	4			0	0	0	4
261	215.104	186.516	33610.4	3	2	8	7	Levetiracetam;Levetiracetam (JAN/USAN/INN);Allosamizoline;gamma-Glutamyl-gamma-aminobutyraldehyde;;		C8H14N2O2;C9H16N2O4	HCOOH;H	Levetiracetam;Levetiracetam (JAN/USAN/INN);Allosamizoline;gamma-Glutamyl-gamma-aminobutyraldehyde;;	;;;;;	2	33	33	0.563703	1.33764	0.909269	1.00639	0.73244	0.975711	0.040424	0.752359	0.0789826	0.729425	0.482203	0.969518	0.194924	0.870283	215.103	0	0	A		0	0	0	0			0	0	0	0
262	215.129	428.235	26439	3	2	0	2	(+)-Neomatatabiol;"(E)-3,7-dimethylocta-1,6-dien-3,8-diol";"(E)-3,7-Dimethylocta-1,6-diene-3,8-diol";10-hydroxygeraniol;"2,7-dimethyl-6-octenoic acid";"3,7-dimethyl-2-octenoic acid";3-decylenic acid;3-methyl-2-nonenoic acid;3Z-decenoic acid;6-endo-Hydroxycineole;Caproleic acid;cis-4-Decenoic acid;Citronellate;Isodecenoic acid;"Limonene-1,2-diol";"limonene-1,2-diol";trans-4-Decenoic acid;trans-Dec…		C10H18O2;C11H20O4	HCOOH;H	(+)-Neomatatabiol;"(E)-3,7-dimethylocta-1,6-dien-3,8-diol";"(E)-3,7-Dimethylocta-1,6-diene-3,8-diol";10-hydroxygeraniol;"2,7-dimethyl-6-octenoic acid";"3,7-dimethyl-2-octenoic acid";3-decylenic acid;3-methyl-2-nonenoic acid;3Z-decenoic acid;6-endo-Hydroxycineole;Caproleic acid;cis-4-Decenoic acid;Citronellate;Isodecenoic acid;"Limonene-1,2-diol";"limonene-1,2-diol";trans-4-Decenoic acid;trans-Dec…	;;;;Fatty Acids and Conjugates [FA01];Fatty Acids and Conjugates [FA01];Fatty Acids and Conjugates [FA01];Fatty Acids and Conjugates [FA01];Fatty Acids and Conjugates [FA01];;Fatty Acids and Conjugates [FA01];Fatty Acids;;Fatty Acids and Conjugates [FA01];;;Fatty Acids;Fatty Acids;Dicarboxylic Acids;;	2	51	51	0.182602	0.923144	0.00119375	0.548492	0.00119375	0.582197	0.0012798	0.594157	0.00248395	0.630667	0.94906	1.06145	5.15391e-06	0.579356	215.128	0	0	A		0	0	0	13			0	0	0	11
263	216.981	241.057	155042	0	0	0	2	5-Sulfosalicylate;	5-Sulfosalicylate;	C7H6O6S	H	5-Sulfosalicylate;	;	1	55	55	0.182602	0.676967	0.000532006	0.388444	0.00251959	0.507643	0.0143059	0.5738	0.150927	0.749879	0.072448	1.30686	0.000299149	0.498847	216.98	0	0	A		1	7	11	19			0	2	4	13
264	217.072	293.279	73983.7	0	3	5	4	Alpha-methyltryptamine;Gramine;N-Methyltryptamine;Bethanechol;desaltedFormOf_Bethanechol chloride (JP15/USP);L-Carnitinamide;N6-Methyl-L-lysine;N-Methyl-Lysine;;Bethanechol chloride (JP15/USP);;2-Octenedioic acid;"4,7-dioxo-octanoic acid";cis-4-Octenedioic acid;;Triacetin (USP/INN);;		C11H14N2;C7H16N2O2;C7H17ClN2O2;C8H12O4;C9H14O6	Na_Na;NaCl;Na;HCOOH;H	Alpha-methyltryptamine;Gramine;N-Methyltryptamine;Bethanechol;desaltedFormOf_Bethanechol chloride (JP15/USP);L-Carnitinamide;N6-Methyl-L-lysine;N-Methyl-Lysine;;Bethanechol chloride (JP15/USP);;2-Octenedioic acid;"4,7-dioxo-octanoic acid";cis-4-Octenedioic acid;;Triacetin (USP/INN);;	;;Indoles and Indole Derivatives;;;;Amino Acids;;;;;Dicarboxylic Acids;Oxo fatty acids [FA0106];Dicarboxylic Acids;;;;	5	43	43	0.855132	1.2085	0.037373	0.511536	0.328972	0.758493	0.0446097	0.423281	0.270344	0.627631	0.0826623	1.48278	0.0382144	0.610466	217.071	0	0	A		0	0	0	0			0	0	0	0
265	218.103	243.027	1.49412e+06	0	0	0	0	Acetylleucine (INN);Acexamic acid (INN);desaltedFormOf_Tridolgosir hydrochloride (USAN);Hexanoylglycine;Isovalerylalanine;Isovalerylsarcosine;N-Acetyl-L-leucine;Swainsonine;Swainsonine;Diethyl 2-methyl-3-oxosuccinate;;(R)-Pantothenate;Pantothenate;Pantothenate;Pantothenic acid;Pantothenic acid (BAN);;		C8H15NO3;C9H14O5;C9H17NO5	HCOOH;NH3;H	Acetylleucine (INN);Acexamic acid (INN);desaltedFormOf_Tridolgosir hydrochloride (USAN);Hexanoylglycine;Isovalerylalanine;Isovalerylsarcosine;N-Acetyl-L-leucine;Swainsonine;Swainsonine;Diethyl 2-methyl-3-oxosuccinate;;(R)-Pantothenate;Pantothenate;Pantothenate;Pantothenic acid;Pantothenic acid (BAN);;	;;;Acyl Glycines;Amino Acids;Acyl Glycines Keto-Acids;;;;;;;;;Amino Acids;;;	3	57	57	0.0963037	1.24948	0.252999	1.1421	0.0155644	1.2137	0.369108	0.914066	0.496292	0.971365	0.288487	1.06269	0.21635	1.10106	218.103	61	65	M		0	3	4	6			0	1	4	1
266	218.874	49.2727	896381	0	0	0	0	Salt Peak - Ignore				Salt Peak - Ignore		0	57	57	0.405679	0.968254	0.000238563	1.2899	0.000157052	1.34407	0.000238563	1.33219	0.000157052	1.38814	1	1.042	9.36985e-08	1.34335	218.873	7	66	S		0	10	13	27			0	15	19	10
267	219.033	52.9553	159650	0	0	0	1	Harman;		C12H10N2	K	Harman;	;	1	56	56	0.252999	1.09965	0.000348575	0.296357	0.000238563	0.291361	0.000238563	0.269501	0.000157052	0.264958	0.934925	0.983143	1.36683e-07	0.276763	219.033	9	0	A		0	12	18	24			0	21	23	22
268	220.065	97.9828	43446.4	0	0	6	6	Unidentified				Unidentified		0	44	44	0.0338949	0.640641	0.0125549	0.203051	0.0425225	0.304823	0.00547855	0.316949	0.0236516	0.47581	0.327187	1.50122	0.000582712	0.374641	220.064	63	0	A		0	0	3	0			0	0	13	0
269	220.871	49.2727	877171	0	0	0	0	Salt Peak - Ignore				Salt Peak - Ignore		0	57	57	0.496292	0.977728	0.000238563	1.30805	0.000157052	1.31464	0.000238563	1.33785	0.000157052	1.34459	0.624206	1.00504	9.36985e-08	1.31595	220.87	7	66	S		0	15	20	18			0	24	36	7
270	221.012	69.991	173007	0	0	0	0	Unidentified				Unidentified		0	57	57	0.256839	0.891371	0.327187	1.23563	0.705457	1.0447	0.00705073	1.38621	0.0191099	1.17201	0.327187	0.845477	0.0228518	1.30591	221.012	0	0	A		0	5	6	26			0	3	3	4
271	222.03	225.091	33581.3	3	2	0	0	Metformin hydrochloride (JP15/USP);Triethanolamine;;4-(3-pyridyl)-butanoate;4-Aminohydrocinnamic Acid;Benzocaine;Ethenzamide (JP15/INN);L-Phenylalanine;L-Phenylalanine;Phenylalanine;Tyrosinal;;		C4H12ClN5;C6H15NO3;C9H11NO2	NaCl;KCl;NaCl	Metformin hydrochloride (JP15/USP);Triethanolamine;;4-(3-pyridyl)-butanoate;4-Aminohydrocinnamic Acid;Benzocaine;Ethenzamide (JP15/INN);L-Phenylalanine;L-Phenylalanine;Phenylalanine;Tyrosinal;;	;;;;;Aminobenzoates;;;Amino Acids;;;;	3	52	52	0.650147	1.01452	0.0046532	1.73887	0.00179091	1.49591	0.00841546	1.71399	0.0146974	1.47449	0.482203	0.860273	7.67988e-05	1.57235	222.03	0	0	A		0	0	0	19			0	0	0	3
272	222.081	303.153	606510	8	6	1	0	Imafen hydrochloride (USAN);		C11H14ClN3	H	Imafen hydrochloride (USAN);	;	1	43	43	0.369108	1.48717	0.0112299	45.1251	0.0316864	24.3549	0.0125549	30.3429	0.0593464	16.3767	0.0832645	0.53972	0.000948725	26.4766	222.08	64	67	M		0	0	0	14			0	0	0	12
273	222.868	49.7478	233915	0	1	0	0	Salt Peak - Ignore				Salt Peak - Ignore		0	56	56	0.939743	1.00467	0.000379285	1.29584	0.000157052	1.28744	0.000379285	1.28981	0.000157052	1.28146	0.423901	0.99352	1.42227e-07	1.29029	222.867	7	66	S		0	11	12	10			0	47	62	4
274	222.97	118.969	77461.2	0	0	0	0	Unidentified	?			Unidentified		0	57	57	0.0696424	1.53416	0.000238563	0.42831	0.000157052	0.533367	0.000238563	0.279183	0.000157052	0.347661	0.0143059	1.24528	9.36985e-08	0.370574	222.969	2	73	M_Cl		0	2	6	19			0	15	19	22
275	224.023	63.3974	36601.3	8	9	4	1	Amrinone;Amrinone (JAN/INN);		C10H9N3O	K	Amrinone;Amrinone (JAN/INN);	;;	1	35	35	1	1.1401	NA	#VALUE!	0.157299	2.72774	NA	#VALUE!	0.0955807	2.39255	NA	#VALUE!	0.10105	2.45417	224.023	0	0	A		0	0	0	0			0	0	0	0
276	224.059	312.421	39065.4	2	6	3	1	Deximafen (USAN/INN);Cyclohexylsulfamate;Fudosteine (JAN/INN);;2-(2'-methylthio)ethylmalic-acid;3-(2'-methylthio)ethylmalic-acid;"Methyl(6s)-1-Thio-L-Manno-Hexodialdo-6,2-Pyranoside";;		C11H13N3;C6H13NO3S;C7H12O5S	K;HCOOH;NH3	Deximafen (USAN/INN);Cyclohexylsulfamate;Fudosteine (JAN/INN);;2-(2'-methylthio)ethylmalic-acid;3-(2'-methylthio)ethylmalic-acid;"Methyl(6s)-1-Thio-L-Manno-Hexodialdo-6,2-Pyranoside";;	;;;;;;;;	3	39	38	0.427263	1.04083	0.0789944	2.26432	0.00526224	2.27009	0.425031	2.17549	0.203017	2.18104	0.838256	1.00255	0.0089134	2.22996	224.059	0	0	A		0	0	0	0			0	0	0	0
277	224.104	371.612	78981.7	1	0	10	9	3-(Benzoylamino)-L-Alanine;Allobarbital (USAN/INN);D-[(Amino)Carbonyl]Phenylalanine;Formyl-5-hydroxykynurenamine;Formyl-5-hydroxykynurenamine;Kynurenine;L-Kynurenine;L-Kynurenine;Iproniazid;;		C10H12N2O3;C9H13N3O	NH3;HCOOH	3-(Benzoylamino)-L-Alanine;Allobarbital (USAN/INN);D-[(Amino)Carbonyl]Phenylalanine;Formyl-5-hydroxykynurenamine;Formyl-5-hydroxykynurenamine;Kynurenine;L-Kynurenine;L-Kynurenine;Iproniazid;;	;;;;;;;Amino Acids;;;	2	36	36	NA	#VALUE!	NA	#VALUE!	NA	#VALUE!	NA	#VALUE!	NA	#VALUE!	0.0576307	2.63939	NaN	#VALUE!	224.103	0	0	A		0	0	12	0			0	0	31	0
278	224.819	53.0877	109709	0	0	0	0	Multiply Chlorinated adducts - not identified	M52			Multiply Chlorinated adducts - not identified		0	57	57	1	0.977278	0.288487	1.03082	0.449692	1.00464	0.220671	1.05478	0.939743	1.028	1	0.974607	0.273164	1.04937	224.818	7	12	M_NaClx2;Cl;4		0	12	19	7			0	5	6	30
279	224.978	70.9494	417063	0	0	0	0	Unidentified				Unidentified		0	57	57	0.112411	1.25416	0.000238563	1.80799	0.000157052	1.82549	0.00145086	1.4416	0.00407199	1.45555	0.462433	1.00968	1.34638e-06	1.76928	224.977	37	68	M_MCl;Cl;1		0	4	5	12			0	5	8	37
280	225.044	283.69	223690	0	0	0	0	antipyrene;Peganine;Eflornithine;;5-Methylthio-D-ribose;;Soman;;		C11H12N2O;C6H12F2N2O2;C6H12O4S;C7H16FO2P	K;Na_Na;HCOOH;Na_Na	antipyrene;Peganine;Eflornithine;;5-Methylthio-D-ribose;;Soman;;	;;;;Carbohydrates;;;;	4	56	56	0.325751	1.0865	0.934925	0.981697	0.879829	1.0069	0.414216	0.903541	0.198765	0.926737	0.743971	1.02567	0.431439	0.933928	225.043	0	0	A		2	17	18	3			0	7	8	36
281	225.062	51.2552	8.90709e+06	0	0	0	0	Deoxy-D-gluconate OR Deoxyarabinohexonic acid OR C6 SUGAR		C6H12O6;C7H14O8	HCOOH;H	2-Deoxy-D-gluconate;2-deoxygluconate;3-Deoxyarabinohexonic acid;Aldohexose;allo-inositol;Allose;alpha-D-Galactose;alpha-D-Glucose;alpha-D-Glucose;alpha-D-Mannose;alpha-L-Sorbopyranose;beta-D-Fructose;beta-D-Galactose;beta-D-Galactose;beta-D-Glucose;beta-D-Glucose;beta-D-Hamamelopyranose;beta-D-Mannose;D-2-Keto-3-Deoxygalactonate;D-Allose;D-Altrose;desaltedFormOf_Calcium lactate (USP);D-Fructose;D…	;;Hydroxy Acids;;;Carbohydrates;Carbohydrates;Carbohydrates;;;Carbohydrates;Carbohydrates;Carbohydrates;;Carbohydrates;;;;;;;;;;;;;;;Carbohydrates;;;;;;;Carbohydrates;;;;Carbohydrates;;;;;;;;;;;;;;Alcohols and Polyols;;;Alcohols and Polyols;;;;	2	57	57	0.939743	1.00518	0.000238563	0.378564	0.000157052	0.379788	0.000238563	0.376613	0.000157052	0.377831	0.683091	1.00323	9.36985e-08	0.377732	225.061	9	38	M_HCOOH		0	7	8	24			0	9	9	3
282	226.966	35.0597	330743	0	0	1	3	Thiourocanic acid;		C6H6N2O2S	NaCl	Thiourocanic acid;	;	1	53	53	0.26638	0.960925	0.633839	0.98807	0.845252	1.00434	0.757278	1.02825	0.462433	1.04518	0.624206	1.01647	0.842513	1.01809	226.965	0	0	A		0	5	8	0			0	1	1	0
283	227.054	191.121	49029.6	1	2	0	0	Cadaverine;N-Methylputrescine;"(1S,3R,4S)-3,4-Dihydroxycyclohexane-1-carboxylate";"(1S,3R,4S)-3,4-dihydroxycyclohexane-1-carboxylate";"3,3-Dimethylglutaric acid";3-Methyladipic acid;6-Carboxyhexanoate;Propylene glycol diacetate;;		C5H14N2;C7H12O4	NaCl_HCOONa;HCOONa	Cadaverine;N-Methylputrescine;"(1S,3R,4S)-3,4-Dihydroxycyclohexane-1-carboxylate";"(1S,3R,4S)-3,4-dihydroxycyclohexane-1-carboxylate";"3,3-Dimethylglutaric acid";3-Methyladipic acid;6-Carboxyhexanoate;Propylene glycol diacetate;;	Polyamines;Polyamines;;;Dicarboxylic Acids;;Dicarboxylic Acids;;;	2	54	54	0.289918	1.12909	0.0317949	1.69409	0.0274863	1.39733	0.0317949	1.5004	0.072448	1.23757	0.223494	0.824829	0.00306918	1.44781	227.053	0	0	A		2	40	43	2			0	16	24	7
284	227.077	116.243	71632.8	0	0	8	8	D-Mannitol (JP15);D-Sorbitol;Galactitol;L-Iditol;L-Sorbitol;Mannitol;Mannitol;		C6H14O6	HCOOH	D-Mannitol (JP15);D-Sorbitol;Galactitol;L-Iditol;L-Sorbitol;Mannitol;Mannitol;	;;Alcohols and Polyols;;Alcohols and Polyols;;Alcohols and Polyols;	1	40	40	0.220671	3.24526	0.601508	1.08867	0.205903	1.13061	0.0338949	0.335464	0.0316864	0.348387	0.191418	1.03852	0.196501	0.38436	227.076	0	0	A		0	0	13	0			0	0	4	0
285	227.09	392.022	37705.9	0	0	1	2	Dacarbazine;Dacarbazine (JAN/USP/INN);(R)-2-Hydroxycaprylic acid;(R)-3-Hydroxyoctanoic acid;3-hydroxyoctanoic acid;4-hydroxy-octanoic acid;4R-hydroxy-octanoic acid;5-hydroxy-octanoic acid;6-hydroxy caprylic acid;7-Hydroxyoctanoic acid;7R-hydroxy-octanoic acid;7S-hydroxy-octanoic acid;8-hydroxy caprylic acid;Ethyl (R)-3-hydroxyhexanoate;ethyl (R)-3-hydroxyhexanoate;Ethyl (S)-3-hydroxyhexanoate;Hyd…		C6H10N6O;C8H16O3	HCOOH;HCOONa	Dacarbazine;Dacarbazine (JAN/USP/INN);(R)-2-Hydroxycaprylic acid;(R)-3-Hydroxyoctanoic acid;3-hydroxyoctanoic acid;4-hydroxy-octanoic acid;4R-hydroxy-octanoic acid;5-hydroxy-octanoic acid;6-hydroxy caprylic acid;7-Hydroxyoctanoic acid;7R-hydroxy-octanoic acid;7S-hydroxy-octanoic acid;8-hydroxy caprylic acid;Ethyl (R)-3-hydroxyhexanoate;ethyl (R)-3-hydroxyhexanoate;Ethyl (S)-3-hydroxyhexanoate;Hyd…	;;Hydroxy Acids;Hydroxy Acids;Hydroxy Acids;Hydroxy fatty acids [FA0105];Hydroxy fatty acids [FA0105];Hydroxy fatty acids [FA0105];Hydroxy fatty acids [FA0105];Hydroxy Acids;Hydroxy fatty acids [FA0105];Hydroxy fatty acids [FA0105];Hydroxy fatty acids [FA0105];;;;Hydroxy Acids;;	2	47	47	0.0832645	1.66794	0.897279	1.30039	0.897279	1.61283	0.194851	0.779634	0.409395	0.966955	0.630954	1.24027	0.42542	0.970664	227.089	0	0	A		0	36	45	37			0	43	49	20
286	227.129	436.918	93191	4	3	0	1	10-undecynoic acid;"2E,4E-undecadienoic acid";2-undecynoic acid;3-undecynoic acid;4-undecynoic acid;5-undecynoic acid;6-undecynoic acid;7-undecynoic acid;8-undecynoic acid;9-undecynoic acid;Decahydro-2-naphthoic acid;Geranyl formate;2Z-Dodecenedioic acid;"9,12-dioxo-dodecanoic acid";Traumatic acid;;		C11H18O2;C12H20O4	HCOOH;H	10-undecynoic acid;"2E,4E-undecadienoic acid";2-undecynoic acid;3-undecynoic acid;4-undecynoic acid;5-undecynoic acid;6-undecynoic acid;7-undecynoic acid;8-undecynoic acid;9-undecynoic acid;Decahydro-2-naphthoic acid;Geranyl formate;2Z-Dodecenedioic acid;"9,12-dioxo-dodecanoic acid";Traumatic acid;;	Fatty Acids and Conjugates [FA01];Fatty Acids and Conjugates [FA01];Fatty Acids and Conjugates [FA01];Fatty Acids and Conjugates [FA01];Fatty Acids and Conjugates [FA01];Fatty Acids and Conjugates [FA01];Fatty Acids and Conjugates [FA01];Fatty Acids and Conjugates [FA01];Fatty Acids and Conjugates [FA01];Fatty Acids and Conjugates [FA01];;;Dicarboxylic acids [FA0117];Oxo fatty acids [FA0106];Dica…	2	57	57	0.513629	0.914868	0.000348575	0.313158	0.000605172	0.374329	0.000238563	0.342299	0.000285118	0.409162	0.0603891	1.19534	2.99632e-07	0.324177	227.128	0	0	A		0	0	0	20			0	0	0	19
287	227.165	486.631	31833.5	7	8	0	0	2-dodecenal;"3,5-dodecadien-1-ol";"5,7-dodecadien-1-ol";"7E,9Z-dodecadien-1-ol";"8E,10E-dodecadien-1-ol";Geosmin;10-keto tridecanoic acid;12-keto tridecanoic acid;2-keto tridecanoic acid;3-oxo-tridecanoic acid;;		C12H22O;C13H24O3	HCOOH;H	2-dodecenal;"3,5-dodecadien-1-ol";"5,7-dodecadien-1-ol";"7E,9Z-dodecadien-1-ol";"8E,10E-dodecadien-1-ol";Geosmin;10-keto tridecanoic acid;12-keto tridecanoic acid;2-keto tridecanoic acid;3-oxo-tridecanoic acid;;	Fatty aldehydes [FA06];Fatty alcohols [FA05];Fatty alcohols [FA05];Fatty alcohols [FA05];Fatty alcohols [FA05];;Oxo fatty acids [FA0106];Oxo fatty acids [FA0106];Oxo fatty acids [FA0106];Oxo fatty acids [FA0106];;	2	40	40	0.449692	0.701059	0.113846	2.52712	0.12819	1.25455	0.113846	3.60472	0.12819	1.78951	0.179712	0.496435	0.0300925	1.97279	227.165	0	0	A		0	0	0	11			0	0	0	14
288	227.905	112.95	35337.8	1	1	7	8	Unidentified				Unidentified		0	39	39	0.179712	1.36309	0.121335	0.519779	0.117185	0.537348	0.0143059	0.381323	0.0125549	0.394212	0.630428	1.0338	0.00232591	0.405857	227.904	0	0	A		0	0	8	0			0	0	26	0
289	228.903	46.2433	445518	0	0	0	0	Unmatched Adduct				Unmatched Adduct		0	58	58	0.198765	0.963273	0.00705073	1.24098	0.00407199	1.26025	0.000446533	1.28829	0.000157052	1.3083	1	1.01553	4.06556e-06	1.26685	228.902	7	66	M_HCOOH;Cl;2		0	20	26	37			0	33	48	7
290	228.916	73.8726	64594.9	1	0	0	0	UNIDENTIFIED		C3H2N2O3	NaClx2	parabanate;	;	1	56	56	0.705457	0.96272	0.000446533	1.31928	0.00109084	1.2779	0.000327414	1.37036	0.000327414	1.32738	0.14512	0.968634	5.75595e-07	1.29162	228.915	0	0	A		0	7	14	15			0	5	12	15
291	228.979	286.139	49960.1	0	0	0	0	Unidentified				Unidentified		0	52	52	0.705457	0.904244	0.683091	0.98891	0.650147	0.853947	0.743971	1.09363	0.496292	0.944376	0.414216	0.863523	0.866123	0.886748	228.978	95	99	M		0	14	14	24			0	2	3	10
292	229.017	343.041	57777.1	0	0	4	4	desaltedFormOf_Polystyrene sulfonate;		C8H8O3S	HCOOH	desaltedFormOf_Polystyrene sulfonate;	;	1	46	46	0.630954	0.988368	0.157299	0.80696	0.328972	0.816657	0.637352	0.816456	1	0.826268	0.624206	1.01202	0.310638	0.813089	229.016	0	0	A		0	0	4	0			0	0	2	0
293	229.069	117.277	447899	0	0	1	0	Hexamine (JAN);beta-Cymaropyranose;beta-L-Oleandropyranose;;		C6H12N4;C7H14O4	Na_HCOONa;HCOONa	Hexamine (JAN);beta-Cymaropyranose;beta-L-Oleandropyranose;;	;;;;	2	57	56	0.934925	1.74337	0.000238563	0.149039	0.00115205	0.242592	0.000348575	0.085489	0.00328861	0.139152	0.0113693	1.62771	1.56669e-06	0.217654	229.068	2	0	A		0	7	16	5			0	20	20	2
294	229.145	451.352	473966	0	0	0	0	11-Undecanolactone;"2,7-dimethyl-6-nonenoic acid";2-hendecenoic acid;2Z-undecenoic acid;3E-undecenoic acid;4-ethyl-2-methyl-2-octenoic acid;4-undecenoic acid;5-undecenoic acid;6-undecenoic acid;6Z-undecenoic acid;7-undecenoic acid;8Z-undecenoic acid;9-hendecenoic acid;9Z-undecenoic acid;Citronellyl formate;gamma-Undecalactone;Undecylenic acid;Diisopropyl adipate;Dodecanedioic acid;;		C11H20O2;C12H22O4	HCOOH;H	11-Undecanolactone;"2,7-dimethyl-6-nonenoic acid";2-hendecenoic acid;2Z-undecenoic acid;3E-undecenoic acid;4-ethyl-2-methyl-2-octenoic acid;4-undecenoic acid;5-undecenoic acid;6-undecenoic acid;6Z-undecenoic acid;7-undecenoic acid;8Z-undecenoic acid;9-hendecenoic acid;9Z-undecenoic acid;Citronellyl formate;gamma-Undecalactone;Undecylenic acid;Diisopropyl adipate;Dodecanedioic acid;;	;Fatty Acids and Conjugates [FA01];Fatty Acids and Conjugates [FA01];Fatty Acids and Conjugates [FA01];Fatty Acids and Conjugates [FA01];Fatty Acids and Conjugates [FA01];Fatty Acids and Conjugates [FA01];Fatty Acids and Conjugates [FA01];Fatty Acids and Conjugates [FA01];Fatty Acids and Conjugates [FA01];Fatty Acids and Conjugates [FA01];Fatty Acids and Conjugates [FA01];Fatty Acids and Conjugat…	2	58	58	0.820596	0.876161	0.000238563	0.390853	0.0065017	0.451231	0.00191772	0.446097	0.0283655	0.515009	0.120819	1.15448	3.20427e-05	0.457956	229.144	66	69	M		0	10	13	5			0	4	6	6
295	230.013	253.892	402170	0	0	0	0	Unidentified				Unidentified		0	57	57	0.650147	0.964177	0.000238563	0.31766	0.00193973	0.520057	0.000238563	0.329462	0.000285118	0.539379	0.00145086	1.63715	4.91848e-07	0.454345	230.012	0	0	A		0	7	8	5			0	7	14	7
296	230.103	83.105	65052.6	3	1	10	9	Isovalerylglutamic acid;Kainic acid hydrate (JP15);Suberylglycine;Ecgonine;Ecgonine;Ethyl Oxo(Piperidin-1-Yl)Acetate;Otonecine;Pseudoecgonine;;		C10H17NO5;C9H15NO3	H;HCOOH	Isovalerylglutamic acid;Kainic acid hydrate (JP15);Suberylglycine;Ecgonine;Ecgonine;Ethyl Oxo(Piperidin-1-Yl)Acetate;Otonecine;Pseudoecgonine;;	Amino Acids;;Acyl Glycines;;;;;Tropanes;;	2	35	35	NA	#VALUE!	NA	#VALUE!	NA	#VALUE!	NA	#VALUE!	NA	#VALUE!	0.120819	1.47385	NaN	#VALUE!	230.103	16	0	A		0	0	0	0			0	0	0	0
297	230.103	282.216	37895.3	0	0	1	3	Isovalerylglutamic acid;Kainic acid hydrate (JP15);Suberylglycine;Ecgonine;Ecgonine;Ethyl Oxo(Piperidin-1-Yl)Acetate;Otonecine;Pseudoecgonine;;		C10H17NO5;C9H15NO3	H;HCOOH	Isovalerylglutamic acid;Kainic acid hydrate (JP15);Suberylglycine;Ecgonine;Ecgonine;Ethyl Oxo(Piperidin-1-Yl)Acetate;Otonecine;Pseudoecgonine;;	Amino Acids;;Acyl Glycines;;;;;Tropanes;;	2	52	49	0.185789	1.32302	0.00547855	0.638079	0.00601121	0.645577	0.000532006	0.48229	0.00124458	0.487957	0.643429	1.01175	9.54692e-06	0.507377	230.103	0	0	A		0	11	13	0			1	8	11	0
298	230.983	286.04	67043.2	0	0	0	0	2-HYDROXY-1,4-NAPHTHOQUINONE;"5-Hydroxy-1,4-naphthoquinone";Lawsone;Methylthiouracil (INN);;"(1S,4S)-4-Hydroxy-3-oxocyclohexane-1-carboxylate";"(1S,4S)-4-hydroxy-3-oxocyclohexane-1-carboxylate";2-Isopropylmaleate;"5-D-(5/6)-5-C-(Hydroxymethyl)-2,6-dihydroxycyclohex-2-en-1-one";"5-D-(5/6)-5-C-(hydroxymethyl)-2,6-dihydroxycyclohex-2-en-1-one";Dimethyl citraconate;Succinylacetone;;		C10H6O3;C5H6N2OS;C7H10O4	NaCl;Na_HCOONa;KCl	2-HYDROXY-1,4-NAPHTHOQUINONE;"5-Hydroxy-1,4-naphthoquinone";Lawsone;Methylthiouracil (INN);;"(1S,4S)-4-Hydroxy-3-oxocyclohexane-1-carboxylate";"(1S,4S)-4-hydroxy-3-oxocyclohexane-1-carboxylate";2-Isopropylmaleate;"5-D-(5/6)-5-C-(Hydroxymethyl)-2,6-dihydroxycyclohex-2-en-1-one";"5-D-(5/6)-5-C-(hydroxymethyl)-2,6-dihydroxycyclohex-2-en-1-one";Dimethyl citraconate;Succinylacetone;;	;;;;;;;;;;;Keto-Acids;;	3	75	58	0.325751	1.09374	0.567628	0.994818	0.879829	0.999304	0.870283	0.909553	0.173617	0.913654	0.567628	1.00451	0.673417	0.933387	230.982	0	0	A		0	13	13	15			0	10	10	22
299	231.002	249.065	49866	0	0	4	1	Diethylene glycol;Beta-Hydroxyasparagine;L-Aspartylhydroxamate;O-Carbamoyl-L-serine;;		C4H10O3;C4H8N2O4	NaCl_HCOONa;HCOOK	Diethylene glycol;Beta-Hydroxyasparagine;L-Aspartylhydroxamate;O-Carbamoyl-L-serine;;	;;;;;	2	51	51	0.637352	1.0314	0.0305102	0.674038	0.327187	0.84252	0.0251448	0.653515	0.232823	0.816868	0.0603891	1.24996	0.021082	0.755868	231.002	0	0	A		0	0	14	0			0	0	5	0
300	231.033	365.901	984293	0	0	0	0	desaltedFormOf_Aminacrine hydrochloride (USAN);	?	C13H10N2	K	desaltedFormOf_Aminacrine hydrochloride (USAN);	;	1	57	57	0.449692	0.88	0.033763	0.581299	0.0342937	0.695744	0.0500435	0.660567	0.0963037	0.790618	0.806496	1.19688	0.00495789	0.631021	231.033	67	71	M		0	3	3	8			0	5	6	3
301	231.077	300.387	281290	0	0	0	0	Deoxyvasicinone;Dazoxiben;Nalidixic acid;Phenobarbital;Phenobarbital (JP15/USP/INN);;Robustine;;(+)-3-hydroxy pelargonic acid;2-hydroxy pelargonic acid;4-hydroxy pelargonic acid;6-hydroxy-nonanoic acid;7-hydroxy pelargonic acid;8-hydroxy-nonanoic acid;8R-hydroxy-nonanoic acid;9-hydroxy pelargonic acid;;		C11H10N2O;C12H12N2O3;C12H9NO3;C9H18O3	HCOOH;H;NH3;NaCl	Deoxyvasicinone;Dazoxiben;Nalidixic acid;Phenobarbital;Phenobarbital (JP15/USP/INN);;Robustine;;(+)-3-hydroxy pelargonic acid;2-hydroxy pelargonic acid;4-hydroxy pelargonic acid;6-hydroxy-nonanoic acid;7-hydroxy pelargonic acid;8-hydroxy-nonanoic acid;8R-hydroxy-nonanoic acid;9-hydroxy pelargonic acid;;	;;;;;;;;Hydroxy fatty acids [FA0105];Hydroxy fatty acids [FA0105];Hydroxy fatty acids [FA0105];Hydroxy fatty acids [FA0105];Hydroxy fatty acids [FA0105];Hydroxy fatty acids [FA0105];Hydroxy fatty acids [FA0105];Hydroxy fatty acids [FA0105];;	4	57	57	0.705457	0.944045	0.806496	0.916724	0.256839	1.29405	0.806496	0.97106	0.226476	1.37075	0.513629	1.4116	0.482405	1.03927	231.077	68	72	M		0	19	23	19			0	11	15	5
302	232.059	225.352	462294	0	0	0	0	4-(3-pyridyl)-butanoate;4-Aminohydrocinnamic Acid;Benzocaine;Ethenzamide (JP15/INN);L-Phenylalanine;L-Phenylalanine;Phenylalanine;Tyrosinal;		C9H11NO2	HCOONa	4-(3-pyridyl)-butanoate;4-Aminohydrocinnamic Acid;Benzocaine;Ethenzamide (JP15/INN);L-Phenylalanine;L-Phenylalanine;Phenylalanine;Tyrosinal;	;;Aminobenzoates;;;Amino Acids;;;	1	57	57	0.879829	0.94622	0.000238563	1.52936	0.000157052	1.46026	0.000238563	1.61629	0.000157052	1.54326	0.369108	0.954817	9.36985e-08	1.53939	232.058	34	31	M_HCOONa		0	20	22	10			0	13	24	5
303	232.119	178.85	146771	0	0	6	6	4-Oxosebacic Acid;(E)-2-Butenyl-4-methyl-threonine;8-Amino-7-oxononanoate;Pivagabine (INN);;		C10H16O5;C9H17NO3	NH3;HCOOH	4-Oxosebacic Acid;(E)-2-Butenyl-4-methyl-threonine;8-Amino-7-oxononanoate;Pivagabine (INN);;	;;;;;	2	44	44	0.723674	1.17225	0.0125549	0.184312	0.0112299	0.276447	0.00547855	0.157229	0.00467773	0.235826	0.120819	1.49988	0.000120952	0.207624	232.118	25	0	A		0	0	12	0			0	0	27	0
304	232.934	41.1979	51489.6	0	0	1	0	Unidentified				Unidentified		0	57	57	0.462433	0.984064	0.000238563	0.502252	0.0155644	0.519058	0.00172014	0.510386	0.0412268	0.527464	0.462433	1.03346	5.96281e-05	0.50999	232.933	0	0	A		0	8	12	11			0	13	19	20
305	232.936	93.338	38413.7	8	7	1	3	2-chloroethylphosphonate;2-chloro-propanoic acid;2R-chloropropanoic acid;2S-chloropropanoic acid;;"D,L-malic semialdehyde";"Erythrono-1,4-lactone";Methyl oxalate;Methylmalonate;Succinate;;		C2H6ClO3P;C3H5ClO2;C4H6O4	Na_HCOONa;NaCl_HCOONa;NaClx2	2-chloroethylphosphonate;2-chloro-propanoic acid;2R-chloropropanoic acid;2S-chloropropanoic acid;;"D,L-malic semialdehyde";"Erythrono-1,4-lactone";Methyl oxalate;Methylmalonate;Succinate;;	;Fatty Acids and Conjugates [FA01];Fatty Acids and Conjugates [FA01];Fatty Acids and Conjugates [FA01];;;Lactones;;Dicarboxylic Acids;Dicarboxylic Acids;;	3	36	36	0.873845	1.52138	0.040424	2.02904	0.558185	1.13538	0.0989602	1.33368	0.4795	0.746281	0.121335	0.559563	0.0726009	1.71324	232.936	0	0	A		0	0	0	0			0	0	0	0
306	232.995	317.644	145502	7	2	1	2	N3-Oxalyl-L-2,3-diaminopropanoate;"N-3-oxalyl-L-2,3-diaminopropanoate";N-Carbamoyl-L-aspartate;N-carbamoyl-L-aspartate;N-Carbamoyl-L-aspartate;N-Carbamoyl-L-aspartate;4-Nitroquinoline N-oxide;Nitroxoline;Nitroxoline (INN);;		C5H8N2O5;C9H6N2O3	NaCl;Na_Na	N3-Oxalyl-L-2,3-diaminopropanoate;"N-3-oxalyl-L-2,3-diaminopropanoate";N-Carbamoyl-L-aspartate;N-carbamoyl-L-aspartate;N-Carbamoyl-L-aspartate;N-Carbamoyl-L-aspartate;4-Nitroquinoline N-oxide;Nitroxoline;Nitroxoline (INN);;	;;Amino Acids;;;;;;;;	2	45	45	1	0.884831	0.297621	0.627622	0.838256	0.648074	0.223494	0.709312	0.405381	0.732426	0.73244	1.03259	0.191739	0.681769	232.994	0	0	A		0	0	0	56			0	0	0	57
307	232.998	120.825	356805	0	0	0	0	Unmatched Adduct				Unmatched Adduct		0	57	57	0.173617	1.32589	0.000238563	0.431812	0.000157052	0.508471	0.000238563	0.325677	0.000157052	0.383494	0.0113693	1.17753	9.36985e-08	0.409539	232.997	2	73	M_HCOOH		0	9	21	13			1	19	20	22
308	233.063	225.019	35992	5	1	2	3	4-Guanidinobutanamide;4-Guanidinobutanamide;gamma-Hydroxy-L-arginine;N-(o)-Hydroxyarginine;N-(omega)-Hydroxyarginine;N-Omega-Hydroxy-L-Arginine;;		C5H12N4O;C6H14N4O3	Na_HCOONa;Na_Na	4-Guanidinobutanamide;4-Guanidinobutanamide;gamma-Hydroxy-L-arginine;N-(o)-Hydroxyarginine;N-(omega)-Hydroxyarginine;N-Omega-Hydroxy-L-Arginine;;	;;;Amino Acids;;;;	2	47	41	0.562834	0.851733	0.132464	1.30452	0.12288	1.29421	0.0459994	1.53161	0.0128267	1.5195	0.660549	0.992092	0.00704261	1.51604	233.062	0	0	A		0	0	0	0			0	0	0	0
309	233.155	521.657	522257	0	0	0	0	15-hydroxysolavetivone;2-dehydrolubimin;Bakkenolide A;Confertifolin;Drimenin;Eremophilenolide;Helminthosporal;Hydroxyisopatchoulenone;Polygodial;Sclerosporin;Tetradymol;Valerenic acid;		C15H22O2	H	15-hydroxysolavetivone;2-dehydrolubimin;Bakkenolide A;Confertifolin;Drimenin;Eremophilenolide;Helminthosporal;Hydroxyisopatchoulenone;Polygodial;Sclerosporin;Tetradymol;Valerenic acid;	;;;;;;;;;;;;	1	58	58	0.226476	1.22806	0.000238563	3.03585	0.000157052	2.27547	0.000446533	2.47206	0.000285118	1.85289	0.327187	0.749534	1.73077e-07	1.91654	233.154	70	74	M		5	65	71	13			2	20	26	60
310	233.915	74.1212	30971.1	1	4	2	0	Multiply Charged ion - not identified	M1			Multiply Charged ion - not identified		0	46	46	0.533964	0.860143	0.00328861	1.40759	0.00426672	1.29683	0.00341479	1.63646	0.0028546	1.50769	0.317311	0.921312	2.93368e-05	1.46972	233.914	486	75	X		0	0	0	11			0	0	0	28
311	234.857	58.6721	210958	4	5	0	0	Unidentified				Unidentified		0	41	41	0.496292	1.06099	0.0477149	1.1841	0.0170219	1.26976	0.203092	1.11603	0.0651964	1.19677	0.522431	1.07234	0.00637899	1.18644	234.857	0	0	A		0	0	0	2			0	0	0	3
312	235.008	71.8838	27153.2	3	4	2	1	Urate;urate;Urate;		C5H4N4O3	HCOONa	Urate;urate;Urate;	Purines and Purine Derivatives;;;	1	47	47	0.630428	1.19144	0.0278069	1.64947	0.0300106	1.5324	0.143235	1.38443	0.132464	1.28617	0.569764	0.929022	0.00788758	1.55851	235.007	37	33	M_HCOONa		0	0	0	18			0	0	0	25
313	235.098	483.142	43906.3	3	2	3	0	3,5,7,9,11-dodecapentaenoic acid;3-Dimethylallyl-4-hydroxybenzaldehyde;Ichthyotherol;Precocene 1;Propyl cinnamate;3-Dimethylallyl-4-hydroxymandelic acid;;		C12H14O2;C13H16O4	HCOOH;H	3,5,7,9,11-dodecapentaenoic acid;3-Dimethylallyl-4-hydroxybenzaldehyde;Ichthyotherol;Precocene 1;Propyl cinnamate;3-Dimethylallyl-4-hydroxymandelic acid;;	Fatty Acids and Conjugates [FA01];;;;;;;	2	50	49	0.171857	0.662252	0.625585	0.976611	0.283051	0.592191	0.0845335	1.47468	0.848006	0.894209	0.110223	0.606374	0.811753	1.01052	235.097	0	0	A		0	0	0	0			0	0	0	0
314	236.01	276.816	316969	0	0	0	0	Unmatched Adduct				Unmatched Adduct		0	57	57	0.762369	0.952451	0.00550173	0.589163	0.0587817	0.692936	0.00109084	0.618576	0.0126111	0.727529	0.0274863	1.17614	0.000208178	0.687268	236.009	27	37	M_Na;Cl;1		1	4	5	7			0	2	6	1
315	236.093	235.443	384461	0	0	2	2	5-Methoxytryptophol;Alpha-Amino-2-Indanacetic Acid;Fenmetramide (USAN/INN);"2,6-Dioxo-6-phenylhexanoate";Polygonolide;;Cintriamide (USAN);salsoline-1-carboxylate;;		C11H13NO2;C12H12O4;C12H15NO4	HCOOH;NH3;H	5-Methoxytryptophol;Alpha-Amino-2-Indanacetic Acid;Fenmetramide (USAN/INN);"2,6-Dioxo-6-phenylhexanoate";Polygonolide;;Cintriamide (USAN);salsoline-1-carboxylate;;	Indoles and Indole Derivatives;;;;;;;;;	3	53	53	0.46225	0.690982	0.000532006	0.210466	0.000529757	0.302603	0.000532006	0.30459	0.00251959	0.437931	0.141645	1.43777	1.57537e-06	0.32106	236.092	72	76	M		0	7	9	51			1	18	20	7
316	236.917	73.7666	32678.8	1	2	3	1	5-Iodouracil;		C4H3IN2O2	H	5-Iodouracil;	;	1	48	48	0.816961	0.987328	0.00119375	1.7984	0.000532006	1.49449	0.00404098	1.82148	0.00179254	1.51367	0.0807163	0.831012	4.53329e-06	1.50444	236.916	0	0	A		0	0	32	0			0	0	43	0
317	237.098	67.8375	78146.9	1	0	10	9	1,4-b-D-Mannan;D-Mycinose;		C8H16O5	HCOOH	1,4-b-D-Mannan;D-Mycinose;	;;	1	36	36	NA	#VALUE!	NA	#VALUE!	NA	#VALUE!	NA	#VALUE!	NA	#VALUE!	0.0379772	3.35115	NaN	#VALUE!	237.097	73	98	M		0	0	4	0			0	0	16	0
318	237.142	505.637	31840.5	4	2	3	3	Unidentified				Unidentified		0	46	46	0.406234	0.91966	0.00174512	0.675254	0.0026998	0.729356	0.179712	0.734244	0.198543	0.793072	0.775097	1.08012	0.00160939	0.709554	237.142	0	0	A		0	0	0	0			0	0	0	0
319	238.025	102.303	313691	0	0	0	0	3-Amino-3-(4-hydroxyphenyl)propanoate;3-Hydroxyphenylalanine;4-Hydroxy-4-(3-pyridyl)-butanoic acid;Adrenalone (USAN/INN);alpha-aminooxy-beta-phenylpropionate;DL-Tyrosine;L-threo-3-Phenylserine;L-Threo-3-Phenylserine;L-threo-phenylserine;L-Tyrosine;L-Tyrosine;o-Tyrosine;Styramate (INN);	Tyrosine	C9H11NO3	NaCl	3-Amino-3-(4-hydroxyphenyl)propanoate;3-Hydroxyphenylalanine;4-Hydroxy-4-(3-pyridyl)-butanoic acid;Adrenalone (USAN/INN);alpha-aminooxy-beta-phenylpropionate;DL-Tyrosine;L-threo-3-Phenylserine;L-Threo-3-Phenylserine;L-threo-phenylserine;L-Tyrosine;L-Tyrosine;o-Tyrosine;Styramate (INN);	Amino Acids;;Amino Acids;;;;;Amino Acids;;;Amino Acids;Amino Acids;;	1	57	57	0.650147	1.06016	0.000327414	2.0334	0.000157052	1.72435	0.0025191	1.91802	0.00193973	1.62651	0.288487	0.848013	1.34638e-06	1.69851	238.025	74	80	M_Cl		2	26	28	1			0	2	2	4
320	238.039	55.7679	345693	0	0	0	0	Unidentified				Unidentified		0	57	57	0.150927	0.888308	0.000238563	2.68704	0.000285118	2.53295	0.000238563	3.0249	0.000157052	2.85144	0.806496	0.942654	1.27541e-07	2.76401	238.038	1	0	A		1	16	16	104			0	15	18	27
321	238.932	43.5013	251027	0	0	0	0	4-Iodopyrazole;"(5s)-5-Iododihydro-2,4(1h,3h)-Pyrimidinedione";;		C3H3IN2;C4H5IN2O2	HCOOH;H	4-Iodopyrazole;"(5s)-5-Iododihydro-2,4(1h,3h)-Pyrimidinedione";;	;;;	2	57	57	0.364346	0.964597	0.00898067	1.16779	0.00815097	1.15379	0.000446533	1.21066	0.000285118	1.19614	0.806496	0.98801	9.0203e-06	1.19777	238.931	7	121	M		0	21	24	34			0	30	41	13
322	239.015	119.568	257972	0	0	0	0	(R)-3-Hydroxybutanoate;(R)-3-Hydroxyisobutyric acid;(S)-3-Hydroxybutanoate;(S)-3-Hydroxyisobutyrate;2-Hydroxybutanoic acid;2-Hydroxybutyrate;2-Hydroxybutyric acid;2-Methyl-3-hydroxybutanoic acid;"3,4-dihydroxy-2-butanone";3-Hydroxy-2-methylpropanoate;3-Hydroxybutyric acid;4-Hydroxybutanoic acid;A-Hydroxyisobutyric acid;methyl D-lactate;Methyl methoxyacetate;	Hydroxybutanoate	C4H8O3	HCOONa_HCOONa	(R)-3-Hydroxybutanoate;(R)-3-Hydroxyisobutyric acid;(S)-3-Hydroxybutanoate;(S)-3-Hydroxyisobutyrate;2-Hydroxybutanoic acid;2-Hydroxybutyrate;2-Hydroxybutyric acid;2-Methyl-3-hydroxybutanoic acid;"3,4-dihydroxy-2-butanone";3-Hydroxy-2-methylpropanoate;3-Hydroxybutyric acid;4-Hydroxybutanoic acid;A-Hydroxyisobutyric acid;methyl D-lactate;Methyl methoxyacetate;	Hydroxy Acids;Hydroxy Acids;Hydroxy Acids;;;;Hydroxy Acids;;;Hydroxy Acids;Hydroxy Acids;Hydroxy Acids;Hydroxy Acids;;;	1	57	57	0.112411	1.12167	0.000238563	0.444096	0.000157052	0.549506	0.000238563	0.395924	0.000157052	0.489901	0.00898067	1.23736	9.36985e-08	0.446875	239.014	2	9	M_HCOONa_HCOONa		0	9	34	11			1	27	28	5
323	239.06	252.804	222812	0	0	0	0	Tryptophan		C11H12N2O2	Cl	desaltedFormOf_Amiquinsin hydrochloride (USAN);Ethotoin;Ethotoin (JAN/USP/INN);Fenozolone (INN);Idazoxan;L-Tryptophan;L-Tryptophan;Nirvanol;Thozalinone (USAN);Tryptophan;Vasicinol;	;;;;;;Amino Acids;;;;;	1	57	57	0.405679	0.917844	0.000327414	4.35285	0.000157052	3.4063	0.000446533	4.74247	0.000212183	3.7112	0.513629	0.782545	1.73077e-07	3.7745	239.059	54	55	M_Cl		2	74	79	11			0	9	14	3
324	239.129	470.055	181499	0	0	0	0	4-Hexyloxyphenol;Hexylresorcinol (USP);		C12H18O2	HCOOH	4-Hexyloxyphenol;Hexylresorcinol (USP);	;;	1	58	58	0.496292	0.918482	0.00109084	1.40543	0.000157052	1.79297	0.00109084	1.53017	0.000157052	1.9521	0.0500435	1.27574	4.24647e-07	1.79967	239.128	0	0	A		0	8	10	26			0	8	10	24
325	239.165	534.442	215252	0	0	0	0	Oxidized Latia luciferin;"(1R,2R)-3-oxo-2-pentyl-cyclopentanebutanoic acid";"(1S,2S)-3-oxo-2-pentyl-cyclopentanebutanoic acid";"6(R)-hydroxy-tetradeca-2E,8Z-dienoate";"6(R)-hydroxy-tetradeca-4E,8Z-dienoate";;		C13H22O;C14H24O3	HCOOH;H	Oxidized Latia luciferin;"(1R,2R)-3-oxo-2-pentyl-cyclopentanebutanoic acid";"(1S,2S)-3-oxo-2-pentyl-cyclopentanebutanoic acid";"6(R)-hydroxy-tetradeca-2E,8Z-dienoate";"6(R)-hydroxy-tetradeca-4E,8Z-dienoate";;	;Octadecanoids [FA02];Octadecanoids [FA02];;;;	2	57	57	0.405679	1.10164	0.000238563	0.396736	0.0065017	0.357426	0.00081504	0.360133	0.00407199	0.32445	0.683091	0.900915	6.93702e-06	0.340808	239.165	75	78	M		0	1	3	6			1	22	24	8
326	239.997	233.821	84963.6	0	0	3	0	Leucine Phosphonic Acid;Norleucine Phosphonate;N-Trimethyl-2-aminoethylphosphonate;		C5H14NO3P	KCl	Leucine Phosphonic Acid;Norleucine Phosphonate;N-Trimethyl-2-aminoethylphosphonate;	;;;	1	54	54	0.241567	1.53499	0.000327414	0.355363	0.0283655	0.783102	0.000855102	0.231508	0.00341479	0.510168	0.0222431	2.20367	2.02629e-05	0.34407	239.996	0	0	A		0	0	9	0			0	0	23	0
327	240.024	101.662	91519.3	0	0	0	0	Ammonium carbonate (NF);Azaserine (USAN/INN);L-azaserine;;		C2H11N3O5;C5H7N3O4	HCOOK;HCOONa	Ammonium carbonate (NF);Azaserine (USAN/INN);L-azaserine;;	;;;;	2	57	57	0.705457	1.00732	0.000238563	2.28986	0.000157052	2.06386	0.000238563	2.27323	0.000157052	2.04887	0.252999	0.901304	9.36985e-08	2.08652	240.023	0	0	A		0	37	44	12			0	1	3	1
328	240.979	238.078	42906.4	1	0	2	0	Phenylsulfate;p-Phenolsulfonic acid;	Phenylsulfate	C6H6O4S	HCOONa	Phenylsulfate;p-Phenolsulfonic acid;	;;	1	54	54	0.858955	1.00191	0.683091	1.04723	0.414216	1.16288	0.84739	1.04524	0.441418	1.16066	0.757278	1.11043	0.428964	1.1222	240.978	40	35	M_HCOONa		0	3	3	16			0	6	7	13
329	241.069	284.792	316724	0	0	0	0	Mitoguazone (INN);Dimethyl adipate;Ethyladipic acid;Suberic acid;;		C5H12N8;C8H14O4	NaCl;HCOONa	Mitoguazone (INN);Dimethyl adipate;Ethyladipic acid;Suberic acid;;	;;Dicarboxylic Acids;;;	2	57	57	0.496292	1.04609	0.624206	1.10192	0.496292	1.13737	0.743971	1.05338	0.820596	1.08726	0.683091	1.03217	0.694049	1.05573	241.069	0	0	A		1	8	12	10			1	19	32	7
330	241.083	227.241	126095	0	0	0	0	1-Beta-Ribofuranosyl-1,3-Diazepinone;3-Deazacytidine;5-Methyl-2'-Deoxypseudouridine;Telbivudine (USAN/INN);Thymidine;Thymidine;thymidine;Thymidine;		C10H14N2O5	H	1-Beta-Ribofuranosyl-1,3-Diazepinone;3-Deazacytidine;5-Methyl-2'-Deoxypseudouridine;Telbivudine (USAN/INN);Thymidine;Thymidine;thymidine;Thymidine;	;;;;;Nucleoside Analogues ;;;	1	57	57	0.405679	1.03247	0.327187	1.07603	0.596701	1.00545	1	1.0422	0.289918	0.973833	0.165124	0.934406	0.800362	1.02075	241.082	495	115	M		0	6	7	4			0	4	5	0
331	241.181	561.522	98443.4	0	0	1	0	2-tridecenal;10-keto myristic acid;12-hydroxy-13-tetradecenoic acid;12-methyl-10-oxo-tridecanoic acid;13-keto myristic acid;14-hydroxy-12-tetradecenoic acid;14-hydroxy-12Z-tetradecenoic acid;14-hydroxy-5Z-tetradecenoic acid;2-oxo-tetradecanoic acid;3-Oxo-tetradecanoic acid;4-keto myristic acid;6-oxo-tetradecanoic acid;;		C13H24O;C14H26O3	HCOOH;H	2-tridecenal;10-keto myristic acid;12-hydroxy-13-tetradecenoic acid;12-methyl-10-oxo-tridecanoic acid;13-keto myristic acid;14-hydroxy-12-tetradecenoic acid;14-hydroxy-12Z-tetradecenoic acid;14-hydroxy-5Z-tetradecenoic acid;2-oxo-tetradecanoic acid;3-Oxo-tetradecanoic acid;4-keto myristic acid;6-oxo-tetradecanoic acid;;	Fatty aldehydes [FA06];Oxo fatty acids [FA0106];Hydroxy fatty acids [FA0105];Oxo fatty acids [FA0106];Oxo fatty acids [FA0106];Hydroxy fatty acids [FA0105];Hydroxy fatty acids [FA0105];Hydroxy fatty acids [FA0105];Oxo fatty acids [FA0106];Fatty Acids;Oxo fatty acids [FA0106];Oxo fatty acids [FA0106];;	2	56	56	0.513629	1.27855	0.252999	0.895872	0.364346	0.790871	0.401542	0.700695	0.806496	0.61857	0.806496	0.882794	0.261014	0.79894	241.18	0	0	A		0	3	3	5			0	7	10	9
332	242.013	234.24	38796.9	3	0	6	2	Unidentified				Unidentified		0	46	46	0.865135	1.08633	0.0123546	0.455426	0.487453	1.19358	0.0640775	0.419232	0.57075	1.09872	0.153007	2.62079	0.0291154	0.5699	242.012	0	0	A		0	0	0	0			0	0	0	0
333	242.176	441.505	131086	0	0	0	0	Unidentified				Unidentified		0	58	58	0.405679	0.912055	0.870283	0.931003	0.405679	0.90962	0.327187	1.02077	0.939743	0.99733	0.462433	0.977032	0.910514	1.01396	242.175	0	0	A		0	9	12	10			0	4	8	20
334	242.997	278.289	444215	0	0	1	2	camalexin;		C11H8N2S	Na_Na	camalexin;	;	1	54	54	0.386476	0.794593	0.00937477	0.301072	0.00768579	0.169839	0.000348575	0.378901	0.00191772	0.213744	1	0.564114	1.7575e-05	0.377769	242.996	76	79	M		0	32	34	38			0	8	9	36
335	243.062	106.157	132129	0	0	1	0	(S)-2-Amino-3-(3-hydroxy-4-oxo-4H-pyridin-1-yl)propanoate;(S)-2-amino-3-(3-hydroxy-4-oxo-4h-pyridin-1-yl)propanoate;"3-(3,4-Dihydroxypyridin-1-yl)-L-alanine";clavaminate;Clavaminic acid;Pseudouridine;Uridine;Uridine;uridine;Uridine;;		C8H10N2O4;C9H12N2O6	HCOOH;H	(S)-2-Amino-3-(3-hydroxy-4-oxo-4H-pyridin-1-yl)propanoate;(S)-2-amino-3-(3-hydroxy-4-oxo-4h-pyridin-1-yl)propanoate;"3-(3,4-Dihydroxypyridin-1-yl)-L-alanine";clavaminate;Clavaminic acid;Pseudouridine;Uridine;Uridine;uridine;Uridine;;	;;;;;Nucleoside Analogues ;;Nucleoside Analogues ;;;;	2	56	56	0.0864107	1.07222	0.00705073	1.51836	0.0342937	1.2205	0.0379772	1.4161	0.288487	1.13829	0.141645	0.803823	0.00442044	1.22208	243.061	77	103	M		0	6	6	1			0	3	4	0
336	243.062	67.9214	87964	0	0	1	1	Heteropyrithiamine;Pseudouridine;Uridine;Uridine;uridine;Uridine;;"5-(2'-Carboxyethyl)-4,6-dihydroxypicolinate";Stizolobate;Stizolobinate;;		C11H12N4;C9H12N2O6;C9H9NO6	Na_Na;H;NH3	Heteropyrithiamine;Pseudouridine;Uridine;Uridine;uridine;Uridine;;"5-(2'-Carboxyethyl)-4,6-dihydroxypicolinate";Stizolobate;Stizolobinate;;	;Nucleoside Analogues ;;Nucleoside Analogues ;;;;Dicarboxylic Acids Hydroxy Acids Keto-Acids;;;;	3	54	54	0.563703	1.0282	0.700311	1.02028	0.286321	0.867458	0.353837	0.992299	0.165124	0.843665	0.288487	0.850213	0.168077	0.912125	243.061	0	0	A		0	10	11	11			0	1	2	11
337	243.078	323.042	83049.5	2	0	0	0	Alovudine (USAN/INN);4-(2-Pyrazinylethenyl)phenol;Harmalol;N-Nitrosodiphenylamine;;N-(3-(1-Indol-3-yl)-1-oxo-2-propenyl)glycine;;9-Hydroxy-2-nitrofluorene;;"S-Butyl-DL-homocysteine-[S,R]-sulfoximine";;		C10H13FN2O4;C12H10N2O;C13H12N2O3;C13H9NO3;C8H18N2O3S	H;HCOOH;H;NH3;Na	Alovudine (USAN/INN);4-(2-Pyrazinylethenyl)phenol;Harmalol;N-Nitrosodiphenylamine;;N-(3-(1-Indol-3-yl)-1-oxo-2-propenyl)glycine;;9-Hydroxy-2-nitrofluorene;;"S-Butyl-DL-homocysteine-[S,R]-sulfoximine";;	;;;;;;;;;;;	5	55	55	0.364346	0.856092	0.00081504	0.426457	0.00997434	0.531984	0.0025191	0.498144	0.0329694	0.62141	0.386476	1.24745	6.54165e-05	0.455358	243.077	0	0	A		0	2	2	22			0	4	4	2
338	243.16	484.14	32652	0	1	0	1	(-)-Menthyl acetate;10-Lauroleic acid;10Z-dodecenoic acid;11-lauroleic acid;2Z-dodecenoic acid;5-Dodecenoic acid;5-methyl-2-undecenoic acid;5Z-dodecenoic acid;6-lauroleic acid;6Z-dodecenoic acid;7-lauroleic acid;7Z-dodecenoic acid;9-lauroleic acid;9Z-dodecenoic acid;Citronellyl acetate;Linderic acid;l-menthyl acetate;trans-Dodec-2-enoic acid;"1,11-Undecanedicarboxylic acid";2-methyl-dodecanedioic…		C12H22O2;C13H24O4	HCOOH;H	(-)-Menthyl acetate;10-Lauroleic acid;10Z-dodecenoic acid;11-lauroleic acid;2Z-dodecenoic acid;5-Dodecenoic acid;5-methyl-2-undecenoic acid;5Z-dodecenoic acid;6-lauroleic acid;6Z-dodecenoic acid;7-lauroleic acid;7Z-dodecenoic acid;9-lauroleic acid;9Z-dodecenoic acid;Citronellyl acetate;Linderic acid;l-menthyl acetate;trans-Dodec-2-enoic acid;"1,11-Undecanedicarboxylic acid";2-methyl-dodecanedioic…	;Fatty Acids and Conjugates [FA01];Fatty Acids and Conjugates [FA01];Fatty Acids and Conjugates [FA01];Fatty Acids and Conjugates [FA01];Fatty Acids;Fatty Acids and Conjugates [FA01];Fatty Acids and Conjugates [FA01];Fatty Acids and Conjugates [FA01];Fatty Acids and Conjugates [FA01];Fatty Acids and Conjugates [FA01];Fatty Acids and Conjugates [FA01];Fatty Acids and Conjugates [FA01];Fatty Acids …	2	56	56	0.327187	0.891708	0.335924	0.899426	0.252999	0.869791	0.593955	1.00866	0.596701	0.975421	0.929199	0.967051	0.26088	0.88565	243.159	0	0	A		0	38	60	6			0	21	29	4
339	243.196	586.16	41870.9	2	1	5	0	2-tridecanone;tridecanal;(R)-3-Hydroxy-tetradecanoic acid;10-hydroxy-tetradecanoic acid;11-hydroxy-tetradecanoic acid;11S-hydroxy-tetradecanoic acid;2-Hydroxymyristic acid;2S-Hydroxytetradecanoic acid;3-hydroxy-tetradecanoic acid;3S-hydroxy-tetradecanoic acid;5-hydroxy-tetradecanoic acid;6-hydroxy-tetradecanoic acid;6R-hydroxy-tetradecanoic acid;omega-hydroxy myristic acid;;	Hydroxy-tetradecanoic acid;	C13H26O;C14H28O3	HCOOH;H	2-tridecanone;tridecanal;(R)-3-Hydroxy-tetradecanoic acid;10-hydroxy-tetradecanoic acid;11-hydroxy-tetradecanoic acid;11S-hydroxy-tetradecanoic acid;2-Hydroxymyristic acid;2S-Hydroxytetradecanoic acid;3-hydroxy-tetradecanoic acid;3S-hydroxy-tetradecanoic acid;5-hydroxy-tetradecanoic acid;6-hydroxy-tetradecanoic acid;6R-hydroxy-tetradecanoic acid;omega-hydroxy myristic acid;;	;Fatty aldehydes [FA06];Hydroxy Acids;Hydroxy fatty acids [FA0105];Hydroxy fatty acids [FA0105];Hydroxy fatty acids [FA0105];Hydroxy Acids;;Hydroxy fatty acids [FA0105];Hydroxy fatty acids [FA0105];Hydroxy fatty acids [FA0105];Hydroxy fatty acids [FA0105];Hydroxy fatty acids [FA0105];Hydroxy fatty acids [FA0105];;	2	48	48	0.205275	0.780322	0.00149616	1.53854	0.123658	1.22673	0.00541391	1.97167	0.0570399	1.57208	0.207578	0.797333	0.000759316	1.53853	243.196	0	0	A		0	0	8	0			0	0	19	0
340	243.965	71.895	47347.5	7	3	2	0	Serine Vanadate;		C3H10NO7V	Na	Serine Vanadate;	;	1	42	42	0.656853	1.18549	0.0011381	2.36025	0.0112299	2.75394	0.00194577	1.99095	0.0143059	2.32304	0.605577	1.1668	3.09732e-05	2.32255	243.964	0	0	A		0	0	0	4			0	0	0	7
341	243.968	120.585	43233.6	1	0	9	9	Isoquinoline;Quinoline;		C9H7N	NaClx2	Isoquinoline;Quinoline;	;;	1	32	32	NA	#VALUE!	NA	#VALUE!	NA	#VALUE!	0.117185	0.581418	0.223017	0.752617	0.14512	1.29445	0.144127	0.599509	243.967	0	0	A		0	0	6	0			0	0	8	0
342	244.119	181.448	404689	0	0	1	2	Ecgonine methyl ester;ECGONINE METHYL ESTER;Tussilagine;Depdecin;;		C10H17NO3;C11H16O5	HCOOH;NH3	Ecgonine methyl ester;ECGONINE METHYL ESTER;Tussilagine;Depdecin;;	Miscellaneous;;;Fatty alcohols [FA05];;	2	54	54	0.84739	0.790804	0.000532006	0.074044	0.000379285	0.117139	0.000348575	0.0936312	0.000238563	0.148127	0.191418	1.58202	3.09551e-07	0.105381	244.118	25	0	A		1	8	15	50			0	19	20	18
343	244.886	44.1407	60553.1	0	0	0	0	Unidentified				Unidentified		0	57	57	0.325751	0.91762	0.0178923	0.878197	0.0963037	0.865701	0.288487	0.957037	0.596701	0.94342	0.743971	0.985771	0.0460508	0.914584	244.885	0	0	A		0	3	5	3			0	4	4	2
344	244.998	191.365	69170.7	0	0	0	0	Aklomide (USAN/INN);		C7H5ClN2O3	HCOOH	Aklomide (USAN/INN);	;	1	57	57	0.0820987	1.23501	0.00550173	1.6217	0.0155644	1.38101	0.120819	1.31311	0.364346	1.11822	0.369108	0.851577	0.0064211	1.34509	244.997	44	130	M		0	14	16	3			0	11	12	64
345	245.012	270.913	678805	0	0	0	0	Unidentified				Unidentified		0	57	57	0.289918	0.681469	0.191418	0.703868	0.13057	0.446563	0.806496	1.03287	0.364346	0.655295	0.513629	0.634442	0.20609	0.852267	245.012	489	94	M		0	10	11	19			0	5	6	3
346	245.093	322.114	74858.4	0	0	0	0	(R)-3-Hydroxydecanoic acid;10-Hydroxydecanoic acid;2-hydroxy capric acid;2S-hydroxy-decanoic acid;3-Hydroxycapric acid;3S-hydroxy-decanoic acid;4-hydroxy capric acid;5-hydroxy capric acid;6-hydroxy-decanoic acid;7-hydroxy-decanoic acid;9-hydroxy-decanoic acid;9R-hydroxy-decanoic acid;9S-hydroxy-decanoic acid;3-(Benzyloxy)Pyridin-2-Amine;4-Aminophenyl ether;;gamma-Fagarine;Osalmid (JAN/INN);Phenyl…		C10H20O3;C12H12N2O;C13H11NO3;C13H14N2O3	NaCl;HCOOH;NH3;H	(R)-3-Hydroxydecanoic acid;10-Hydroxydecanoic acid;2-hydroxy capric acid;2S-hydroxy-decanoic acid;3-Hydroxycapric acid;3S-hydroxy-decanoic acid;4-hydroxy capric acid;5-hydroxy capric acid;6-hydroxy-decanoic acid;7-hydroxy-decanoic acid;9-hydroxy-decanoic acid;9R-hydroxy-decanoic acid;9S-hydroxy-decanoic acid;3-(Benzyloxy)Pyridin-2-Amine;4-Aminophenyl ether;;gamma-Fagarine;Osalmid (JAN/INN);Phenyl…	Hydroxy Acids;;Hydroxy fatty acids [FA0105];Hydroxy fatty acids [FA0105];Hydroxy Acids;Hydroxy fatty acids [FA0105];Hydroxy fatty acids [FA0105];Hydroxy fatty acids [FA0105];Hydroxy fatty acids [FA0105];Hydroxy fatty acids [FA0105];Hydroxy fatty acids [FA0105];Hydroxy fatty acids [FA0105];Hydroxy fatty acids [FA0105];;;;;;;;;;;;;	4	57	57	0.0820987	0.820276	0.033763	1.32771	0.000669729	1.67956	0.00109084	1.61861	0.000212183	2.04755	0.191418	1.26501	6.93702e-06	1.65061	245.092	0	0	A		1	28	29	38			0	3	3	4
347	245.114	225.653	100929	0	0	0	1	L-beta-aspartyl-L-leucine;L-gamma-glutamyl-L-valine;(-)-Citronellol;(-)-Menthol;(-)-menthol;(+)-Neomenthol;"2,6-Dimethyl-7-Octen-2-Ol";5-decen-1-ol;7E-decen-1-ol;7-methyl-6E-nonen-3-ol;beta-Citronellol;citronellol;Decanal;l-Menthol (JP15);;10-hydroxy-undecanoic acid;2-hydroxy hendecanoic acid;3-hydroxy-undecanoic acid;3S-hydroxy-undecanoic acid;4-hydroxy-undecanoic acid;omega-hydroxy hendecanoic …		C10H18N2O5;C10H20O;C11H22O3	H;Na_HCOONa;Na_Na	L-beta-aspartyl-L-leucine;L-gamma-glutamyl-L-valine;(-)-Citronellol;(-)-Menthol;(-)-menthol;(+)-Neomenthol;"2,6-Dimethyl-7-Octen-2-Ol";5-decen-1-ol;7E-decen-1-ol;7-methyl-6E-nonen-3-ol;beta-Citronellol;citronellol;Decanal;l-Menthol (JP15);;10-hydroxy-undecanoic acid;2-hydroxy hendecanoic acid;3-hydroxy-undecanoic acid;3S-hydroxy-undecanoic acid;4-hydroxy-undecanoic acid;omega-hydroxy hendecanoic …	Polypeptides;Polypeptides;;Alcohols and Polyols;;;;Fatty alcohols [FA05];Fatty alcohols [FA05];Fatty alcohols [FA05];;;;;;Hydroxy fatty acids [FA0105];Hydroxy fatty acids [FA0105];Hydroxy fatty acids [FA0105];Hydroxy fatty acids [FA0105];Hydroxy fatty acids [FA0105];Hydroxy fatty acids [FA0105];;	3	56	56	0.252999	1.25796	0.0379772	0.529329	0.165124	0.683976	0.00191772	0.420783	0.00249691	0.543718	0.0222431	1.29216	0.000541023	0.529741	245.113	0	0	A		0	4	7	16			0	4	4	48
348	246.038	276.83	1.36221e+06	0	0	0	0	2,5,6-Trihydroxy-5,6-dihydroquinoline;3-succinoylpyridine;4-acetamidobenzoic acid;adrenochrome;Hippurate;Hippurate;N-Acetylanthranilate;		C9H9NO3	HCOONa	2,5,6-Trihydroxy-5,6-dihydroquinoline;3-succinoylpyridine;4-acetamidobenzoic acid;adrenochrome;Hippurate;Hippurate;N-Acetylanthranilate;	;Amino Acids Amino Ketones;;;Acyl Glycines;;;	1	58	58	0.405679	0.861077	0.00328861	0.57256	0.0155644	0.679876	0.00191772	0.664935	0.0126111	0.789565	0.0143059	1.18743	9.40063e-05	0.675739	246.037	27	37	M_HCOONa		0	3	9	5			0	18	18	0
349	246.998	233.743	100609	0	2	0	0	Unidentified				Unidentified		0	52	51	0.405679	0.638009	0.00179091	0.299539	0.0155644	0.332641	0.00628518	0.469491	0.0493662	0.521374	0.558185	1.11051	0.000322925	0.364647	246.997	0	0	A		0	40	78	4			0	68	72	1
350	247.036	276.363	132707	4	2	0	0	(2-Naphthyl)methanol;1-Hydroxymethylnaphthalene;(E)-2-(2-Furyl)-3-(5-nitro-2-furyl)acrylamide;(Z)-2-(2-Furyl)-3-(5-nitro-2-furyl)acrylamide;6-(Oxalyl-Amino)-1h-Indole-5-Carboxylic Acid;Furylfuramide;;3-Butylidene-7-hydroxyphthalide;;(R)-3-((R)-3-Hydroxybutanoyloxy)butanoate;3-Hydroxysuberic acid;3-isopropylmalate-methyl-ester;;		C11H10O;C11H8N2O5;C12H12O3;C8H14O5	Na_HCOONa;H;Na_Na;NaCl	(2-Naphthyl)methanol;1-Hydroxymethylnaphthalene;(E)-2-(2-Furyl)-3-(5-nitro-2-furyl)acrylamide;(Z)-2-(2-Furyl)-3-(5-nitro-2-furyl)acrylamide;6-(Oxalyl-Amino)-1h-Indole-5-Carboxylic Acid;Furylfuramide;;3-Butylidene-7-hydroxyphthalide;;(R)-3-((R)-3-Hydroxybutanoyloxy)butanoate;3-Hydroxysuberic acid;3-isopropylmalate-methyl-ester;;	;;;;;;;;;;Dicarboxylic Acids;;;	4	44	44	0.762369	1.0688	0.0971097	0.705509	0.00923674	0.513428	0.0637091	0.660093	0.00923674	0.480377	0.886403	0.727741	0.00196893	0.541631	247.035	0	0	A		0	0	0	8			0	0	0	2
351	247.962	117.297	71636.6	0	0	6	6	(S)-Mandelonitrile;4-Hydroxyphenylacetonitrile;Hydroxyindole;Indolin-2-one;Indoxyl;Mandelonitrile;		C8H7NO	NaClx2	(S)-Mandelonitrile;4-Hydroxyphenylacetonitrile;Hydroxyindole;Indolin-2-one;Indoxyl;Mandelonitrile;	;;;;Indoles and Indole Derivatives;;	1	45	45	0.386476	0.759902	0.00547855	0.301493	0.00720957	0.328657	0.00547855	0.396753	0.0162095	0.432499	0.462433	1.0901	0.000131753	0.371635	247.962	0	0	A		0	0	27	0			0	0	10	0
352	248.034	299.137	1.2619e+06	0	0	0	0	Multiply Charged ion - not identified	M2			Multiply Charged ion - not identified		0	57	57	0.596701	1.00282	0.00898067	0.510154	0.0031971	0.471634	0.0603891	0.508722	0.0233422	0.47031	0.934925	0.924492	0.000493796	0.508722	248.034	79	81	X		0	3	5	18			0	9	15	0
353	248.054	103.303	347137	0	0	0	0	Unmatched Adduct	Tyrosine			Unmatched Adduct		0	57	57	0.364346	1.08119	0.00081504	1.62371	0.000212183	1.50047	0.0025191	1.50179	0.000880743	1.3878	0.191418	0.924098	1.54995e-06	1.47522	248.053	74	80	M_HCOOH		1	25	31	9			0	3	4	27
354	248.961	40.7296	1.00746e+06	0	0	0	0	Unidentified				Unidentified		0	57	57	0.705457	1.01706	0.00898067	1.06594	0.0587817	1.0497	0.141645	1.04806	0.198765	1.03209	0.567628	0.984763	0.00973855	1.05393	248.96	80	137	M		0	4	6	4			0	2	3	4
355	248.978	71.7978	197152	0	0	0	0	(1R,2S)-1-Hydroxypropane-1,2,3-tricarboxylate;"(1S,2S)-1-Hydroxypropane-1,2,3-tricarboxylate";"(4R,5S)-4,5,6-Trihydroxy-2,3-dioxohexanoate";"2,3-Dihydroxy-5-Oxo-Hexanedioate";"2,3-diketo-L-gulonate";"2,3-Dioxo-L-gulonate";"2,5-Didehydro-D-gluconate";"2,5-didehydro-D-gluconate";2-Dehydro-3-deoxy-D-glucarate;"4,5-Dehydro-D-Glucuronic Acid";5-Dehydro-4-deoxy-D-glucarate;5-keto-4-deoxy-D-glucarate;Ca…		C6H8O7	NaCl	(1R,2S)-1-Hydroxypropane-1,2,3-tricarboxylate;"(1S,2S)-1-Hydroxypropane-1,2,3-tricarboxylate";"(4R,5S)-4,5,6-Trihydroxy-2,3-dioxohexanoate";"2,3-Dihydroxy-5-Oxo-Hexanedioate";"2,3-diketo-L-gulonate";"2,3-Dioxo-L-gulonate";"2,5-Didehydro-D-gluconate";"2,5-didehydro-D-gluconate";2-Dehydro-3-deoxy-D-glucarate;"4,5-Dehydro-D-Glucuronic Acid";5-Dehydro-4-deoxy-D-glucarate;5-keto-4-deoxy-D-glucarate;Ca…	Tricarboxylic Acids;;Hydroxy Acids Keto-Acids;;;Keto-Acids Hydroxy Acids ;;;;;;;;Tricarboxylic Acids;Tricarboxylic Acids;	1	57	57	0.364346	1.11791	0.00705073	0.633171	0.0283655	0.712859	0.00328861	0.566387	0.00815097	0.637671	0.743971	1.12586	0.000186246	0.64086	248.977	14	44	M_NaCl;Cl;1		0	15	25	19			0	33	34	16
356	248.985	283.994	47493.2	0	3	0	0	Thiopurine S-methylether;Thiopurine S-methylether;		C6H6N4S	HCOOK	Thiopurine S-methylether;Thiopurine S-methylether;	;;	1	54	54	0.256839	1.0574	0.328972	1.06509	0.04125	1.1201	0.828263	1.00727	0.496292	1.0593	0.744882	1.05165	0.134581	1.1201	248.984	0	0	A		0	0	0	8			0	0	0	8
357	249.087	253.196	148196	1	0	0	0	desaltedFormOf_Amiquinsin hydrochloride (USAN);Ethotoin;Ethotoin (JAN/USP/INN);Fenozolone (INN);Idazoxan;L-Tryptophan;L-Tryptophan;Nirvanol;Thozalinone (USAN);Tryptophan;Vasicinol;3-Oxohexobarbital;;		C11H12N2O2;C12H14N2O4	HCOOH;H	desaltedFormOf_Amiquinsin hydrochloride (USAN);Ethotoin;Ethotoin (JAN/USP/INN);Fenozolone (INN);Idazoxan;L-Tryptophan;L-Tryptophan;Nirvanol;Thozalinone (USAN);Tryptophan;Vasicinol;3-Oxohexobarbital;;	;;;;;;Amino Acids;;;;;;;	2	65	56	0.256839	0.90542	0.000446533	2.44498	0.000238563	2.21123	0.000327414	2.70038	0.000238563	2.44221	0.691102	0.904395	2.28348e-07	2.35116	249.087	54	55	M_HCOOH		2	46	49	5			0	6	18	8
358	249.088	298.811	591088	0	1	0	0	desaltedFormOf_Amiquinsin hydrochloride (USAN);Ethotoin;Ethotoin (JAN/USP/INN);Fenozolone (INN);Idazoxan;L-Tryptophan;L-Tryptophan;Nirvanol;Thozalinone (USAN);Tryptophan;Vasicinol;3-Oxohexobarbital;;		C11H12N2O2;C12H14N2O4	HCOOH;H	desaltedFormOf_Amiquinsin hydrochloride (USAN);Ethotoin;Ethotoin (JAN/USP/INN);Fenozolone (INN);Idazoxan;L-Tryptophan;L-Tryptophan;Nirvanol;Thozalinone (USAN);Tryptophan;Vasicinol;3-Oxohexobarbital;;	;;;;;;Amino Acids;;;;;;;	2	57	56	0.150927	0.847543	0.286321	1.16756	0.0587817	2.09024	0.0620555	1.37758	0.0191099	2.46623	0.286321	1.79026	0.00926984	1.71791	249.087	48	138	M		0	39	45	12			0	22	28	5
359	249.149	501.404	22350.2	0	0	0	2	13-tetradecen-2,4-diyn-1-ol;Bornelone (USAN/INN);"2-cis,4-trans-xanthoxin";2-Ethylhexyl-4-hydroxybenzoate;Abscisic alcohol;Arbusculin A;Gemfibrozil (JAN/USP/INN);Ipomoeamarone;Ngaione (-);Octisalate (USP/INN);Piperdial;Warburganal;Xanthoxin;;		C14H20O;C15H22O3	HCOOH;H	13-tetradecen-2,4-diyn-1-ol;Bornelone (USAN/INN);"2-cis,4-trans-xanthoxin";2-Ethylhexyl-4-hydroxybenzoate;Abscisic alcohol;Arbusculin A;Gemfibrozil (JAN/USP/INN);Ipomoeamarone;Ngaione (-);Octisalate (USP/INN);Piperdial;Warburganal;Xanthoxin;;	Fatty alcohols [FA05];;;;;;;;Isoprenoids [PR01];;;;;;	2	40	40	0.423901	0.912339	0.438578	1.52195	0.10247	1.70257	0.205903	1.66818	0.0279918	1.86616	0.179712	1.11868	0.0215395	1.77493	249.149	0	0	A		0	0	0	29			0	0	0	52
360	249.15	606.877	129498	7	8	0	0	13-tetradecen-2,4-diyn-1-ol;Bornelone (USAN/INN);"2-cis,4-trans-xanthoxin";2-Ethylhexyl-4-hydroxybenzoate;Abscisic alcohol;Arbusculin A;Gemfibrozil (JAN/USP/INN);Ipomoeamarone;Ngaione (-);Octisalate (USP/INN);Piperdial;Warburganal;Xanthoxin;;		C14H20O;C15H22O3	HCOOH;H	13-tetradecen-2,4-diyn-1-ol;Bornelone (USAN/INN);"2-cis,4-trans-xanthoxin";2-Ethylhexyl-4-hydroxybenzoate;Abscisic alcohol;Arbusculin A;Gemfibrozil (JAN/USP/INN);Ipomoeamarone;Ngaione (-);Octisalate (USP/INN);Piperdial;Warburganal;Xanthoxin;;	Fatty alcohols [FA05];;;;;;;;Isoprenoids [PR01];;;;;;	2	58	58	0.650147	0.900385	0.120819	1.08535	0.0493662	1.12019	0.033763	1.20542	0.0126111	1.24413	0.624206	1.03211	0.00347627	1.14935	249.149	0	0	A		0	0	0	4			0	0	0	47
361	249.881	69.8918	24476	8	6	2	1	Unidentified				Unidentified		0	31	31	0.386476	1.2017	0.0125549	1.95213	0.0338949	1.74401	0.0412268	1.62447	0.117185	1.45129	0.248213	0.893392	0.0025586	1.8066	249.88	0	0	A		0	0	0	3			0	0	0	8
362	250.087	297.514	72767	3	1	0	0	Phenelzine sulfate (USP);		C8H14N2O4S	NH3	Phenelzine sulfate (USP);	;	1	53	53	0.150927	0.874466	0.929199	1.14781	0.69627	1.46066	0.213524	1.31258	0.558185	1.67034	0.816961	1.27256	0.570941	1.24085	250.087	0	0	A		0	0	0	15			0	0	0	4
363	250.093	53.6822	75665.8	0	0	6	5	N-Acetyl-D-fucosamine;N-Acetyl-D-quinovosamine;Muramic acid;Muramic acid;;		C8H15NO5;C9H17NO7	HCOOH;H	N-Acetyl-D-fucosamine;N-Acetyl-D-quinovosamine;Muramic acid;Muramic acid;;	;;;Carbohydrates;;	2	45	45	0.563703	0.960691	0.0135547	0.602757	0.0477149	0.496371	0.0135547	0.627421	0.0477149	0.516681	0.683091	0.8235	0.00144272	0.610242	250.092	493	112	M		0	0	2	0			0	0	4	0
364	250.112	392.36	229673	9	9	1	0	Tacrine hydrochloride (USP);Tramazoline hydrochloride (JAN/USAN);;		C13H15ClN2;C13H18ClN3	NH3;H	Tacrine hydrochloride (USP);Tramazoline hydrochloride (JAN/USAN);;	;;;	2	38	38	0.462433	0.886771	NA	#VALUE!	0.342782	7.27104	NA	#VALUE!	0.601508	8.19945	NA	#VALUE!	0.435156	7.70232	250.111	0	0	A		0	0	0	22			0	0	0	16
365	250.145	560.51	458188	0	0	0	0	Diethylpropion;Stiripentol (USAN/INN);;		C13H19NO;C14H18O3	HCOOH;NH3	Diethylpropion;Stiripentol (USAN/INN);;	;;;	2	58	58	0.0696424	1.09348	0.00426672	1.3525	0.000506541	1.3633	0.0222431	1.23687	0.00515896	1.24675	0.806496	1.00799	4.09159e-05	1.31011	250.144	487	83	M		0	9	11	12			3	39	46	93
366	250.97	117.281	51301	1	0	8	8	selenalysine;"1,2-Dinitrobenzene";Dinitrophenylene;;"1,2,3-Trihydroxybenzene";5-Hydroxymethyl-2-furaldehyde;"Benzene-1,2,4-triol";Maltol;Phloroglucinol;Triacetate lactone;;		C5H14N2O2Se;C6H4N2O4;C6H6O3	K;HCOOK;NaCl_HCOONa	selenalysine;"1,2-Dinitrobenzene";Dinitrophenylene;;"1,2,3-Trihydroxybenzene";5-Hydroxymethyl-2-furaldehyde;"Benzene-1,2,4-triol";Maltol;Phloroglucinol;Triacetate lactone;;	;;;;;;;;;;;	3	40	40	1	0.99404	0.0338949	0.476465	0.0338949	0.505609	0.0338949	0.479322	0.0338949	0.50864	0.200411	1.06117	0.00218017	0.49992	250.97	0	0	A		0	0	36	0			0	0	18	0
367	251.015	191.234	34623.2	0	0	0	0	dibenzothiophene;"(2R,3S)-2,3-Dimethylmalate";(R)-2-Ethylmalate;"(R)-3,3-Dimethylmalate";(S)-2-(Hydroxymethyl)glutarate;2(R)-Hydroxyadipic acid;2-Dehydro-3-deoxy-D-fuconate;2-dehydro-3-deoxy-D-fuconate;2-Dehydro-3-deoxy-L-fuconate;2-Dehydro-3-deoxy-L-rhamnonate;2-Hydroxyadipate;2S-hydroxy-Hexanedioic acid;"3,6-Anhydrogalactose";"3,6-Anhydroglucose";"3,6-anhydro-L-galactose";3-Ethylmalate;3-Hydrox…		C12H8S;C6H10O5	HCOONa;Na_HCOONa	dibenzothiophene;"(2R,3S)-2,3-Dimethylmalate";(R)-2-Ethylmalate;"(R)-3,3-Dimethylmalate";(S)-2-(Hydroxymethyl)glutarate;2(R)-Hydroxyadipic acid;2-Dehydro-3-deoxy-D-fuconate;2-dehydro-3-deoxy-D-fuconate;2-Dehydro-3-deoxy-L-fuconate;2-Dehydro-3-deoxy-L-rhamnonate;2-Hydroxyadipate;2S-hydroxy-Hexanedioic acid;"3,6-Anhydrogalactose";"3,6-Anhydroglucose";"3,6-anhydro-L-galactose";3-Ethylmalate;3-Hydrox…	;;;;;Dicarboxylic Acids;;;;;Dicarboxylic Acids;Dicarboxylic acids [FA0117];;;;;;Dicarboxylic Acids Hydroxy Acids;Dicarboxylic Acids;;;;Carbohydrates;;;;;	2	57	57	0.112411	1.28633	0.00328861	2.03534	0.00515896	1.57618	0.0143059	1.58228	0.112411	1.22533	0.252999	0.774406	0.000493796	1.39408	251.014	44	82	M_HCOONa		0	27	31	9			0	21	24	49
368	251.06	324.669	99404.6	0	0	0	0	4-n-Hexylphenol;Propofol;"4-(2,4-Dimethyl-Thiazol-5-Yl)-Pyrimidin-2-Ylamine";;		C12H18O;C9H10N4S	KCl;HCOOH	4-n-Hexylphenol;Propofol;"4-(2,4-Dimethyl-Thiazol-5-Yl)-Pyrimidin-2-Ylamine";;	;;;;	2	57	57	0.596701	1.2303	0.414216	0.900635	0.0342937	0.478308	0.141645	0.732045	0.0101652	0.388774	0.141645	0.531079	0.0114459	0.692223	251.06	0	0	A		0	3	5	12			0	8	16	5
369	251.077	72.9161	402397	0	0	0	0	(-)-Anabasine;"(R,S)-Nicotine";Anabasine;Nicotine;Nicotine (USP);TC-2403-12;1-Carboxyethylaminomethyl-4-Aminomethylbenzene;Aminocarb;desaltedFormOf_Safrazine hydrochloride (JAN);Pilocarpine;Pilocarpine (JAN/USP);;		C10H14N2;C11H16N2O2	Na_HCOONa;Na_Na	(-)-Anabasine;"(R,S)-Nicotine";Anabasine;Nicotine;Nicotine (USP);TC-2403-12;1-Carboxyethylaminomethyl-4-Aminomethylbenzene;Aminocarb;desaltedFormOf_Safrazine hydrochloride (JAN);Pilocarpine;Pilocarpine (JAN/USP);;	;;Cyclic Amines;Cyclic Amines;;;;;;;;;	2	57	57	0.13057	0.75425	0.00328861	0.627233	0.0101652	0.646515	0.141645	0.831598	0.173617	0.857163	0.934925	1.03074	0.00289812	0.723126	251.076	0	0	A		0	15	25	11			0	5	7	4
370	251.106	441.39	140804	0	0	0	0	Unidentified				Unidentified		0	58	58	0.596701	0.995243	0.220671	0.9614	0.762369	1.04737	0.462433	0.965996	0.449692	1.05238	0.252999	1.08942	0.778729	0.962847	251.106	0	0	A		0	10	11	12			0	7	11	6
371	252.087	114.731	42433.4	0	0	6	8	3-Phenylpropionylglycine;Cantleyine;N-Acetyl-D-phenylalanine;N-Acetyl-L-phenylalanine;Phenylpropionylglycine;Rhexifoline;Toloxatone (INN);"5,6,7-Trimethoxycoumarin";Orthosporin;;N-Acetylvanilalanine;;		C11H13NO3;C12H12O5;C12H15NO5	HCOOH;NH3;H	3-Phenylpropionylglycine;Cantleyine;N-Acetyl-D-phenylalanine;N-Acetyl-L-phenylalanine;Phenylpropionylglycine;Rhexifoline;Toloxatone (INN);"5,6,7-Trimethoxycoumarin";Orthosporin;;N-Acetylvanilalanine;;	Acyl Glycines;;;Amino Acids;Acyl Glycines;;;;;;;;	3	42	42	0.4795	1.17255	0.117185	0.370969	0.342782	0.573907	0.00547855	0.316377	0.0659921	0.489451	0.624206	1.54705	0.00620679	0.487014	252.086	82	0	A		0	0	2	0			0	0	11	0
372	252.88	70.4964	34946	2	5	0	1	Unidentified				Unidentified		0	47	47	0.252999	1.07364	0.00871191	1.51949	0.000532006	1.67817	0.0162095	1.41526	0.00101068	1.56306	0.395766	1.10443	1.42857e-05	1.61974	252.88	0	0	A		0	0	0	1			0	0	0	24
373	252.91	680.319	23418	0	0	0	2	2-bromo-2-butenoic acid;		C4H5BrO2	Na_HCOONa	2-bromo-2-butenoic acid;	Fatty Acids and Conjugates [FA01];	1	55	55	0.213524	1.12589	0.441418	1.08397	0.213524	0.88023	0.567628	0.962771	0.0283655	0.78181	0.0864107	0.812041	0.201868	0.890453	252.909	0	0	A		2	23	28	18			0	23	26	20
374	253.018	294.496	191572	5	1	1	0	1-Naphthalenesulfonic acid;2-Naphthalenesulfonic acid;S-2-(Boronoethyl)-L-Cysteine;;Methylphosphonic Acid Diisopropyl Ester;;		C10H8O3S;C5H13BNO5S;C7H17O3P	HCOOH;Na_Na;KCl	1-Naphthalenesulfonic acid;2-Naphthalenesulfonic acid;S-2-(Boronoethyl)-L-Cysteine;;Methylphosphonic Acid Diisopropyl Ester;;	;;;;;;	3	50	50	0.567628	0.885206	0.78981	0.883337	0.806496	0.940544	1	0.997889	0.841481	1.06251	1	1.06476	0.893171	1.00401	253.017	0	0	A		0	0	0	32			0	0	0	4
375	253.051	368.108	56671.5	0	0	1	5	Rilmenidine;LMPR0102120000;LMPR0102120027;LMPR0102120028;LMPR0102120029;;"4-(1,2-Epoxyethyl)-8,9-epoxy-enediyne";"9,10-Anthraquinone";"9,10-Phenanthroquinone";;"1,4-Dihydroxy-2-methylanthraquinone";"4',6-Dihydroxyflavone";"7,4'-Dihydroxyflavone";Alizarin 2-methyl ether;Anhydroglycinol;apigeninidin;Chrysin;Chrysophanol;Daidzein;Digiferrugineol;Hispidol;Primetin;Rubiadin;;Betahistine hydrochloride …		C10H16N2O;C10H18;C14H8O2;C15H10O4;C8H14Cl2N2	KCl;NaClx2;HCOOH;H;HCOOH	Rilmenidine;LMPR0102120000;LMPR0102120027;LMPR0102120028;LMPR0102120029;;"4-(1,2-Epoxyethyl)-8,9-epoxy-enediyne";"9,10-Anthraquinone";"9,10-Phenanthroquinone";;"1,4-Dihydroxy-2-methylanthraquinone";"4',6-Dihydroxyflavone";"7,4'-Dihydroxyflavone";Alizarin 2-methyl ether;Anhydroglycinol;apigeninidin;Chrysin;Chrysophanol;Daidzein;Digiferrugineol;Hispidol;Primetin;Rubiadin;;Betahistine hydrochloride …	;;;;;;;;;;;;;;;;;;Polyphenols;;;;;;;;	5	51	51	0.463355	1.20168	0.463355	0.729654	0.327187	0.639611	0.00707665	0.607194	0.0178923	0.532263	0.870283	0.876595	0.00783518	0.628311	253.05	0	0	A		0	15	19	0			0	8	10	0
376	253.071	330.329	51686.6	0	0	0	1	desaltedFormOf_Todralazine hydrochloride;Molinazone (USAN/INN);L-Arginine phosphate;;"3,5-Dihydro-5-Methylidene-4h-Imidazol-4-On";N-a-Acetyl-L-arginine;N-Alpha-L-Acetyl-Arginine;;		C11H12N4O2;C6H15N4O5P;C8H16N4O3	Na;H;K	desaltedFormOf_Todralazine hydrochloride;Molinazone (USAN/INN);L-Arginine phosphate;;"3,5-Dihydro-5-Methylidene-4h-Imidazol-4-On";N-a-Acetyl-L-arginine;N-Alpha-L-Acetyl-Arginine;;	;;;;;Amino Acids;;;	3	56	56	0.806496	1.11789	0.757278	1.10348	0.462433	0.906333	0.513629	0.987111	0.173617	0.810753	0.806496	0.821339	0.261014	0.839103	253.07	0	0	A		0	16	30	17			0	33	40	62
377	253.108	418.357	69793.7	0	0	6	5	12-oxo-5E,8E,10Z-dodecatrienoic acid;"Benzyl (2R,3S)-2-methyl-3-hydroxybutanoate";"benzyl (2r,3s)-2-methyl-3-hydroxybutanoate";"Benzyl (2S,3S)-2-methyl-3-hydroxybutanoate";beta-Asarone;Coronafacic acid;Elemicin;Primin;methyl 4-[2-(2-formyl-vinyl)-3-hydroxy-5-oxo-cyclopentyl]-butanoate;;		C12H16O3;C13H18O5	HCOOH;H	12-oxo-5E,8E,10Z-dodecatrienoic acid;"Benzyl (2R,3S)-2-methyl-3-hydroxybutanoate";"benzyl (2r,3s)-2-methyl-3-hydroxybutanoate";"Benzyl (2S,3S)-2-methyl-3-hydroxybutanoate";beta-Asarone;Coronafacic acid;Elemicin;Primin;methyl 4-[2-(2-formyl-vinyl)-3-hydroxy-5-oxo-cyclopentyl]-butanoate;;	Oxo fatty acids [FA0106];;;;;;;;Hydroxy fatty acids [FA0105];;	2	45	45	0.148915	1.12416	0.00547855	0.215109	0.00467773	0.386968	0.00547855	0.191351	0.00467773	0.344228	0.0412268	1.79894	5.44731e-05	0.316528	253.107	0	0	A		0	0	15	0			0	0	20	0
378	253.144	445.82	79223.1	0	0	0	0	3-hydroxy-9-apo-beta-caroten-9-one;3-hydroxy-9-apo-delta-caroten-9-one;4-Heptyloxyphenol;		C13H20O2	HCOOH	3-hydroxy-9-apo-beta-caroten-9-one;3-hydroxy-9-apo-delta-caroten-9-one;4-Heptyloxyphenol;	;;;	1	62	58	0.54535	0.930255	0.00705073	0.617748	0.0587817	0.760041	0.0274863	0.664063	0.198765	0.817024	0.120819	1.23034	0.00415757	0.78491	253.144	0	0	A		0	4	4	10			0	1	2	10
379	253.217	659.669	129816	0	0	0	0	10-hexadecenoic acid;11-hexadecenoic acid;11Z-hexadecenoic acid;13-hexadecenoic acid;13Z-hexadecenoic acid;14-methyl-4-pentadecenoic acid;"2,4-dimethyl-2E-tetradecenoic acid";2-hexyl-2-decenoic acid;2Z-hexadecenoic acid;3E-hexadecenoic acid;6-isopentyl-9-methyl-5-decenoic acid;7-palmitoleic acid;cis-10-palmitoleic acid;Hexadecenoate (n-C16:1);Hypogeic acid;palmitoleate;Palmitoleic acid;Sapienic a…	C16:1 fatty acid	C16H30O2	H	10-hexadecenoic acid;11-hexadecenoic acid;11Z-hexadecenoic acid;13-hexadecenoic acid;13Z-hexadecenoic acid;14-methyl-4-pentadecenoic acid;"2,4-dimethyl-2E-tetradecenoic acid";2-hexyl-2-decenoic acid;2Z-hexadecenoic acid;3E-hexadecenoic acid;6-isopentyl-9-methyl-5-decenoic acid;7-palmitoleic acid;cis-10-palmitoleic acid;Hexadecenoate (n-C16:1);Hypogeic acid;palmitoleate;Palmitoleic acid;Sapienic a…	Fatty Acids and Conjugates [FA01];Fatty Acids and Conjugates [FA01];Fatty Acids and Conjugates [FA01];Fatty Acids and Conjugates [FA01];Fatty Acids and Conjugates [FA01];Fatty Acids and Conjugates [FA01];Fatty Acids and Conjugates [FA01];Fatty Acids and Conjugates [FA01];Fatty Acids and Conjugates [FA01];Fatty Acids and Conjugates [FA01];Fatty Acids and Conjugates [FA01];Fatty Acids and Conjugate…	1	58	58	0.705457	0.929385	0.000238563	3.24003	0.00149887	4.31708	0.000238563	3.48621	0.00407199	4.64509	0.806496	1.33242	1.78295e-06	4.06332	253.216	0	0	A		0	4	5	7			0	5	5	7
380	253.918	909.186	92783.9	0	0	7	6	2,6-Dichlorobenzonitrile;Trichlopyr;;		C7H3Cl2N;C7H4Cl3NO3	HCOOK;H	2,6-Dichlorobenzonitrile;Trichlopyr;;	;;;	2	34	34	0.275234	1.11128	0.138477	1.2217	0.73244	1.0433	0.21	1.09936	0.568811	0.938831	0.0639193	0.853978	0.364267	1.03142	253.918	0	0	A		0	0	14	0			0	0	16	0
381	253.919	828.217	109942	3	2	1	2	2,6-Dichlorobenzonitrile;Trichlopyr;;		C7H3Cl2N;C7H4Cl3NO3	HCOOK;H	2,6-Dichlorobenzonitrile;Trichlopyr;;	;;;	2	54	54	0.923342	0.941531	0.123658	1.13654	0.722283	0.999574	0.0702657	1.20711	0.369108	1.06165	0.462433	0.879492	0.102699	1.03851	253.918	0	0	A		0	0	0	13			0	0	0	27
382	254.016	269.494	370907	0	0	0	0	Multiply Charged ion - not identified	M3			Multiply Charged ion - not identified		0	57	57	0.0963037	0.647004	0.0025191	0.396997	0.000212183	0.377857	0.0500435	0.613593	0.0031971	0.58401	0.934925	0.951788	2.83241e-05	0.476274	254.015	83	85	X		0	4	5	8			1	7	12	0
383	254.08	242.998	50814.8	0	0	0	1	desaltedFormOf_Levocarnitine propionate hydrochloride (USAN);O-Propanoylcarnitine;O-propanoyl-carnitine;5-Hydroxy-N-Propargyl-1(R)-Aminoindan;;Tridolgosir hydrochloride (USAN);;Beta-Cyclohexyl-Alanine;Gabapentin;;		C10H19NO4;C12H13NO;C8H16ClNO3;C9H17NO2	K;HCOONa;HCOOH;HCOOK	desaltedFormOf_Levocarnitine propionate hydrochloride (USAN);O-Propanoylcarnitine;O-propanoyl-carnitine;5-Hydroxy-N-Propargyl-1(R)-Aminoindan;;Tridolgosir hydrochloride (USAN);;Beta-Cyclohexyl-Alanine;Gabapentin;;	;Quaternary Amines;Fatty acyl carnitines [FA0707];;;;;;Amino Acids;;	4	54	54	0.0274863	1.33182	0.123658	1.32038	0.000674763	1.60595	0.722283	0.991416	0.072448	1.20583	0.0832645	1.21627	0.021599	1.20802	254.079	0	0	A		1	3	4	7			0	3	5	7
384	254.101	315.975	94777.7	1	1	0	0	(E)-2-Butenyl-4-methyl-threonine OR 8-Amino-7-oxononanoate		C9H17NO3	HCOONa	(E)-2-Butenyl-4-methyl-threonine;8-Amino-7-oxononanoate;Pivagabine (INN);	;;;	1	58	58	0.596701	1.03091	0.00109084	1.19906	0.00515896	1.23398	0.00328861	1.16311	0.0065017	1.19698	0.624206	1.02912	2.83241e-05	1.19363	254.1	45	84	M_HCOONa		0	11	14	16			0	14	26	41
385	254.917	41.9351	133801	0	0	3	3	Thiotropocin;		C8H4O3S2	Na_Na	Thiotropocin;	;	1	51	51	0.224799	0.97578	0.000855102	0.703442	0.0046532	0.869207	0.00503076	0.720902	0.0789826	0.890782	0.0500435	1.23565	0.000130921	0.763843	254.916	0	0	A		0	0	3	0			0	0	26	0
386	254.982	59.3861	83538.4	0	0	0	0	1-Fluorocyclohexadiene-cis,cis-1,2-diol;"4-Fluorocyclohexadiene-cis,cis-1,2-diol";Ascorbate 2-sulfate;;Riluzole;Riluzole (JAN/USAN/INN);;Zonisamide;;		C6H7FO2;C6H8O9S;C8H5F3N2OS;C8H8N2O3S	NaCl_HCOONa;H;Na;Na_Na	1-Fluorocyclohexadiene-cis,cis-1,2-diol;"4-Fluorocyclohexadiene-cis,cis-1,2-diol";Ascorbate 2-sulfate;;Riluzole;Riluzole (JAN/USAN/INN);;Zonisamide;;	;;;;;;;;;	4	57	57	0.0820987	1.11642	0.000238563	3.07702	0.000157052	2.80463	0.000238563	2.75614	0.000212183	2.51216	0.288487	0.911479	1.0936e-07	2.7934	254.981	0	0	A		0	28	34	11			0	21	36	18
387	255.002	284.583	66646.3	0	0	0	0	(R)-Pantolactone;(S)-3-Methyl-2-oxopentanoate;(S)-3-Methyl-2-oxopentanoic acid;1-Oxa-2-oxo-3-hydroxycycloheptane;2-Hydroxyethyl methacrylate;2-Methyl-3-ketovaleric acid;2-Oxohexanoic acid;3-Methyl-2-oxopentanoate;3-Oxohexanoic acid;4-keto-n-caproic acid;4-Methyl-2-oxopentanoate;5-Oxohexanoic acid;6-Hydroxyhexan-6-olide;Adipate semialdehyde;beta-Ketoisocaproate;Ethyl 3-oxobutanoate;pantoyl lactone…		C6H10O3;C6H8N2O4	NaCl_HCOONa;HCOOK	(R)-Pantolactone;(S)-3-Methyl-2-oxopentanoate;(S)-3-Methyl-2-oxopentanoic acid;1-Oxa-2-oxo-3-hydroxycycloheptane;2-Hydroxyethyl methacrylate;2-Methyl-3-ketovaleric acid;2-Oxohexanoic acid;3-Methyl-2-oxopentanoate;3-Oxohexanoic acid;4-keto-n-caproic acid;4-Methyl-2-oxopentanoate;5-Oxohexanoic acid;6-Hydroxyhexan-6-olide;Adipate semialdehyde;beta-Ketoisocaproate;Ethyl 3-oxobutanoate;pantoyl lactone…	;;;;;Keto-Acids Hydroxy Acids ;Keto-Acids;Keto-Acids;Fatty Acids;Oxo fatty acids [FA0106];Keto-Acids;;;;;;;;;;Amino Acids;;	2	58	58	0.496292	1.05681	0.624206	1.02662	0.762369	0.972654	0.288487	0.971433	0.364346	0.92037	0.934925	0.947435	0.325403	0.959348	255.001	0	0	A		0	5	8	16			0	4	6	6
388	255.064	117.486	394559	0	0	9	7	Unidentified				Unidentified		0	40	40	0.220671	2.29402	0.0338949	0.0451007	0.0316864	0.10478	0.117185	0.0196602	0.113846	0.0456755	0.0412268	2.32325	0.00639751	0.0562933	255.063	2	88	M_Cl;Cl;1		0	0	43	0			0	0	37	0
389	255.16	488.773	247022	0	0	0	3	10-tridecynoic acid;11-tridecynoic acid;12-tridecynoic acid;"3E,5E-tridecadienoic acid";3-tridecynoic acid;"3Z,5E-tridecadienoic acid";4-tridecynoic acid;5-tridecynoic acid;6-tridecynoic acid;7-tridecynoic acid;8-tridecynoic acid;9-tridecynoic acid;3-oxo-6(R)-hydroxy-tetradec-8-cis-enoate;;		C13H22O2;C14H24O4	HCOOH;H	10-tridecynoic acid;11-tridecynoic acid;12-tridecynoic acid;"3E,5E-tridecadienoic acid";3-tridecynoic acid;"3Z,5E-tridecadienoic acid";4-tridecynoic acid;5-tridecynoic acid;6-tridecynoic acid;7-tridecynoic acid;8-tridecynoic acid;9-tridecynoic acid;3-oxo-6(R)-hydroxy-tetradec-8-cis-enoate;;	Fatty Acids and Conjugates [FA01];Fatty Acids and Conjugates [FA01];Fatty Acids and Conjugates [FA01];Fatty Acids and Conjugates [FA01];Fatty Acids and Conjugates [FA01];Fatty Acids and Conjugates [FA01];Fatty Acids and Conjugates [FA01];Fatty Acids and Conjugates [FA01];Fatty Acids and Conjugates [FA01];Fatty Acids and Conjugates [FA01];Fatty Acids and Conjugates [FA01];Fatty Acids and Conjugate…	2	54	54	0.922258	0.89757	0.00503076	0.359882	0.0191725	0.569454	0.0025191	0.400952	0.0101652	0.634439	0.191418	1.58233	0.000118101	0.555585	255.159	85	86	M		1	22	23	0			0	13	13	0
390	255.233	694.727	194569	0	0	0	0	Bisabolane skeleton;LMPR0103090000;13-methyl-pentadecanoic acid;"2,4-dimethyl-tetradecanoic acid";"2,6-dimethyl-tetradecanoic acid";"2,8-dimethyl-tetradecanoic acid";2-ethyl-2-butyl-decanoic acid;2-heptyl-nonanoic acid;2-hexyl-decanoic acid;2-Hydroxy-hexadecanal;2-propyl-tridecanoic acid;"3,5-dimethyl-tetradecanoic acid";3-ethyl-3-methyl-tridecanoic acid;3-methyl-pentadecanoic acid;4-hexyl-decano…	Trimethyltridecanoic acid or palmitic acid	C15H30;C16H32O2	HCOOH;H	Bisabolane skeleton;LMPR0103090000;13-methyl-pentadecanoic acid;"2,4-dimethyl-tetradecanoic acid";"2,6-dimethyl-tetradecanoic acid";"2,8-dimethyl-tetradecanoic acid";2-ethyl-2-butyl-decanoic acid;2-heptyl-nonanoic acid;2-hexyl-decanoic acid;2-Hydroxy-hexadecanal;2-propyl-tridecanoic acid;"3,5-dimethyl-tetradecanoic acid";3-ethyl-3-methyl-tridecanoic acid;3-methyl-pentadecanoic acid;4-hexyl-decano…	Isoprenoids [PR01];;Fatty Acids and Conjugates [FA01];Fatty Acids and Conjugates [FA01];Fatty Acids and Conjugates [FA01];Fatty Acids and Conjugates [FA01];Fatty Acids and Conjugates [FA01];Fatty Acids and Conjugates [FA01];Fatty Acids and Conjugates [FA01];;Fatty Acids and Conjugates [FA01];Fatty Acids and Conjugates [FA01];Fatty Acids and Conjugates [FA01];Fatty Acids and Conjugates [FA01];Fatt…	2	58	58	0.405679	1.06744	0.513629	0.920031	0.596701	0.949372	0.120819	0.861906	0.325751	0.889394	0.870283	1.03189	0.186639	0.898925	255.232	86	125	M		0	3	6	4			0	7	7	5
391	255.233	646.736	246862	0	0	0	0	Bisabolane skeleton;LMPR0103090000;13-methyl-pentadecanoic acid;"2,4-dimethyl-tetradecanoic acid";"2,6-dimethyl-tetradecanoic acid";"2,8-dimethyl-tetradecanoic acid";2-ethyl-2-butyl-decanoic acid;2-heptyl-nonanoic acid;2-hexyl-decanoic acid;2-Hydroxy-hexadecanal;2-propyl-tridecanoic acid;"3,5-dimethyl-tetradecanoic acid";3-ethyl-3-methyl-tridecanoic acid;3-methyl-pentadecanoic acid;4-hexyl-decano…	Trimethyltridecanoic acid or palmitic acid	C15H30;C16H32O2	HCOOH;H	Bisabolane skeleton;LMPR0103090000;13-methyl-pentadecanoic acid;"2,4-dimethyl-tetradecanoic acid";"2,6-dimethyl-tetradecanoic acid";"2,8-dimethyl-tetradecanoic acid";2-ethyl-2-butyl-decanoic acid;2-heptyl-nonanoic acid;2-hexyl-decanoic acid;2-Hydroxy-hexadecanal;2-propyl-tridecanoic acid;"3,5-dimethyl-tetradecanoic acid";3-ethyl-3-methyl-tridecanoic acid;3-methyl-pentadecanoic acid;4-hexyl-decano…	Isoprenoids [PR01];;Fatty Acids and Conjugates [FA01];Fatty Acids and Conjugates [FA01];Fatty Acids and Conjugates [FA01];Fatty Acids and Conjugates [FA01];Fatty Acids and Conjugates [FA01];Fatty Acids and Conjugates [FA01];Fatty Acids and Conjugates [FA01];;Fatty Acids and Conjugates [FA01];Fatty Acids and Conjugates [FA01];Fatty Acids and Conjugates [FA01];Fatty Acids and Conjugates [FA01];Fatt…	2	57	57	0.879829	1.01566	0.141645	0.89248	0.0126111	0.777533	0.120819	0.878721	0.0101652	0.765545	0.327187	0.871204	0.00347627	0.79774	255.232	87	87	M		0	5	9	27			0	13	16	4
392	255.822	85.6934	155647	6	8	1	0	Unidentified				Unidentified		0	39	39	0.0274863	1.14371	0.113846	1.89044	0.0162095	1.72701	0.117185	1.6529	0.089633	1.51	0.4795	0.913546	0.00768579	1.60638	255.821	88	89	M_MClx3;Cl;3		0	0	0	5			0	0	0	13
393	256.059	366.329	137445	1	0	0	0	1-ACETYL-2-LYSO-SN-GLYCERO-3-PHOSPHOETHANOLAMINE;		C7H16NO7P	H	1-ACETYL-2-LYSO-SN-GLYCERO-3-PHOSPHOETHANOLAMINE;	;	1	56	56	0.0820987	0.853307	0.10247	0.783391	0.683091	1.27252	0.870283	0.918065	0.120819	1.49129	0.122277	1.62438	0.906907	0.945631	256.058	89	142	M		0	4	5	37			0	3	4	7
394	256.955	419.686	348464	0	0	1	1	Unidentified				Unidentified		0	51	51	0.0832645	0.948634	0.77283	1.07641	0.155132	1.10234	0.122277	1.13469	0.00550173	1.16203	0.369108	1.02409	0.025485	1.13018	256.954	0	0	A		1	7	7	8			0	14	16	9
395	256.982	471.92	27298.8	3	4	1	0	Pteridine;		C6H4N4	NaCl_HCOONa	Pteridine;	;	1	49	49	0.414216	1.22004	0.0373364	2.34701	0.0111698	2.3763	0.0196307	1.92373	0.00695051	1.94773	0.464902	1.01248	0.000487084	2.03646	256.981	0	0	A		0	0	0	3			0	0	0	26
396	257.054	53.8515	169571	1	0	2	4	L-Formylkynurenine;L-Formylkynurenine;L-Formylkynurenine;N'-Formylkynurenine;Streptamine 4-phosphate;Streptamine phosphate;;5-(Hydroxy-Methyl-Amino)-3-Methyl-Pyrrolidine-2-Carboxylic Acid;N2-Acetyl-L-ornithine;N5-Ethyl-L-glutamine;N-acetyl-L-ornithine;N-Acetylornithine;N-Acetylornithine;theanine;;N-Acetyl-beta-D-glucosaminylamine;N-Acetyl-beta-D-glucosaminylamine;N-acetyl-beta-glucosaminylamine;;		C11H12N2O4;C6H15N2O7P;C7H14N2O3;C8H16N2O5	Na;H;HCOOK;K	L-Formylkynurenine;L-Formylkynurenine;L-Formylkynurenine;N'-Formylkynurenine;Streptamine 4-phosphate;Streptamine phosphate;;5-(Hydroxy-Methyl-Amino)-3-Methyl-Pyrrolidine-2-Carboxylic Acid;N2-Acetyl-L-ornithine;N5-Ethyl-L-glutamine;N-acetyl-L-ornithine;N-Acetylornithine;N-Acetylornithine;theanine;;N-Acetyl-beta-D-glucosaminylamine;N-Acetyl-beta-D-glucosaminylamine;N-acetyl-beta-glucosaminylamine;;	;;;Amino Acids Amino Ketones;;;;;;;;Amino Acids;;;;Carbohydrates;;;;	4	49	49	0.379775	0.828801	0.0026998	0.31895	0.0026998	0.394873	0.00106921	0.384833	0.000532006	0.476438	0.825283	1.23804	4.15081e-06	0.451701	257.053	0	0	A		0	2	2	0			0	10	12	0
397	257.176	505.659	180224	0	0	0	0	12-tridecenoic acid;2-methyl-2-dodecenoic acid;2-methylene dodecanoic acid;3-n-decyl acrylic acid;7-tridecenoic acid;Isotridecenoic acid;2-methyl-tridecanedioic acid;"3(S),6(R)-dihydroxy-tetradec-8Z-enoate";3-methyl-tridecanedioic acid;4-methyl-tridecanedioic acid;Dibutyl adipate;Diisobutyl adipate;Tetradecanedioic acid;;		C13H24O2;C14H26O4	HCOOH;H	12-tridecenoic acid;2-methyl-2-dodecenoic acid;2-methylene dodecanoic acid;3-n-decyl acrylic acid;7-tridecenoic acid;Isotridecenoic acid;2-methyl-tridecanedioic acid;"3(S),6(R)-dihydroxy-tetradec-8Z-enoate";3-methyl-tridecanedioic acid;4-methyl-tridecanedioic acid;Dibutyl adipate;Diisobutyl adipate;Tetradecanedioic acid;;	Fatty Acids and Conjugates [FA01];Fatty Acids and Conjugates [FA01];Fatty Acids and Conjugates [FA01];Fatty Acids and Conjugates [FA01];Fatty Acids and Conjugates [FA01];Fatty Acids and Conjugates [FA01];Dicarboxylic acids [FA0117];;Dicarboxylic acids [FA0117];Dicarboxylic acids [FA0117];;;Dicarboxylic Acids;;	2	58	58	0.0963037	0.790074	0.0025191	0.602017	0.0696424	0.733389	0.0143059	0.761976	0.762369	0.928253	0.0603891	1.21822	0.00760164	0.726357	257.175	0	0	A		0	6	7	26			0	1	1	8
398	258.916	595.288	956052	0	1	5	7	6-Bromo-2-naphthol;		C10H7BrO	K	6-Bromo-2-naphthol;	;	1	43	43	0.654721	1.04527	0.10247	1.24515	1	1.02904	0.107347	1.19123	0.806496	0.984477	0.0329694	0.826441	0.243345	1.069	258.915	0	0	A		0	0	21	0			0	0	13	0
399	258.916	554.453	1.05822e+06	3	2	5	5	6-Bromo-2-naphthol;		C10H7BrO	K	6-Bromo-2-naphthol;	;	1	40	40	0.0500435	1.25504	0.0140193	1.66204	0.0376353	1.34736	0.018533	1.3243	0.291152	1.07356	0.0180865	0.810668	0.00458639	1.32068	258.915	0	0	A		0	0	0	0			0	0	0	0
400	258.916	510.262	843374	10	3	6	7	Unidentified				Unidentified		0	29	29	0.354539	1.18501	0.0455003	1.48062	NA	#VALUE!	0.200825	1.24946	NA	#VALUE!	NA	#VALUE!	0.0546639	1.37894	258.915	90	144	M		0	0	0	0			0	0	0	0
401	258.981	337.654	102054	0	0	0	0	1,2-Dihydroxydibenzothiophene;"dibenzothiophene-5,5-dioxide";Sodium glucuronate;;		C12H8O2S;C6H9NaO7	Na_Na;Na_Na	1,2-Dihydroxydibenzothiophene;"dibenzothiophene-5,5-dioxide";Sodium glucuronate;;	;;;;	2	57	57	0.173617	1.2184	0.165124	1.18656	0.0820987	1.29161	0.934925	0.97387	0.364346	1.06009	0.462433	1.08853	0.151865	1.11134	258.98	0	0	A		0	1	2	7			0	11	14	3
402	258.992	249.113	92670.2	0	0	8	5	Sodium phenylbutyrate (USAN);Chlorphenesin;;		C10H11NaO2;C9H11ClO3	KCl;NaCl	Sodium phenylbutyrate (USAN);Chlorphenesin;;	;;;	2	42	42	0.164915	1.39641	0.00547855	0.68627	0.0162095	0.637211	0.0338949	0.491453	0.0531734	0.456321	0.683091	0.928513	0.000745407	0.577648	258.991	0	0	A		0	0	13	0			0	0	5	0
403	258.994	71.8201	196724	0	0	0	0	(+-)-trans-acenaphthene-1,2-diol;"(+/-)-trans-Acenaphthene-1,2-diol";1-Naphthylacetic acid;"2,2'-Dihydroxybiphenyl";"4,4'-Dihydroxybiphenyl";alpha-naphthyl acetate;"Biphenyl-2,3-diol";Chimaphylin;Eutypine;"cis-2,3-Dihydro-2,3-dihydroxy-4'-chlorobiphenyl";;		C12H10O2;C12H11ClO2	KCl;K	(+-)-trans-acenaphthene-1,2-diol;"(+/-)-trans-Acenaphthene-1,2-diol";1-Naphthylacetic acid;"2,2'-Dihydroxybiphenyl";"4,4'-Dihydroxybiphenyl";alpha-naphthyl acetate;"Biphenyl-2,3-diol";Chimaphylin;Eutypine;"cis-2,3-Dihydro-2,3-dihydroxy-4'-chlorobiphenyl";;	;;;;;;;;;;;	2	57	57	0.879829	0.967459	0.000238563	1.52983	0.000157052	1.31173	0.000238563	1.58128	0.000157052	1.35585	0.033763	0.857436	9.36985e-08	1.36005	258.993	0	0	A		0	22	24	11			0	12	15	30
404	259.014	284.235	573280	0	0	0	0	DPI59;"2,2',3-Trihydroxybiphenyl";;D-Galactose 6-sulfate;D-Glucose 6-sulfate;O3-Sulfonylgalactose;O4-Sulfonylgalactose;;Niridazole (USAN/INN);;2-Methyl-3-(2-Aminothiazolo)Propanal;Propylthiouracil;Propylthiouracil (JP15/USP/INN);;6-Aminopenicillanate;6-aminopenicillanate;Bisnorbiotin;;		C11H11O4P;C12H10O3;C6H12O9S;C6H6N4O3S;C7H10N2OS;C8H12N2O3S	Na;NaCl;H;HCOOH;Na_HCOONa;Na_Na	DPI59;"2,2',3-Trihydroxybiphenyl";;D-Galactose 6-sulfate;D-Glucose 6-sulfate;O3-Sulfonylgalactose;O4-Sulfonylgalactose;;Niridazole (USAN/INN);;2-Methyl-3-(2-Aminothiazolo)Propanal;Propylthiouracil;Propylthiouracil (JP15/USP/INN);;6-Aminopenicillanate;6-aminopenicillanate;Bisnorbiotin;;	;;;;;;;;;;;;;;;;Biotin and Derivatives;;	6	58	58	0.449692	1.01187	0.252999	1.18183	0.173617	1.09025	1	1.16797	0.820596	1.07747	0.806496	0.922514	0.325403	1.08568	259.013	52	0	A		0	16	17	6			0	12	15	22
405	259.13	276.723	500631	0	0	0	0	Dethiobiotin;Dethiobiotin;Carbidopa (JP15/USP);;L-gamma-glutamyl-L-isoleucine;L-gamma-glutamyl-L-leucine;;		C10H18N2O3;C11H17NO5;C11H20N2O5	HCOOH;NH3;H	Dethiobiotin;Dethiobiotin;Carbidopa (JP15/USP);;L-gamma-glutamyl-L-isoleucine;L-gamma-glutamyl-L-leucine;;	;Amino Acids;;;Polypeptides;Polypeptides;;	3	57	57	0.705457	0.992077	0.000238563	0.432439	0.000157052	0.553235	0.000238563	0.435893	0.000157052	0.557653	0.165124	1.27934	9.36985e-08	0.497004	259.129	0	0	A		0	6	10	29			0	4	4	10
406	260.023	264.247	81455.1	0	0	3	3	Phenylephrine hydrochloride (JP15/USP);		C9H14ClNO2	NaCl	Phenylephrine hydrochloride (JP15/USP);	;	1	51	51	0.94906	0.932811	0.00950446	0.722576	0.00841546	0.712847	0.0172352	0.774622	0.0111698	0.764192	0.683091	0.986536	0.000269908	0.737462	260.022	0	0	A		0	0	4	0			0	0	10	0
407	260.045	137.065	82504.5	1	2	2	1	Ancitabin hydrochloride;Ancitabine hydrochloride (JAN);		C9H12ClN3O4	H	Ancitabin hydrochloride;Ancitabine hydrochloride (JAN);	;;	1	51	51	0.441418	0.992688	0.0228579	0.827656	0.00541053	0.795502	0.0640775	0.833752	0.034264	0.801361	0.491432	0.96115	0.00104548	0.827195	260.044	498	146	M		0	18	23	12			0	8	12	36
408	260.054	293.195	66639.9	1	1	4	4	(3-Arylcarbonyl)-alanine;"5,6-Dihydroxy-3-methyl-2-oxo-1,2,5,6-tetrahydroquinoline";Actarit (JAN/INN);Betamipron (JAN/INN);Cichorine;Gentioflavine;Methylhippuric acid;o-methylhippurate;Phenylacetylglycine;		C10H11NO3	HCOONa	(3-Arylcarbonyl)-alanine;"5,6-Dihydroxy-3-methyl-2-oxo-1,2,5,6-tetrahydroquinoline";Actarit (JAN/INN);Betamipron (JAN/INN);Cichorine;Gentioflavine;Methylhippuric acid;o-methylhippurate;Phenylacetylglycine;	;;;;;;Acyl Glycines;;Acyl Glycines;	1	46	46	0.855132	1.21935	0.883617	1.07198	0.463355	1.26866	0.518605	0.879138	0.813664	1.04044	0.335924	1.18348	0.869226	1.19823	260.053	49	46	M_HCOONa		0	0	32	0			0	0	23	0
409	260.06	224.985	77028.9	1	1	0	0	UNIDENTIFIED		C14H13N3	K	Fadrozole (INN);Mepanipyrim;	;;	1	55	55	0.650147	0.930641	0.000379285	1.84379	0.000327414	1.61238	0.000379285	1.9812	0.000327414	1.73255	0.335924	0.874494	3.05561e-07	1.66611	260.059	34	0	A		1	15	23	19			0	8	16	7
410	260.133	276.956	44217.2	0	0	5	3	Unidentified				Unidentified		0	48	48	0.807541	1.00744	0.000855102	0.301826	0.000636299	0.458622	0.0041482	0.299599	0.00219965	0.455237	0.252999	1.51949	4.58889e-06	0.386369	260.132	0	0	A		0	0	23	0			0	0	29	0
411	260.916	554.535	390738	1	1	2	5	Unidentified				Unidentified		0	47	47	0.496906	0.944876	0.00657841	1.11889	0.089633	1.1063	0.00232209	1.18416	0.0123546	1.17084	0.386476	0.988752	0.000282302	1.11703	260.915	488	91	M_MCl;Cl;1		0	9	9	0			0	25	30	0
412	260.98	53.3455	144338	0	0	0	0	Unidentified				Unidentified		0	57	57	0.820596	1.03027	0.000238563	1.89047	0.000157052	1.71325	0.000238563	1.83492	0.000157052	1.6629	0.414216	0.906252	9.36985e-08	1.759	260.979	7	139	M		1	34	37	8			0	16	18	34
413	261.041	253.546	508484	0	0	0	0	Unmatched Adduct				Unmatched Adduct		0	57	57	0.705457	1.00009	0.00109084	1.62183	0.000285118	1.92762	0.00109084	1.62168	0.000285118	1.92745	0.220671	1.18855	7.60762e-07	1.89344	261.04	54	55	M_Na;Cl;1		0	8	13	8			0	5	6	5
414	261.779	638.976	31266.4	0	0	0	0	Unidentified				Unidentified		0	57	57	0.939743	0.99436	0.0143059	1.17825	0.173617	1.09013	0.00328861	1.18493	0.173617	1.09631	0.10247	0.925215	0.00415757	1.15403	261.778	0	0	A		0	16	20	54			0	8	10	5
415	262.014	285.254	713316	0	0	0	0	Multiply Charged ion - not identified	M4			Multiply Charged ion - not identified		0	61	57	0.0587817	0.449889	0.00191772	0.291695	0.000669729	0.277655	0.072448	0.648372	0.0283655	0.617163	0.567628	0.951866	0.000166499	0.431545	262.013	93	90	X		0	5	6	30			0	10	14	11
416	262.06	78.9675	217802	0	0	0	0	Deoxycytidine;Deoxycytidine;deoxycytidine;Deoxycytidine;Torcitabine (USAN/INN);		C9H13N3O4	Cl	Deoxycytidine;Deoxycytidine;deoxycytidine;Deoxycytidine;Torcitabine (USAN/INN);	;Nucleoside Analogues ;;;;	1	57	57	0.325751	1.16045	0.000238563	4.0202	0.000157052	3.65365	0.000238563	3.46434	0.000157052	3.14848	0.369108	0.908824	9.36985e-08	3.45905	262.059	94	92	M_MCl;Cl;1		1	11	12	4			0	18	21	0
417	262.9	69.677	78199.3	0	0	0	0	(R)-Lactate;(S)-Lactate;3-Hydroxypropanoate;D-Glyceraldehyde;D-Glyceraldehyde;Dihydroxyacetone;Glyceraldehyde;Lactate;		C3H6O3	NaCl*3	(R)-Lactate;(S)-Lactate;3-Hydroxypropanoate;D-Glyceraldehyde;D-Glyceraldehyde;Dihydroxyacetone;Glyceraldehyde;Lactate;	Hydroxy Acids;Hydroxy Acids;Hydroxy Acids;;;Alcohols and Polyols;Alcohols and Polyols;;	1	57	57	1	0.984375	0.000605172	2.27992	0.000212183	1.76937	0.000327414	2.31611	0.000157052	1.79746	0.252999	0.776068	2.01389e-07	1.90511	262.899	31	23	M_NaClx2;Cl;3		0	11	13	20			0	8	8	9
418	262.971	191.097	28134.4	1	2	1	1	Phenolic phosphate;3-Hydroxybenzoate;4-Hydroxybenzoate;Gentisate aldehyde;protocatechualdehyde;Salicylate;Sesamol;;		C6H7O4P;C7H6O3	Na_HCOONa;NaCl_HCOONa	Phenolic phosphate;3-Hydroxybenzoate;4-Hydroxybenzoate;Gentisate aldehyde;protocatechualdehyde;Salicylate;Sesamol;;	;Aromatic Acids;Aromatic Acids;Alcohols and Polyols;;Salicylates;;;	2	50	50	0.0469447	1.25702	0.00503076	1.61241	0.0243409	1.23825	0.223494	1.28272	0.825283	0.985061	0.100861	0.767947	0.0353174	1.12513	262.97	0	0	A		0	75	78	6			0	12	17	55
419	262.987	53.4735	82527.1	4	4	0	0	Unidentified				Unidentified		0	49	49	0.879829	1.10493	0.00219965	4.51226	0.00165808	2.86334	0.00219965	4.08377	0.0011381	2.59143	0.36131	0.63457	6.78929e-06	3.38745	262.986	0	0	A		0	0	0	12			0	0	0	13
420	263.044	145.354	117955	0	0	4	1	Carbidopa;Porphobilinogen;Proxibarbal (INN);Pyridoxal 5'-phosphate;;3-Hydroxykynurenamine;5-Hydroxykynurenamine;L-Tyrosinamide;p-Aminophenylalanine;Pyridostigmine;;"(3Z,6Z)-nonadienal";"2,4-nonadienal";"2,6-nonadienal";"3,6-Nonadienal";"3,6-nonadienal";"5,7-nonadienal";"6,8-nonadienal";Isophorone;"Nona-2,6-dienal";;		C10H14N2O4;C8H10NO6P;C9H12N2O2;C9H14O	K;NH3;HCOOK;NaCl_HCOONa	Carbidopa;Porphobilinogen;Proxibarbal (INN);Pyridoxal 5'-phosphate;;3-Hydroxykynurenamine;5-Hydroxykynurenamine;L-Tyrosinamide;p-Aminophenylalanine;Pyridostigmine;;"(3Z,6Z)-nonadienal";"2,4-nonadienal";"2,6-nonadienal";"3,6-Nonadienal";"3,6-nonadienal";"5,7-nonadienal";"6,8-nonadienal";Isophorone;"Nona-2,6-dienal";;	;Amino Acids;;Pyridoxals and Derivatives;;;Amino Ketones;;;;;;Fatty aldehydes [FA06];Fatty aldehydes [FA06];;Fatty aldehydes [FA06];Fatty aldehydes [FA06];Fatty aldehydes [FA06];;;;	4	52	52	0.345779	0.954826	0.23323	0.832981	0.0603891	0.773976	0.723674	0.872391	0.232823	0.810594	0.513629	0.929163	0.0798491	0.790377	263.043	0	0	A		0	0	10	0			0	0	17	0
421	263.056	117.168	32163.4	9	9	10	8	Chlorphenamidine;m-Chlorophenylpiperazine;Tolazoline hydrochloride (JAN/USP);Ethylphenacemide (JAN);Pheneturide;Phenylethylmalonamide;;Iproclozide (INN);;"2,2',3-Trihydroxydiphenylether";"2-hydroxy-6-oxo-6-(2-hydroxyphenyl)-hexa-2,4-dienoate";"2-Hydroxy-6-oxo-6-phenylhexa-2,4-dienoate";"4,4a-dihydroxy-dihydro-dibenzo-p-dioxin";4-Methylumbelliferyl acetate;Acifran (USAN/INN);Aristolindiquinone;;Di…		C10H13ClN2;C11H14N2O2;C11H15ClN2O2;C12H10O4;C15H12N2;C7H17ClN2O	HCOONa;NaCl;Na;HCOOH;Na_Na;HCOOK	Chlorphenamidine;m-Chlorophenylpiperazine;Tolazoline hydrochloride (JAN/USP);Ethylphenacemide (JAN);Pheneturide;Phenylethylmalonamide;;Iproclozide (INN);;"2,2',3-Trihydroxydiphenylether";"2-hydroxy-6-oxo-6-(2-hydroxyphenyl)-hexa-2,4-dienoate";"2-Hydroxy-6-oxo-6-phenylhexa-2,4-dienoate";"4,4a-dihydroxy-dihydro-dibenzo-p-dioxin";4-Methylumbelliferyl acetate;Acifran (USAN/INN);Aristolindiquinone;;Di…	;;;;;;;;;;;;;;;;;;;;;	6	30	30	NA	#VALUE!	0.245278	1.27756	0.12663	1.52312	NA	#VALUE!	NA	#VALUE!	0.562834	1.19221	0.158526	1.2784	263.055	0	0	A		0	0	0	0			0	0	0	0
422	263.06	338.561	28113.9	3	1	2	1	desaltedFormOf_Xylazine hydrochloride (USP);3-Chlorosalicylanilide;;Ozagrel hydrochloride;;Metyrapone;;		C12H16N2S;C13H10ClNO2;C13H13ClN2O2;C14H14N2O	Na_Na;NH3;H;K	desaltedFormOf_Xylazine hydrochloride (USP);3-Chlorosalicylanilide;;Ozagrel hydrochloride;;Metyrapone;;	;;;;;;;	4	35	35	0.0117187	2.62954	NA	#VALUE!	0.121335	4.35831	NA	#VALUE!	0.121335	1.65744	NA	#VALUE!	0.10247	2.93974	263.059	0	0	A		0	0	0	9			0	0	0	1
423	264.956	283.061	79167.1	1	1	0	0	2,4'-Dichlorobiphenyl;"2,5-Dichlorobiphenyl";"2,6-Dichlorobiphenyl";"3,5-Dichlorobiphenyl";"4,4'-Dichlorobiphenyl";Bromisovalum;Bromovalerylurea (JP15);;		C12H8Cl2;C6H11BrN2O2	Na_Na;Na_Na	2,4'-Dichlorobiphenyl;"2,5-Dichlorobiphenyl";"2,6-Dichlorobiphenyl";"3,5-Dichlorobiphenyl";"4,4'-Dichlorobiphenyl";Bromisovalum;Bromovalerylurea (JP15);;	;;;;;;;;	2	49	49	0.705457	1.00433	0.423901	0.906486	0.414216	0.886981	0.722283	0.902581	0.327187	0.883161	0.84739	0.978483	0.286124	0.900872	264.956	95	0	A		0	22	30	9			0	14	19	11
424	264.987	70.7547	47229.8	1	0	1	0	Unidentified				Unidentified		0	55	55	0.369108	1.35418	0.191418	1.4149	0.165124	1.39693	0.757278	1.04484	0.627207	1.03157	0.691102	0.987299	0.201868	1.22715	264.987	494	114	M		0	10	17	22			2	18	18	56
425	265.03	284.263	394029	0	0	0	0	(2R,3S)-3-Isopropylmalate;(2S)-2-Isopropylmalate;(R)-2-(n-Propyl)-malate;"2,3-Dimethyl-3-hydroxyglutaric acid";2-isopropylmalate;2-Propylmalate;3-Carboxy-2-hydroxy-4-methylpentanoate;3-Carboxy-3-hydroxy-4-methylpentanoate;3-isopropylmalate;3-Propylmalate;5-Hydroxymethyl-Chonduritol;Oxiranpseudoglucose;		C7H12O5	Na_HCOONa	(2R,3S)-3-Isopropylmalate;(2S)-2-Isopropylmalate;(R)-2-(n-Propyl)-malate;"2,3-Dimethyl-3-hydroxyglutaric acid";2-isopropylmalate;2-Propylmalate;3-Carboxy-2-hydroxy-4-methylpentanoate;3-Carboxy-3-hydroxy-4-methylpentanoate;3-isopropylmalate;3-Propylmalate;5-Hydroxymethyl-Chonduritol;Oxiranpseudoglucose;	;Dicarboxylic Acids Hydroxy Acids;;Hydroxy Acids Dicarboxylic Acids;;;;;;;;;	1	58	58	0.226476	1.04522	0.191418	1.19399	0.173617	1.13093	0.934925	1.14233	0.879829	1.082	1	0.94719	0.383741	1.10487	265.03	52	49	M_HCOONa		0	17	19	3			0	11	14	6
426	265.093	118.712	359282	0	0	4	4	Unmatched Adduct				Unmatched Adduct		0	48	48	0.36131	1.10254	0.0026998	0.0474642	0.00219965	0.116261	0.00146272	0.0430497	0.0011381	0.105448	0.0178923	2.44944	6.88183e-06	0.0824542	265.092	2	88	M_HCOOH		0	0	26	0			0	0	30	0
427	265.148	572.846	1.28668e+07	0	0	0	0	sodium dodecyl sulfate;		C12H26O4S	H	sodium dodecyl sulfate;	;	1	58	58	0.198765	1.09779	0.00081504	1.26905	0.0587817	1.21017	0.00426672	1.156	0.0493662	1.10237	0.191418	0.953607	0.000359179	1.20936	265.147	96	93	M		0	15	17	2			0	10	15	5
428	265.989	133.203	87135.3	0	0	0	0	Unidentified				Unidentified		0	57	57	0.705457	0.878011	0.191418	0.87104	0.00115205	0.529792	0.513629	0.99206	0.00249691	0.603401	0.0412268	0.60823	0.00264326	0.622271	265.988	97	100	M_Cl		0	10	10	17			0	3	7	1
429	266.804	53.1588	953441	0	0	0	0	Salt Peak - Ignore				Salt Peak - Ignore		0	57	57	0.256839	1.02448	0.000238563	1.99355	0.000157052	1.83562	0.000238563	1.94592	0.000157052	1.79176	0.513629	0.920777	9.36985e-08	1.90041	266.803	7	7	S		0	22	23	6			0	13	19	36
430	266.931	70.1093	37521.2	4	3	2	1	3-Phosphonooxypyruvate;		C3H5O7P	HCOOK	3-Phosphonooxypyruvate;	Acyl Phosphates;	1	45	45	0.289839	0.876694	0.0133283	1.49511	0.00952189	1.59209	0.00982327	1.7054	0.00982327	1.81602	0.630954	1.06486	0.000237568	1.68636	266.93	0	0	A		0	0	0	45			0	0	0	33
431	266.994	270.732	40497.1	2	2	6	5	Unmatched Adduct				Unmatched Adduct		0	41	41	0.77283	1.31728	0.185877	0.68442	0.0617262	0.420077	0.344704	0.519571	0.0894294	0.318897	0.203017	0.613771	0.03316	0.544769	266.993	489	94	M_Na		0	0	69	0			0	0	20	0
432	267.072	57.3246	297143	4	1	7	6	(R)-6-Hydroxynicotine;(S)-6-Hydroxynicotine;2'-Hydroxynicotine;Bupicomide (USAN/INN);L-6-hydroxynicotine;Nicotine-1'-N-oxide;nicotine-1'-N-oxide;Nikethamide (INN);Pseudooxynicotine;Butalbital;Butalbital (USP/INN);Talbutal (INN);Vinbarbital (INN);Vinylbital (INN);;Mitoguazone (INN);;2(alpha-D-Mannosyl)-D-glycerate;2-O-alpha-mannosyl-D-glycerate;3-Deoxy-D-glycero-D-galacto-2-nonulosonic acid;;		C10H14N2O;C11H16N2O3;C5H12N8;C9H16O9	Na_HCOONa;Na_Na;HCOOK;H	(R)-6-Hydroxynicotine;(S)-6-Hydroxynicotine;2'-Hydroxynicotine;Bupicomide (USAN/INN);L-6-hydroxynicotine;Nicotine-1'-N-oxide;nicotine-1'-N-oxide;Nikethamide (INN);Pseudooxynicotine;Butalbital;Butalbital (USP/INN);Talbutal (INN);Vinbarbital (INN);Vinylbital (INN);;Mitoguazone (INN);;2(alpha-D-Mannosyl)-D-glycerate;2-O-alpha-mannosyl-D-glycerate;3-Deoxy-D-glycero-D-galacto-2-nonulosonic acid;;	;;Amino Alcohols ;;;Cyclic Amines;;;Amino Ketones;;;;;;;;;;;Carbohydrates;;	4	45	44	1	1.35543	0.122823	0.635272	0.0236516	0.432286	0.116032	0.468688	0.0425225	0.31893	0.567628	0.680474	0.00718726	0.341779	267.071	0	0	A		0	0	0	0			0	0	0	0
433	267.073	175.541	296445	0	0	0	0	Arabinosylhypoxanthine;Formycin B;Inosine;Inosine;Inosine;inosine;Inosine;Nifurdazil (USAN/INN);		C10H12N4O5	H	Arabinosylhypoxanthine;Formycin B;Inosine;Inosine;Inosine;inosine;Inosine;Nifurdazil (USAN/INN);	Nucleoside Analogues ;;;;Nucleoside Analogues ;;;;	1	52	52	0.04125	0.402435	0.00768579	3.60995	0.0126064	4.66027	0.000734441	8.97029	0.00165808	11.5802	0.438578	1.29095	2.67948e-05	5.53187	267.072	98	155	M		0	6	8	0			0	4	5	3
434	267.113	493.732	68904.4	0	0	3	1	desaltedFormOf_Cycloguanil hydrochloride;10-tridecynoic acid;11-tridecynoic acid;12-tridecynoic acid;"3E,5E-tridecadienoic acid";3-tridecynoic acid;"3Z,5E-tridecadienoic acid";4-tridecynoic acid;5-tridecynoic acid;6-tridecynoic acid;7-tridecynoic acid;8-tridecynoic acid;9-tridecynoic acid;;Inhibitor of P38 Kinase;;Lysergic acid;N-Butyl-beta-carboline-3-carboxylate;;		C11H14ClN5;C13H22O2;C15H14N2;C16H16N2O2	NH3;NaCl;HCOOH;H	desaltedFormOf_Cycloguanil hydrochloride;10-tridecynoic acid;11-tridecynoic acid;12-tridecynoic acid;"3E,5E-tridecadienoic acid";3-tridecynoic acid;"3Z,5E-tridecadienoic acid";4-tridecynoic acid;5-tridecynoic acid;6-tridecynoic acid;7-tridecynoic acid;8-tridecynoic acid;9-tridecynoic acid;;Inhibitor of P38 Kinase;;Lysergic acid;N-Butyl-beta-carboline-3-carboxylate;;	;Fatty Acids and Conjugates [FA01];Fatty Acids and Conjugates [FA01];Fatty Acids and Conjugates [FA01];Fatty Acids and Conjugates [FA01];Fatty Acids and Conjugates [FA01];Fatty Acids and Conjugates [FA01];Fatty Acids and Conjugates [FA01];Fatty Acids and Conjugates [FA01];Fatty Acids and Conjugates [FA01];Fatty Acids and Conjugates [FA01];Fatty Acids and Conjugates [FA01];Fatty Acids and Conjugat…	4	34	34	0.711025	1.03448	NA	#VALUE!	0.238593	1.53639	NA	#VALUE!	0.241567	1.48518	NA	#VALUE!	0.20609	1.49705	267.113	0	0	A		0	0	0	0			0	0	0	0
435	267.124	442.608	72704.9	8	9	6	4	(+-)-6-hydroxy-3-oxo-alpha-ionone;(+/-)-6-Hydroxy-3-oxo-alpha-ionone;Dehydrovomifoliol;		C13H18O3	HCOOH	(+-)-6-hydroxy-3-oxo-alpha-ionone;(+/-)-6-Hydroxy-3-oxo-alpha-ionone;Dehydrovomifoliol;	;;;	1	46	46	0.624206	1.28948	0.00626968	0.399007	0.00705073	0.650414	0.00547855	0.309432	0.00720957	0.504399	0.0143059	1.63008	9.20078e-05	0.421997	267.123	0	0	A		0	0	0	0			0	0	0	0
436	267.196	575.688	57486.8	1	1	2	1	(-)-alpha-Bisabolol;"(1E,4S,5E,7R)-Germacra-1(10),5-dien-11-ol";(E)-nerolidol;"2,4-pentadecadienal";"2-cis,6-trans-Farnesol";"2-trans,6-cis-farnesol";"2-trans,6-trans-Farnesol";"5,10-pentadecadienal";alpha-Cedrol;alpha-Eudesmol;beta-Eudesmol;Carotol;Cycloeudesmol;Guaiol;Himachalol;Ledol;longiborneol;Nerolidol;Patchouli alcohol;"(1R,2R)-3-oxo-2-pentyl-cyclopentanehexanoic acid";"(1S,2S)-3-oxo-2-pe…		C15H26O;C16H28O3	HCOOH;H	(-)-alpha-Bisabolol;"(1E,4S,5E,7R)-Germacra-1(10),5-dien-11-ol";(E)-nerolidol;"2,4-pentadecadienal";"2-cis,6-trans-Farnesol";"2-trans,6-cis-farnesol";"2-trans,6-trans-Farnesol";"5,10-pentadecadienal";alpha-Cedrol;alpha-Eudesmol;beta-Eudesmol;Carotol;Cycloeudesmol;Guaiol;Himachalol;Ledol;longiborneol;Nerolidol;Patchouli alcohol;"(1R,2R)-3-oxo-2-pentyl-cyclopentanehexanoic acid";"(1S,2S)-3-oxo-2-pe…	;;;Fatty aldehydes [FA06];;;Alcohols and Polyols;Fatty aldehydes [FA06];;;;;;;;;;;;Octadecanoids [FA02];Octadecanoids [FA02];;	2	49	49	0.386476	0.767958	0.00149616	0.448631	0.0576307	0.379188	0.00457444	0.584187	0.101876	0.493762	0.700311	0.845211	0.000692104	0.453891	267.196	0	0	A		0	2	5	12			1	11	17	12
437	267.947	276.325	22633.9	0	1	3	3	Unidentified				Unidentified		0	42	42	0.337904	0.76174	0.0278905	0.473901	0.11842	0.511628	0.0372425	0.622129	0.204559	0.671657	0.286321	1.07961	0.0121715	0.624697	267.946	104	101	M_Cl		0	0	9	0			0	0	12	0
438	267.989	133.065	52124.4	4	3	0	1	N-(Chlorophenyl)-N'-Hydroxyguanidine;1-(4-Hydroxyphenyl)-2-aminoethanol;2-descarboxy-cyclo-dopa;"4-(2-Aminoethyl)-1,2-benzenediol";Bucrylate (USAN);desaltedFormOf_Norfenefrine hydrochloride (JAN);desaltedFormOf_Octopamine hydrochloride (JAN);Dopamine;n-Butyl-2-cyanoacrylate;;		C7H8ClN3O;C8H11NO2	HCOOK;NaClx2	N-(Chlorophenyl)-N'-Hydroxyguanidine;1-(4-Hydroxyphenyl)-2-aminoethanol;2-descarboxy-cyclo-dopa;"4-(2-Aminoethyl)-1,2-benzenediol";Bucrylate (USAN);desaltedFormOf_Norfenefrine hydrochloride (JAN);desaltedFormOf_Octopamine hydrochloride (JAN);Dopamine;n-Butyl-2-cyanoacrylate;;	;Amino Alcohols ;;;;;;Catecholamines and Derivatives;;;	2	46	46	0.0274863	1.15209	1	0.97642	0.288844	0.895589	0.158526	0.84752	0.0651964	0.777359	0.42334	0.917217	0.113727	0.875373	267.988	0	0	A		0	0	0	13			0	0	0	2
439	268.065	302.879	29150.6	1	0	9	8	Tosyl-D-Proline;desaltedFormOf_Mefenorex hydrochloride (USAN);;Mefenorex hydrochloride (USAN);;		C12H15NO4S;C12H18ClN;C12H19Cl2N	H;NaCl;Na	Tosyl-D-Proline;desaltedFormOf_Mefenorex hydrochloride (USAN);;Mefenorex hydrochloride (USAN);;	;;;;;	3	37	37	0.317311	0.803844	0.117185	0.350268	0.117185	0.661504	0.384088	0.435741	0.601508	0.822926	0.507801	1.88857	0.101454	0.594677	268.064	0	0	A		0	0	14	0			0	0	6	0
440	268.801	53.0877	1.67371e+06	0	0	0	0	Salt Peak - Ignore				Salt Peak - Ignore		0	57	57	0.325751	1.01179	0.000238563	1.96814	0.000157052	1.87195	0.000238563	1.94521	0.000157052	1.85014	0.414216	0.951129	9.36985e-08	1.9367	268.8	7	7	S		0	16	16	4			1	12	15	29
441	269.01	337.788	1.61149e+06	0	0	0	0	Unmatched Adduct				Unmatched Adduct		0	57	57	0.289918	1.24034	0.191418	1.2802	0.0493662	1.44061	0.806496	1.03214	0.226476	1.16146	0.414216	1.1253	0.0865375	1.33248	269.009	19	50	M_HCOONa		0	3	4	3			0	9	11	4
442	269.025	73.3004	100581	0	0	0	1	2-Deoxy-D-gluconate;2-deoxygluconate;3-Deoxyarabinohexonic acid;Aldohexose;allo-inositol;Allose;alpha-D-Galactose;alpha-D-Glucose;alpha-D-Glucose;alpha-D-Mannose;alpha-L-Sorbopyranose;beta-D-Fructose;beta-D-Galactose;beta-D-Galactose;beta-D-Glucose;beta-D-Glucose;beta-D-Hamamelopyranose;beta-D-Mannose;D-2-Keto-3-Deoxygalactonate;D-Allose;D-Altrose;desaltedFormOf_Calcium lactate (USP);D-Fructose;D…		C6H12O6;C7H13NaO8;C7H14O8	Na_HCOONa;Na;Na_Na	2-Deoxy-D-gluconate;2-deoxygluconate;3-Deoxyarabinohexonic acid;Aldohexose;allo-inositol;Allose;alpha-D-Galactose;alpha-D-Glucose;alpha-D-Glucose;alpha-D-Mannose;alpha-L-Sorbopyranose;beta-D-Fructose;beta-D-Galactose;beta-D-Galactose;beta-D-Glucose;beta-D-Glucose;beta-D-Hamamelopyranose;beta-D-Mannose;D-2-Keto-3-Deoxygalactonate;D-Allose;D-Altrose;desaltedFormOf_Calcium lactate (USP);D-Fructose;D…	;;Hydroxy Acids;;;Carbohydrates;Carbohydrates;Carbohydrates;;;Carbohydrates;Carbohydrates;Carbohydrates;;Carbohydrates;;;;;;;;;;;;;;;Carbohydrates;;;;;;;Carbohydrates;;;;Carbohydrates;;;;;;;;;;;;;;Alcohols and Polyols;;;Alcohols and Polyols;;;;;;	3	54	54	0.220671	0.93923	0.00231581	1.58777	0.0178923	1.38224	0.000605172	1.6905	0.0031971	1.47167	0.10247	0.870553	2.45779e-05	1.42796	269.024	0	0	A		2	9	12	7			0	10	10	5
443	269.067	268.03	30895.9	3	1	8	4	(-)-5-(3,4,5-trihydroxyphenyl)-gama-valerolactone;Sinapate;sinapate;Metyrapone;;		C11H12O5;C14H14N2O	HCOOH;Na_Na	(-)-5-(3,4,5-trihydroxyphenyl)-gama-valerolactone;Sinapate;sinapate;Metyrapone;;	;;;;;	2	37	37	0.245278	1.98074	0.379775	1.35153	0.371751	1.40931	0.0675773	0.68234	0.0789826	0.711508	0.907869	1.04275	0.915792	0.947876	269.066	0	0	A		0	0	0	0			0	0	0	0
444	269.088	71.5107	6.78485e+06	0	0	0	0	Rilmenidine;Amobarbital sodium (JP15/USP);Pentobarbital sodium;Pentobarbital sodium (JAN/USP);;Amobarbital;amobarbital;Amobarbital (JP15/INN);desaltedFormOf_Pentobarbital sodium;Pentobarbital;Pentobarbital (USP/INN);;desaltedFormOf_Aluminum lactate (JAN);;		C10H16N2O;C11H17N2NaO3;C11H18N2O3;C9H18O9	Na_HCOONa;Na;Na_Na;H	Rilmenidine;Amobarbital sodium (JP15/USP);Pentobarbital sodium;Pentobarbital sodium (JAN/USP);;Amobarbital;amobarbital;Amobarbital (JP15/INN);desaltedFormOf_Pentobarbital sodium;Pentobarbital;Pentobarbital (USP/INN);;desaltedFormOf_Aluminum lactate (JAN);;	;;;;;;;;;;;;;;	4	57	57	0.405679	0.955203	0.000238563	0.539394	0.000157052	0.459443	0.000238563	0.564691	0.000157052	0.48099	0.165124	0.851776	9.36985e-08	0.528056	269.087	99	95	M		0	7	8	26			0	8	9	4
445	269.212	547.397	90867.2	3	3	1	0	10-pentadecenal;Dolichol;Dolichol;(+)-12-hydroxy-9Z-hexadecenoic acid;10-keto palmitic acid;10-oxo-14-methyl-pentadecanoic acid;11-keto palmitic acid;15-oxo-hexadecanoic acid;16-hydroxy-5-hexadecenoic acid;16-hydroxy-6-hexadecenoic acid;16-hydroxy-9E-hexadecenoic acid;16-hydroxy-9Z-hexadecenoic acid;2-keto palmitic acid;2-methyl-4-oxo-pentadecanoic acid;3-Oxo-hexadecanoic acid;4-keto palmitic aci…		C15H28O;C16H30O3	HCOOH;H	10-pentadecenal;Dolichol;Dolichol;(+)-12-hydroxy-9Z-hexadecenoic acid;10-keto palmitic acid;10-oxo-14-methyl-pentadecanoic acid;11-keto palmitic acid;15-oxo-hexadecanoic acid;16-hydroxy-5-hexadecenoic acid;16-hydroxy-6-hexadecenoic acid;16-hydroxy-9E-hexadecenoic acid;16-hydroxy-9Z-hexadecenoic acid;2-keto palmitic acid;2-methyl-4-oxo-pentadecanoic acid;3-Oxo-hexadecanoic acid;4-keto palmitic aci…	Fatty aldehydes [FA06];;;Hydroxy fatty acids [FA0105];Oxo fatty acids [FA0106];Oxo fatty acids [FA0106];Oxo fatty acids [FA0106];Oxo fatty acids [FA0106];Hydroxy fatty acids [FA0105];Hydroxy fatty acids [FA0105];Hydroxy fatty acids [FA0105];Hydroxy fatty acids [FA0105];Oxo fatty acids [FA0106];Oxo fatty acids [FA0106];Fatty Acids;Oxo fatty acids [FA0106];Oxo fatty acids [FA0106];Oxo fatty acids […	2	50	50	0.567628	0.950586	0.00669531	1.42355	0.0317949	1.3718	0.0184221	1.49755	0.050201	1.44311	1	0.963647	0.00103592	1.40064	269.211	0	0	A		0	0	0	3			0	0	0	8
446	269.245	647.866	94714.6	0	0	0	0	Unidentified				Unidentified		0	57	57	1	1.00677	0.252999	0.978373	0.364346	0.944172	0.414216	0.971793	0.364346	0.937822	0.934925	0.965043	0.177439	0.968562	269.244	0	0	A		0	6	8	35			0	6	8	14
447	269.984	284.106	111589	0	0	0	0	desaltedFormOf_N,N-Bis(2-chloroethyl)-DL-alanine hydrochloride;"N,N-Bis(2-chloroethyl)-DL-alanine hydrochloride";;		C7H13Cl2NO2;C7H14Cl3NO2	NaCl;Na	desaltedFormOf_N,N-Bis(2-chloroethyl)-DL-alanine hydrochloride;"N,N-Bis(2-chloroethyl)-DL-alanine hydrochloride";;	;;;	2	57	57	0.325751	1.07115	0.513629	1.10744	0.820596	0.934437	0.934925	1.03387	0.256839	0.872365	0.414216	0.843784	0.757266	1.0027	269.983	0	0	A		0	8	9	5			0	7	10	20
448	270.798	53.1164	927003	0	0	0	0	Salt Peak - Ignore				Salt Peak - Ignore		0	57	57	0.449692	1.03177	0.000238563	1.98275	0.000157052	1.83564	0.000238563	1.92171	0.000157052	1.77912	0.513629	0.925802	9.36985e-08	1.88063	270.797	7	7	S		0	8	10	6			0	10	13	25
449	270.96	71.132	98081.6	0	0	2	0	Unmatched Adduct				Unmatched Adduct		0	53	53	0.593955	1.01127	0.288487	0.839675	0.496292	0.883235	0.210962	0.830317	0.374259	0.873391	0.870283	1.05188	0.171497	0.868247	270.959	14	44	M_Na		0	11	20	27			0	14	15	23
450	270.971	420.776	150460	1	0	4	2	Thienodolin;"4,4'-Dichlorobenzophenone";;		C11H7ClN2OS;C13H8Cl2O	Na;Na	Thienodolin;"4,4'-Dichlorobenzophenone";;	;;;	2	48	47	0.391366	0.960376	0.185789	1.11316	0.560444	1.05268	0.0989602	1.15909	0.409395	1.09611	0.507801	0.945663	0.118465	1.12846	270.97	0	0	A		0	0	31	0			0	0	21	0
451	271.004	337.464	49711.9	2	2	1	1	1,2-Dimethylnaphthalene;"1,6-Dimethylnaphthalene";"1,8-Dimethylnaphthalene";"2,6-Dimethylnaphthalene";Sulfaguanidine (INN);;		C12H12;C7H10N4O2S	NaClx2;NaCl	1,2-Dimethylnaphthalene;"1,6-Dimethylnaphthalene";"1,8-Dimethylnaphthalene";"2,6-Dimethylnaphthalene";Sulfaguanidine (INN);;	;;;;;;	2	52	50	0.26969	1.03162	0.185789	1.38578	0.034264	1.32782	0.633839	1.3433	0.289839	1.28712	0.417887	0.958176	0.0706448	1.36454	271.003	0	0	A		0	13	18	16			0	18	24	5
452	271.07	254.148	2.18099e+06	0	0	0	0	Tryptophan		C12H14N2O4	Na	3-Oxohexobarbital;	;	1	58	58	0.820596	1.06828	0.000238563	2.4088	0.000157052	2.12427	0.000238563	2.25485	0.000157052	1.9885	0.567628	0.881877	9.36985e-08	2.03455	271.069	54	55	M_Na		1	82	89	8			0	12	18	11
453	271.228	567.376	201069	0	0	0	0	hydroxy-hexadecanoic acid		C15H30O;C16H32O3	HCOOH;H	2-pentadecanone;9-pentadecen-1-ol;Pentadecanal;(+)-15S-hydroxy-hexadecanoic acid;(R)-3-Hydroxy-hexadecanoic acid;11-hydroxy palmitic acid;11S-hydroxy-hexadecanoic acid;14-hydroxy palmitic acid;14S-hydroxy-hexadecanoic acid;15-hydroxy-hexadecanoic acid;16-hydroxypalmitate;2-hydroxyhexadecanoate;3-hydroxy-hexadecanoic acid;4-hydroxy palmitic acid;5-hydroxy-hexadecanoic acid;5R-hydroxy-hexadecanoic …	;Fatty alcohols [FA05];;Hydroxy fatty acids [FA0105];Hydroxy Acids;Hydroxy fatty acids [FA0105];Hydroxy fatty acids [FA0105];Hydroxy fatty acids [FA0105];Hydroxy fatty acids [FA0105];Hydroxy fatty acids [FA0105];;;Hydroxy fatty acids [FA0105];Hydroxy fatty acids [FA0105];Hydroxy fatty acids [FA0105];Hydroxy fatty acids [FA0105];Hydroxy fatty acids [FA0105];Hydroxy fatty acids [FA0105];;	2	58	58	0.54535	1.09583	0.0274863	1.2762	0.0963037	1.15736	0.165124	1.16459	0.325751	1.05615	0.624206	0.90688	0.0264386	1.20925	271.227	0	0	A		0	5	5	2			0	6	7	11
454	271.228	649.409	223634	0	0	0	0	2-pentadecanone;9-pentadecen-1-ol;Pentadecanal;(+)-15S-hydroxy-hexadecanoic acid;(R)-3-Hydroxy-hexadecanoic acid;11-hydroxy palmitic acid;11S-hydroxy-hexadecanoic acid;14-hydroxy palmitic acid;14S-hydroxy-hexadecanoic acid;15-hydroxy-hexadecanoic acid;16-hydroxypalmitate;2-hydroxyhexadecanoate;3-hydroxy-hexadecanoic acid;4-hydroxy palmitic acid;5-hydroxy-hexadecanoic acid;5R-hydroxy-hexadecanoic …	Hydroxyhexadecanoic acid	C15H30O;C16H32O3	HCOOH;H	2-pentadecanone;9-pentadecen-1-ol;Pentadecanal;(+)-15S-hydroxy-hexadecanoic acid;(R)-3-Hydroxy-hexadecanoic acid;11-hydroxy palmitic acid;11S-hydroxy-hexadecanoic acid;14-hydroxy palmitic acid;14S-hydroxy-hexadecanoic acid;15-hydroxy-hexadecanoic acid;16-hydroxypalmitate;2-hydroxyhexadecanoate;3-hydroxy-hexadecanoic acid;4-hydroxy palmitic acid;5-hydroxy-hexadecanoic acid;5R-hydroxy-hexadecanoic …	;Fatty alcohols [FA05];;Hydroxy fatty acids [FA0105];Hydroxy Acids;Hydroxy fatty acids [FA0105];Hydroxy fatty acids [FA0105];Hydroxy fatty acids [FA0105];Hydroxy fatty acids [FA0105];Hydroxy fatty acids [FA0105];;;Hydroxy fatty acids [FA0105];Hydroxy fatty acids [FA0105];Hydroxy fatty acids [FA0105];Hydroxy fatty acids [FA0105];Hydroxy fatty acids [FA0105];Hydroxy fatty acids [FA0105];;	2	58	58	0.705457	0.961757	0.00705073	1.45704	0.150927	1.32654	0.0143059	1.51498	0.13057	1.37929	0.327187	0.910431	0.00415757	1.38439	271.227	100	97	M		0	5	8	36			0	0	1	3
455	272.054	318.868	36525.6	2	1	3	6	5-Methoxyindoleacetate;Gentianamine;Indolelactate;Swietenidin B;		C11H11NO3	HCOONa	5-Methoxyindoleacetate;Gentianamine;Indolelactate;Swietenidin B;	Indoles and Indole Derivatives;;Indoles and Indole Derivatives;;	1	43	43	0.0303685	1.21275	0.414216	0.877064	0.414216	1.08836	0.0150873	0.723203	0.0640775	0.897432	0.0587074	1.24091	0.0511676	0.867207	272.053	490	96	M_HCOONa		0	0	10	0			0	0	3	0
456	272.795	53.3455	243254	0	0	0	0	Salt Peak - Ignore				Salt Peak - Ignore		0	57	57	0.650147	1.00299	0.000238563	1.82362	0.000157052	1.73355	0.000238563	1.81817	0.000157052	1.72838	0.414216	0.950611	9.36985e-08	1.80554	272.794	7	7	S		0	10	10	5			1	10	12	21
457	272.929	73.7361	138261	0	0	0	0	Unmatched Adduct				Unmatched Adduct		0	57	57	0.650147	0.961203	0.000446533	1.83511	0.000381058	1.47886	0.000238563	1.90918	0.000157052	1.53855	0.0603891	0.805869	2.01389e-07	1.58335	272.928	31	23	M_NaCl_HCOONa;Cl;2		0	8	10	21			0	5	6	11
458	272.992	53.9526	1.26677e+06	0	0	0	0	Unmatched Adduct				Unmatched Adduct		0	57	57	0.13057	1.10046	0.000238563	0.304058	0.000157052	0.294223	0.000238563	0.276302	0.000157052	0.267365	0.870283	0.967655	9.36985e-08	0.291957	272.991	9	38	M_Cl_NaCl;Cl;2		1	12	36	9			0	15	15	15
459	273.007	268.658	545449	0	0	0	0	11-Hydroxycanthin-6-one		C14H8N2O2	K	11-Hydroxycanthin-6-one;	;	1	57	57	0.289918	0.639536	0.00426672	0.382017	0.04125	0.510825	0.0113693	0.597334	0.226476	0.798742	0.288487	1.33718	0.00219397	0.615077	273.006	0	0	A		2	35	42	6			0	5	8	4
460	273.044	326.765	68368.9	1	0	3	2	desaltedFormOf_Metizoline hydrochloride (USAN);alpha-(p-Methoxyphenyl)-2-pyridineacrylonitrile;alpha-(p-Methoxyphenyl)-3-pyridineacrylonitrile;Carbamazepine;Carbamazepine (JP15/USP/INN);desaltedFormOf_Nafimidone hydrochloride (USAN);Glycosminine;;		C13H14N2S;C15H12N2O	Na_Na;K	desaltedFormOf_Metizoline hydrochloride (USAN);alpha-(p-Methoxyphenyl)-2-pyridineacrylonitrile;alpha-(p-Methoxyphenyl)-3-pyridineacrylonitrile;Carbamazepine;Carbamazepine (JP15/USP/INN);desaltedFormOf_Nafimidone hydrochloride (USAN);Glycosminine;;	;;;;;;;;	2	51	51	0.132464	0.727226	0.0028546	0.384143	0.00526224	0.539626	0.100861	0.52823	0.26638	0.742033	0.122277	1.40476	0.00187508	0.496563	273.043	0	0	A		0	0	5	0			0	0	22	0
461	273.075	67.2186	565403	0	0	10	9	Unidentified				Unidentified		0	37	37	NA	#VALUE!	NA	#VALUE!	NA	#VALUE!	NA	#VALUE!	NA	#VALUE!	0.0143059	3.16347	NaN	#VALUE!	273.074	73	98	M_Cl;Cl;1		0	0	6	0			0	0	13	0
462	274.003	221.524	116077	0	0	0	3	Adrenalone hydrochloride;		C9H12ClNO3	NaCl	Adrenalone hydrochloride;	;	1	54	54	0.0637091	0.582211	0.000855102	0.227296	0.000906449	0.353356	0.00328861	0.390401	0.0126111	0.606921	0.165124	1.55461	2.02629e-05	0.346147	274.002	0	0	A		0	3	4	0			0	2	2	0
463	274.036	275.904	80593.9	0	0	0	0	Piroximone (USAN);Resazurin;;S-(2-Hydroxyethyl)-N-acetyl-L-cysteine;;3-amino-octanoic acid;DL-2-Aminooctanoic acid;Methacholine;Pregabalin;Pregabalin (JAN/USAN/INN);;		C11H11N3O2;C12H7NO4;C7H13NO4S;C8H17NO2	NaCl;HCOOH;HCOONa;NaClx2	Piroximone (USAN);Resazurin;;S-(2-Hydroxyethyl)-N-acetyl-L-cysteine;;3-amino-octanoic acid;DL-2-Aminooctanoic acid;Methacholine;Pregabalin;Pregabalin (JAN/USAN/INN);;	;;;;;Amino fatty acids [FA0110];Amino Acids;;;;;	4	57	57	0.596701	0.863832	0.00705073	0.442833	0.0155644	0.553549	0.00081504	0.512638	0.00515896	0.640807	0.0412268	1.25002	5.87059e-05	0.550578	274.035	0	0	A		1	9	13	4			0	6	8	0
464	274.086	64.4579	56266.6	0	0	0	0	desaltedFormOf_Trebenzomine hydrochloride (USAN);"N,N-Diethyl-m-toluamide";"N,N-Diethylphenylacetamide";Phendimetrazine;Phendimetrazine;Hydrocotarnine hydrochloride (JP15);Methyldopate hydrochloride (USP);;(-)-Pellotine;desaltedFormOf_Viloxazine hydrochloride (USAN);Gigantine;O-7-Angelylheliotridine;;Carbazole Butanoic Acid;Tesimide (USAN/INN);;		C12H17NO;C12H18ClNO4;C13H19NO3;C16H15NO2	HCOOK;H;K;Na	desaltedFormOf_Trebenzomine hydrochloride (USAN);"N,N-Diethyl-m-toluamide";"N,N-Diethylphenylacetamide";Phendimetrazine;Phendimetrazine;Hydrocotarnine hydrochloride (JP15);Methyldopate hydrochloride (USP);;(-)-Pellotine;desaltedFormOf_Viloxazine hydrochloride (USAN);Gigantine;O-7-Angelylheliotridine;;Carbazole Butanoic Acid;Tesimide (USAN/INN);;	;;;;;;;;;;;;;;;;	4	56	56	0.54535	0.975671	0.000238563	0.187322	0.000506541	0.359772	0.000238563	0.191993	0.000506541	0.368743	0.0113693	1.9206	3.15811e-07	0.257665	274.085	0	0	A		0	10	15	19			0	17	19	6
465	274.129	178.847	100633	0	0	8	9	Unidentified				Unidentified		0	39	39	NA	#VALUE!	NA	#VALUE!	NA	#VALUE!	0.0338949	0.132047	0.0316864	0.204729	0.288487	1.55042	0.0228244	0.167917	274.129	25	0	A		0	0	11	0			0	0	19	0
466	274.986	283.859	380423	0	0	0	0	Unmatched Adduct				Unmatched Adduct		0	58	58	0.939743	0.974138	0.870283	1.00351	0.496292	0.862914	0.934925	1.03016	0.289918	0.885823	0.683091	0.859892	0.536479	0.900032	274.985	95	99	M_HCOOH		1	13	13	9			0	0	3	12
467	275.042	441.658	55914.1	5	3	4	1	hexane-6-keto-1,3,4,6-tetracarboxylate;Deoxyvasicinone;;Phenobarbital sodium (JAN/USP/INN);;Dazoxiben;Nalidixic acid;Phenobarbital;Phenobarbital (JP15/USP/INN);;N-(Phosphonoacetyl)-L-Ornithine;;5-L-Glutamyl-L-alanine;5-L-Glutamyl-L-alanine;gama-L-glutamyl-L-alanine;gamma-L-Glutamyl-D-alanine;Glutamylalanine;L-Ala-gamma-D-Glu;;		C10H12O9;C11H10N2O;C12H11N2NaO3;C12H12N2O3;C7H15N2O6P;C8H14N2O5	H;Na_HCOONa;Na;Na_Na;Na;NaCl	hexane-6-keto-1,3,4,6-tetracarboxylate;Deoxyvasicinone;;Phenobarbital sodium (JAN/USP/INN);;Dazoxiben;Nalidixic acid;Phenobarbital;Phenobarbital (JP15/USP/INN);;N-(Phosphonoacetyl)-L-Ornithine;;5-L-Glutamyl-L-alanine;5-L-Glutamyl-L-alanine;gama-L-glutamyl-L-alanine;gamma-L-Glutamyl-D-alanine;Glutamylalanine;L-Ala-gamma-D-Glu;;	;;;;;;;;;;;;;Polypeptides;;;Polypeptides;;;	6	44	44	0.813664	0.611818	0.288844	0.49537	0.640738	0.722534	0.42334	0.809668	1	1.18096	0.36131	1.45858	0.363747	0.819854	275.041	0	0	A		0	0	0	0			0	0	0	0
468	275.096	395.483	81087.9	6	3	7	5	Agroclavine;Nomifensine;		C16H18N2	K	Agroclavine;Nomifensine;	;;	1	35	35	0.723674	1.22225	0.0190165	0.418971	0.0433081	0.269682	0.0707011	0.342787	0.0770999	0.220644	1	0.643677	0.00341479	0.272914	275.095	0	0	A		0	0	0	0			0	0	0	0
469	275.104	253.207	94044.6	0	0	3	2	8,9,10,11-Tetrafluoro-8E,10E-dodecadien-1-ol;desaltedFormOf_4-(N-Maleimido)phenyltrimethylammonium iodide;;desaltedFormOf_Droxacin sodium (USAN);Kokusaginine;Maculosidine;Skimmianine;;Gluco-Phenylimidazole;Oxagrelate (USAN/INN);;Alantolactone;alpha-Cyclocostunolide;beta-Cyclocostunolide;Costunolide;Eremofrullanolide;Frullanolide;Glechomanolide;Isoalantolactone;Isovelleral;Pinguisone;;		C12H18F4O;C13H14N2O2;C14H13NO4;C14H16N2O4;C15H20O2	Na;HCOOH;NH3;H;Na_Na	8,9,10,11-Tetrafluoro-8E,10E-dodecadien-1-ol;desaltedFormOf_4-(N-Maleimido)phenyltrimethylammonium iodide;;desaltedFormOf_Droxacin sodium (USAN);Kokusaginine;Maculosidine;Skimmianine;;Gluco-Phenylimidazole;Oxagrelate (USAN/INN);;Alantolactone;alpha-Cyclocostunolide;beta-Cyclocostunolide;Costunolide;Eremofrullanolide;Frullanolide;Glechomanolide;Isoalantolactone;Isovelleral;Pinguisone;;	Fatty alcohols [FA05];;;;;;;;;;;;;;;;;;;;;;	5	52	52	0.354539	0.69798	0.000757495	0.297693	0.00101068	0.366768	0.00124458	0.426507	0.00628518	0.525471	0.513629	1.23203	6.00214e-06	0.494711	275.103	101	0	A		0	0	2	0			0	0	3	0
470	275.169	609.123	125441	0	0	0	0	Unidentified				Unidentified		0	58	58	0.0155644	1.12553	0.000446533	1.14338	0.0493662	1.12416	0.10247	1.01586	0.650147	0.99878	0.414216	0.983189	0.00760164	1.0691	275.168	0	0	A		0	3	5	2			0	5	9	12
471	276.017	135.371	218765	0	0	0	0	Unmatched Adduct				Unmatched Adduct		0	57	57	0.762369	0.950962	0.0113693	0.76875	0.000285118	0.517685	0.0113693	0.808392	0.000285118	0.544381	0.072448	0.673412	9.0203e-06	0.568154	276.017	97	100	M_HCOOH		0	14	16	8			0	4	7	5
472	276.064	242.187	55384.1	0	1	0	0	cis-Zeatin;cis-zeatin;trans-zeatin;Zeatin;(-)-Salsoline;"(R)-1,2-dimethyl-5,6-dihydroxy-tetrahydroisoquinoline";(R)-N-Methylsalsolinol;(S)-N-Methylsalsolinol;"3,4-Methylenedioxymethamphetamine";3-Amino-4-Oxybenzyl-2-Butanone;Butamben;Heliamine;Isobutamben (USAN/INN);;desaltedFormOf_Methyldopate hydrochloride (USP);;2-hydroxy-iminostilbene;;(E)-1-Methoxy-4-[2-(4-nitrophenyl)ethenyl]benzene;"3-Meth…		C10H13N5O;C11H15NO2;C12H17NO4;C14H11NO;C15H13NO3;C6H16ClN5	NaCl;HCOOK;K;HCOONa;Na;HCOOK	cis-Zeatin;cis-zeatin;trans-zeatin;Zeatin;(-)-Salsoline;"(R)-1,2-dimethyl-5,6-dihydroxy-tetrahydroisoquinoline";(R)-N-Methylsalsolinol;(S)-N-Methylsalsolinol;"3,4-Methylenedioxymethamphetamine";3-Amino-4-Oxybenzyl-2-Butanone;Butamben;Heliamine;Isobutamben (USAN/INN);;desaltedFormOf_Methyldopate hydrochloride (USP);;2-hydroxy-iminostilbene;;(E)-1-Methoxy-4-[2-(4-nitrophenyl)ethenyl]benzene;"3-Meth…	;;;;;;Catecholamines and Derivatives;Catecholamines and Derivatives;;;;;;;;;Aromatic polyketides [PK13];;;;;;;;;;;	6	56	56	0.449692	1.16735	0.213524	1.56567	0.0283655	1.76346	0.328383	1.34121	0.0696424	1.51065	0.722283	1.12633	0.0225869	1.60629	276.063	0	0	A		0	8	13	15			0	10	12	3
473	276.107	62.9671	58530.1	3	1	10	9	Bis-Tris Buffer;minoxidil;Minoxidil (USP/INN);;		C8H19NO5;C9H15N5O	HCOONa;HCOONa	Bis-Tris Buffer;minoxidil;Minoxidil (USP/INN);;	;;;;	2	30	30	NA	#VALUE!	NA	#VALUE!	NA	#VALUE!	NA	#VALUE!	NA	#VALUE!	0.164915	1.8395	NaN	#VALUE!	276.106	0	0	A		0	0	0	0			0	0	0	0
474	276.833	48.5539	452246	0	0	0	0	Salt Peak - Ignore				Salt Peak - Ignore		0	57	57	0.650147	0.970927	0.000238563	1.63405	0.000157052	1.65897	0.000238563	1.68298	0.000157052	1.70864	0.513629	1.01525	9.36985e-08	1.65732	276.832	7	66	S		0	11	13	15			0	12	16	11
475	276.986	283.435	209855	0	0	0	0	(R)-Mandelate;(R)-Mandelic Acid;(S)-Mandelate;2-(Hydroxymethyl)benzoic acid;"2',4'-Dihydroxyacetophenone";2-Hydroxyphenylacetate;"3',4'-Dihydroxyacetophenone";"3,4-Dihydroxyphenylacetaldehyde";3-Hydroxyphenylacetate;3-Methoxytropolone;3-Methylsalicylate;4-carboxybenzyl alcohol;4-Hydroxy-3-methoxy-benzaldehyde;4-Hydroxy-3-methylbenzoic acid;4-Hydroxymethylsalicylaldehyde;4-Hydroxyphenacyl alcohol;…		C8H8O3	NaCl_HCOONa	(R)-Mandelate;(R)-Mandelic Acid;(S)-Mandelate;2-(Hydroxymethyl)benzoic acid;"2',4'-Dihydroxyacetophenone";2-Hydroxyphenylacetate;"3',4'-Dihydroxyacetophenone";"3,4-Dihydroxyphenylacetaldehyde";3-Hydroxyphenylacetate;3-Methoxytropolone;3-Methylsalicylate;4-carboxybenzyl alcohol;4-Hydroxy-3-methoxy-benzaldehyde;4-Hydroxy-3-methylbenzoic acid;4-Hydroxymethylsalicylaldehyde;4-Hydroxyphenacyl alcohol;…	;;Hydroxy Acids;;;Hydroxy Acids Aromatic Acids ;;Catecholamines and Derivatives Alcohols and Polyols;Hydroxy Acids;;Aromatic Acids Hydroxy Acids;;;Aromatic Acids;;;;Aromatic Acids;Aromatic Acids;;;;;;;;	1	58	58	0.325751	0.99964	0.165124	1.14518	0.54535	0.99682	0.806496	1.14559	0.705457	0.997179	0.327187	0.870448	0.518121	1.02607	276.985	0	0	A		1	8	11	1			0	7	7	22
476	277.023	59.7759	138800	0	0	0	0	Dinoseb;Phanquinone (INN);;Phenelzine sulfate (USP);;"[[4-(Aminomethyl)Phenyl]Amino]Oxo-Acetic Acid,";4-(Acetylamino)-3-Amino Benzoic Acid;4-Aminohippuric acid;N-carbamoyl-D-phenylglycine;;		C10H12N2O5;C12H6N2O2;C8H14N2O4S;C9H10N2O3	K;HCOONa;Na_Na;HCOOK	Dinoseb;Phanquinone (INN);;Phenelzine sulfate (USP);;"[[4-(Aminomethyl)Phenyl]Amino]Oxo-Acetic Acid,";4-(Acetylamino)-3-Amino Benzoic Acid;4-Aminohippuric acid;N-carbamoyl-D-phenylglycine;;	;;;;;;;Acyl Glycines;;;	4	57	57	0.650147	0.99726	0.000238563	0.140227	0.000157052	0.164356	0.000238563	0.140612	0.000157052	0.164808	0.252999	1.17207	9.36985e-08	0.151951	277.023	0	0	A		0	8	11	11			0	13	13	27
477	277.033	313.939	139720	1	0	0	0	5-Hydroxyferulate;5-hydroxy-ferulic-acid;	Hydroxyferulate or 3-(4-hydroxy-3-methoxyphenyl)-2-oxopropanoic acid (catecholamine metabolite)	C10H10O5	HCOONa	5-Hydroxyferulate;5-hydroxy-ferulic-acid;	;;	1	56	56	0.820596	1.0417	0.10247	1.50412	0.462433	1.15885	0.00145086	1.44391	0.165124	1.11246	0.171098	0.770448	0.0129552	1.4121	277.032	58	59	M_HCOONa		0	55	56	5			0	14	18	49
478	277.062	226.867	644950	0	0	0	0	Ozolinone (USAN);		C11H16N2O3S	Na	Ozolinone (USAN);	;	1	57	57	0.705457	0.937628	0.10247	1.11652	0.496292	1.09586	0.0222431	1.19079	0.13057	1.16876	0.191418	0.981499	0.0305017	1.1561	277.061	102	0	A		0	2	4	12			0	14	15	9
479	277.144	534.58	60114.1	0	3	0	0	Alantolactone;alpha-Cyclocostunolide;beta-Cyclocostunolide;Costunolide;Eremofrullanolide;Frullanolide;Glechomanolide;Isoalantolactone;Isovelleral;Pinguisone;2-Ethylhexyl phthalate;3'-carboxy-alpha-chromanol;4-prenylphlorisovalerophenone;Alpha-CEHC;Dibutyl phthalate;Diisobutyl phthalate;;		C15H20O2;C16H22O4	HCOOH;H	Alantolactone;alpha-Cyclocostunolide;beta-Cyclocostunolide;Costunolide;Eremofrullanolide;Frullanolide;Glechomanolide;Isoalantolactone;Isovelleral;Pinguisone;2-Ethylhexyl phthalate;3'-carboxy-alpha-chromanol;4-prenylphlorisovalerophenone;Alpha-CEHC;Dibutyl phthalate;Diisobutyl phthalate;;	;;;;;;;;;;;;;Hydroxy Acids;;;;	2	55	55	0.0493662	1.54373	0.0126064	1.98917	0.0126111	1.76788	0.0393184	1.28855	0.04125	1.1452	0.447699	0.888751	0.00116528	1.28029	277.144	0	0	A		0	0	0	4			0	0	0	17
480	277.217	650.067	177549	0	0	0	0	sterone-ring;"(6Z,9Z,12Z)-Octadecatrienoic acid";"(9Z,11E,13E)-Octadecatrienoic acid";"(9Z,12Z,15Z)-Octadecatrienoic acid";"10,12,14-octadecatrienoic acid";"10,12,15-octadecatrienoic acid";11E-octadecen-9-ynoic acid;11-TRANS-13-TRANS-15-CIS-OCTADECATRIENOIC ACID;11Z-octadecen-9-ynoic acid;"16-methyl-6Z,9Z,12Z-heptadecatrienoic acid";17-octadecen-9-ynoic acid;"2E,9Z,12Z-octadecatrienoic acid";"3E,…	Octadecatrienoic acid	C17H28;C18H30O2	HCOOH;H	sterone-ring;"(6Z,9Z,12Z)-Octadecatrienoic acid";"(9Z,11E,13E)-Octadecatrienoic acid";"(9Z,12Z,15Z)-Octadecatrienoic acid";"10,12,14-octadecatrienoic acid";"10,12,15-octadecatrienoic acid";11E-octadecen-9-ynoic acid;11-TRANS-13-TRANS-15-CIS-OCTADECATRIENOIC ACID;11Z-octadecen-9-ynoic acid;"16-methyl-6Z,9Z,12Z-heptadecatrienoic acid";17-octadecen-9-ynoic acid;"2E,9Z,12Z-octadecatrienoic acid";"3E,…	;Fatty Acids;;;Unsaturated fatty acids [FA0103];Unsaturated fatty acids [FA0103];Fatty Acids and Conjugates [FA01];;Fatty Acids and Conjugates [FA01];Fatty Acids and Conjugates [FA01];Fatty Acids and Conjugates [FA01];Fatty Acids and Conjugates [FA01];Fatty Acids and Conjugates [FA01];Fatty Acids and Conjugates [FA01];Fatty Acids and Conjugates [FA01];;Fatty Acids and Conjugates [FA01];Fatty Acid…	2	57	57	0.405679	1.08283	0.0025191	0.423753	0.00515896	0.432737	0.000605172	0.391337	0.00249691	0.399633	1	1.0212	1.16937e-05	0.407797	277.216	103	102	M		0	5	9	0			0	10	11	3
481	277.976	276.945	80874.9	0	0	0	0	Unmatched Adduct				Unmatched Adduct		0	56	56	0.198765	0.849061	0.00191772	0.593312	0.00815097	0.585474	0.00898067	0.698787	0.0342937	0.689555	0.683091	0.986789	0.000186246	0.634328	277.975	104	101	M_HCOOH		0	6	6	20			0	3	5	3
482	278.018	138.441	213675	0	0	0	0	Unidentified				Unidentified		0	57	57	0.364346	1.01388	0.00898067	0.832613	0.000381058	0.761199	0.00550173	0.821217	0.000381058	0.750781	0.120819	0.914229	6.93702e-06	0.776597	278.017	491	105	M_MCl;Cl;1		0	14	15	16			0	0	1	4
483	278.058	225.983	93868.8	0	0	1	1	Phenformin;Phenformin;Trapidil (JP15/INN);Fidarestat;Fidarestat (JAN/INN);;		C10H15N5;C12H10FN3O4	KCl;H	Phenformin;Phenformin;Trapidil (JP15/INN);Fidarestat;Fidarestat (JAN/INN);;	;;;;;;	2	55	55	0.353837	0.957656	0.565992	0.90491	0.252999	1.19296	0.825283	0.944921	0.120819	1.2457	0.327187	1.31832	0.465828	1.18892	278.057	0	0	A		0	2	2	4			1	14	16	6
484	278.125	82.8922	3.53911e+06	0	0	0	0	Unidentified				Unidentified		0	57	57	0.496292	0.716359	0.000238563	0.044028	0.000157052	0.0653909	0.000238563	0.0614609	0.000157052	0.0912823	0.072448	1.48521	9.36985e-08	0.0508416	278.124	16	104	M		0	2	2	55			0	23	28	5
485	278.83	48.494	594561	0	0	0	0	Salt Peak - Ignore				Salt Peak - Ignore		0	57	57	0.705457	0.967407	0.000238563	1.62308	0.000157052	1.69398	0.000238563	1.67777	0.000157052	1.75105	0.624206	1.04368	9.36985e-08	1.6597	278.829	7	66	S		1	18	21	26			0	8	9	9
486	278.982	283.568	86367.8	0	0	0	0	Unidentified				Unidentified		0	59	57	0.496292	1.08253	0.120819	0.912182	0.0191099	0.783924	0.00898067	0.842636	0.00193973	0.724156	0.327187	0.859394	0.000548252	0.795494	278.981	0	0	A		0	12	13	1			0	11	15	16
487	279.039	105.39	460160	0	0	0	0	Pseudouridine;Uridine;Uridine;uridine;Uridine;		C9H12N2O6	Cl	Pseudouridine;Uridine;Uridine;uridine;Uridine;	Nucleoside Analogues ;;Nucleoside Analogues ;;;	1	57	57	0.198765	1.07549	0.00081504	1.84478	0.00515896	1.45986	0.0113693	1.71529	0.0820987	1.35739	0.0500435	0.791349	0.000208178	1.59558	279.038	77	103	M_Cl;Cl;1		0	5	7	1			0	4	6	2
488	279.057	227.161	153803	0	0	0	0	desaltedFormOf_Thiopental sodium (JP15/USP/INN);Thiopental;Dexibuprofen (USAN/INN);Ibuprofen;;"L,L-diaminopimelate";"LL-2,6-Diaminoheptanedioate";Lysine Nz-Carboxylic Acid;"meso-2,6-Diaminoheptanedioate";;Threonine-Aspartic Ester;;		C11H18N2O2S;C13H18O2;C7H14N2O4;C8H16N2O6	K;KCl;Na_HCOONa;Na_Na	desaltedFormOf_Thiopental sodium (JP15/USP/INN);Thiopental;Dexibuprofen (USAN/INN);Ibuprofen;;"L,L-diaminopimelate";"LL-2,6-Diaminoheptanedioate";Lysine Nz-Carboxylic Acid;"meso-2,6-Diaminoheptanedioate";;Threonine-Aspartic Ester;;	;;;Aromatic Acids;;;Amino Acids;;;;;;	4	57	57	0.54535	0.937169	0.0864107	1.10888	0.705457	1.04827	0.0178923	1.18323	0.364346	1.11855	0.141645	0.94534	0.0597631	1.08225	279.056	102	0	A		0	3	6	2			0	13	14	7
489	279.233	628.806	276380	0	0	2	2	10E,12E-octadecadienoic acid;"10E,12Z-Octadecadienoic acid";"10E,12Z-octadecadienoic acid";"10E,14E-octadecadienoic acid";10-octadecynoic acid;"10Z,12Z-octadecadienoic acid";"10Z,13Z-octadecadienoic acid";"10Z,14Z-octadecadienoic acid";11-octadecynoic acid;"11Z,14Z-octadecadienoic acid";"11Z,14Z-octadecadienoic acid";"11Z,15Z-octadecadienoic acid";"12E,16E-octadecadienoic acid";12-octadecynoic ac…	octadecadienoic acid	C18H32O2	H	10E,12E-octadecadienoic acid;"10E,12Z-Octadecadienoic acid";"10E,12Z-octadecadienoic acid";"10E,14E-octadecadienoic acid";10-octadecynoic acid;"10Z,12Z-octadecadienoic acid";"10Z,13Z-octadecadienoic acid";"10Z,14Z-octadecadienoic acid";11-octadecynoic acid;"11Z,14Z-octadecadienoic acid";"11Z,14Z-octadecadienoic acid";"11Z,15Z-octadecadienoic acid";"12E,16E-octadecadienoic acid";12-octadecynoic ac…	Fatty Acids and Conjugates [FA01];Fatty Acids;Fatty Acids and Conjugates [FA01];Fatty Acids and Conjugates [FA01];Fatty Acids and Conjugates [FA01];Fatty Acids and Conjugates [FA01];Fatty Acids and Conjugates [FA01];Fatty Acids and Conjugates [FA01];Fatty Acids and Conjugates [FA01];Fatty Acids and Conjugates [FA01];Fatty Acids and Conjugates [FA01];Fatty Acids and Conjugates [FA01];Fatty Acids a…	1	52	52	0.293622	1.06966	0.00077753	0.548322	0.000379285	0.540807	0.00077753	0.512615	0.000379285	0.505589	0.78981	0.986294	6.74825e-07	0.517155	279.232	107	0	A		0	11	15	7			0	8	10	9
490	279.233	674.447	1.19423e+06	0	1	0	0	10E,12E-octadecadienoic acid;"10E,12Z-Octadecadienoic acid";"10E,12Z-octadecadienoic acid";"10E,14E-octadecadienoic acid";10-octadecynoic acid;"10Z,12Z-octadecadienoic acid";"10Z,13Z-octadecadienoic acid";"10Z,14Z-octadecadienoic acid";11-octadecynoic acid;"11Z,14Z-octadecadienoic acid";"11Z,14Z-octadecadienoic acid";"11Z,15Z-octadecadienoic acid";"12E,16E-octadecadienoic acid";12-octadecynoic ac…	C18:2 fatty acid	C18H32O2	H	10E,12E-octadecadienoic acid;"10E,12Z-Octadecadienoic acid";"10E,12Z-octadecadienoic acid";"10E,14E-octadecadienoic acid";10-octadecynoic acid;"10Z,12Z-octadecadienoic acid";"10Z,13Z-octadecadienoic acid";"10Z,14Z-octadecadienoic acid";11-octadecynoic acid;"11Z,14Z-octadecadienoic acid";"11Z,14Z-octadecadienoic acid";"11Z,15Z-octadecadienoic acid";"12E,16E-octadecadienoic acid";12-octadecynoic ac…	Fatty Acids and Conjugates [FA01];Fatty Acids;Fatty Acids and Conjugates [FA01];Fatty Acids and Conjugates [FA01];Fatty Acids and Conjugates [FA01];Fatty Acids and Conjugates [FA01];Fatty Acids and Conjugates [FA01];Fatty Acids and Conjugates [FA01];Fatty Acids and Conjugates [FA01];Fatty Acids and Conjugates [FA01];Fatty Acids and Conjugates [FA01];Fatty Acids and Conjugates [FA01];Fatty Acids a…	1	58	58	0.150927	1.2586	0.000605172	0.472862	0.0031971	0.468225	0.000605172	0.375704	0.000506541	0.37202	1	0.990193	2.04941e-06	0.412786	279.232	106	107	M		0	6	7	1			0	19	21	1
491	279.99	247.44	146586	8	7	0	1	Indoxyl sulfate;		C8H7NO4S	HCOONa	Indoxyl sulfate;	Indoles and Indole Derivatives;	1	41	41	0.870283	1.32637	0.813664	1.12699	0.345779	2.43692	0.667436	0.849683	0.197396	1.83729	0.438578	2.16232	0.291682	1.88906	279.989	59	60	M_HCOONa		0	0	0	14			0	0	0	20
492	280.104	54.6026	40970.9	0	0	6	6	Methyl 4,6-O-[(1r)-1-Carboxyethylidene]-Beta-D-Galactopyranoside;		C10H16O8	NH3	Methyl 4,6-O-[(1r)-1-Carboxyethylidene]-Beta-D-Galactopyranoside;	;	1	44	44	0.723674	0.802388	0.0522036	0.465176	0.498962	0.670122	0.0307536	0.579739	0.203092	0.83516	0.120819	1.44058	0.0301758	0.755951	280.103	0	0	A		0	0	3	0			0	0	17	0
493	280.129	82.3666	40393.2	2	0	10	9	Guanadrel;Guanadrel Sulfate;(Tert-Butyloxycarbonyl)-Alanyl-Alanyl-Amine;;Bromo-Dodecanol;;Piroctone (USAN/INN);;		C10H19N3O2;C11H21N3O4;C12H25BrO;C14H23NO2	HCOONa;Na;NH3;Na_Na	Guanadrel;Guanadrel Sulfate;(Tert-Butyloxycarbonyl)-Alanyl-Alanyl-Amine;;Bromo-Dodecanol;;Piroctone (USAN/INN);;	;;;;;;;;	4	32	32	NA	#VALUE!	NA	#VALUE!	NA	#VALUE!	NA	#VALUE!	NA	#VALUE!	0.248213	1.67433	NaN	#VALUE!	280.128	16	0	A		0	0	16	0			0	0	18	0
494	280.827	48.9686	247000	0	0	0	0	Salt Peak - Ignore				Salt Peak - Ignore		0	57	57	0.879829	0.964833	0.000238563	1.6444	0.000157052	1.72487	0.000238563	1.70434	0.000157052	1.78774	0.743971	1.04893	9.36985e-08	1.6997	280.826	7	66	S		1	8	10	11			0	7	10	14
495	281.101	284.306	635327	0	0	0	0	3'-Oxo-Adenosine;5'-Dehydroadenosine;2-Aminoadenosine;;		C10H11N5O4;C10H14N6O4	NH3;H	3'-Oxo-Adenosine;5'-Dehydroadenosine;2-Aminoadenosine;;	;;;;	2	57	57	0.54535	1.0155	1	1.14184	0.939743	0.976011	0.252999	1.12441	0.289918	0.961115	0.870283	0.854774	0.448071	1.05138	281.1	52	108	M		0	22	24	5			0	10	12	16
496	281.249	702.264	455017	0	0	0	0	(11E)-Octadecenoic acid;(6Z)-Octadecenoic acid;(9E)-Octadecenoic acid;(9Z)-Octadecenoic acid;13Z-octadecenoic acid;15E-octadecenoic acid;15Z-octadecenoic acid;16E-octadecenoic acid;16Z-octadecenoic acid;17-octadecenoic acid;2-methyl-16-heptadecenoic acid;2Z-octadecenoic acid;3-octadecylenic acid;3Z-octadecenoic acid;4-octadecylenic acid;4Z-octadecenoic acid;5-octadecylenic acid;5Z-octadecenoic ac…		C18H34O2	H	(11E)-Octadecenoic acid;(6Z)-Octadecenoic acid;(9E)-Octadecenoic acid;(9Z)-Octadecenoic acid;13Z-octadecenoic acid;15E-octadecenoic acid;15Z-octadecenoic acid;16E-octadecenoic acid;16Z-octadecenoic acid;17-octadecenoic acid;2-methyl-16-heptadecenoic acid;2Z-octadecenoic acid;3-octadecylenic acid;3Z-octadecenoic acid;4-octadecylenic acid;4Z-octadecenoic acid;5-octadecylenic acid;5Z-octadecenoic ac…	;;Fatty Acids;Fatty Acids;Fatty Acids and Conjugates [FA01];Fatty Acids and Conjugates [FA01];Fatty Acids and Conjugates [FA01];Fatty Acids and Conjugates [FA01];Fatty Acids and Conjugates [FA01];Fatty Acids and Conjugates [FA01];Fatty Acids and Conjugates [FA01];Fatty Acids and Conjugates [FA01];Fatty Acids and Conjugates [FA01];Fatty Acids and Conjugates [FA01];Fatty Acids and Conjugates [FA01]…	1	58	58	0.325751	1.10998	0.288487	0.808883	0.325751	0.779991	0.10247	0.728735	0.226476	0.702705	1	0.964281	0.0814998	0.761634	281.248	108	109	M		0	3	7	5			0	4	5	1
497	281.971	276.721	25488.4	2	1	8	5	UNIDENTIFIED		C10H8ClNO3	NaCl	Seclazone (USAN/INN);	;	1	39	39	1	1.07517	0.0617262	0.781407	0.734095	0.920559	0.0367139	0.726776	0.29627	0.856199	0.0459994	1.17808	0.0653254	0.770026	281.97	0	0	A		0	0	37	0			0	0	9	0
498	282.778	53.0877	82805	0	0	0	0	Multiply Chlorinated adducts - not identified	M53			Multiply Chlorinated adducts - not identified		0	57	57	0.762369	1.00319	0.000238563	1.64498	0.000157052	1.51262	0.000238563	1.63975	0.000212183	1.50781	0.414216	0.919536	1.0936e-07	1.63272	282.777	7	12	M_NaCl_NaClx2;Cl;6		0	3	5	6			0	6	9	42
499	282.949	72.8485	143729	0	0	0	0	Unidentified				Unidentified		0	57	57	0.0233422	1.12395	0.00081504	1.99374	0.000381058	1.34687	0.0025191	1.77386	0.00193973	1.19834	0.0274863	0.675552	3.09824e-06	1.43051	282.948	0	0	A		0	6	7	14			0	3	5	30
500	282.984	236.033	37051.2	0	1	7	3	dibenzothiophene-5-oxide;3-Phospho-D-erythronate;4-Phospho-D-erythronate;erythronate-4-phosphate;;		C12H8OS;C4H9O8P	HCOOK;HCOONa	dibenzothiophene-5-oxide;3-Phospho-D-erythronate;4-Phospho-D-erythronate;erythronate-4-phosphate;;	;;;;;	2	44	44	1	1.10525	0.605577	0.987225	0.744882	1.19184	0.414216	0.893211	0.735317	1.07834	0.109745	1.20726	0.877371	0.983891	282.983	0	0	A		0	0	19	0			0	0	8	0
501	283.02	51.8628	291533	0	0	0	0	Unmatched Adduct				Unmatched Adduct		0	57	57	0.939743	0.995592	0.000238563	0.342238	0.000157052	0.343969	0.000238563	0.343753	0.000157052	0.345492	0.567628	1.00506	9.36985e-08	0.344343	283.019	9	38	M_HCOOH_NaCl;Cl;1		0	10	17	15			0	7	8	4
502	283.068	215.92	27447.8	6	7	6	5	Allopurinol riboside;Xanthosine;Xanthosine;Xanthosine;xanthosine;6-Hydroxypseudooxynicotine;6-hydroxypseudooxynicotine;;Alagebrium chloride (USAN);;Nifurimide (USAN);Xanthopterin-B2;;		C10H12N4O6;C10H14N2O2;C13H14ClNOS;C9H10N4O4	H;Na_HCOONa;NH3;HCOOH	Allopurinol riboside;Xanthosine;Xanthosine;Xanthosine;xanthosine;6-Hydroxypseudooxynicotine;6-hydroxypseudooxynicotine;;Alagebrium chloride (USAN);;Nifurimide (USAN);Xanthopterin-B2;;	Nucleoside Analogues ;;;Nucleoside Analogues ;;;;;;;;;;	4	32	32	0.220671	0.243327	0.0528075	1.35446	0.220671	1.14636	0.0640775	5.56642	0.0832645	4.71119	0.354539	0.846358	0.0184221	1.78654	283.067	0	0	A		0	0	0	0			0	0	0	0
503	283.082	312.01	139909	0	0	2	2	Amobarbital;amobarbital;Amobarbital (JP15/INN);desaltedFormOf_Pentobarbital sodium;Pentobarbital;Pentobarbital (USP/INN);"3,4,5-Trimethoxycinnamic acid";;p-Cresol glucuronide;;LY201116;Prolyl-2-naphthylamide;;D-octopine;L-N2-(2-Carboxyethyl)arginine;L-N2-(2-carboxyethyl)arginine;N2-(D-1-Carboxyethyl)-L-arginine;;		C11H18N2O3;C12H14O5;C13H16O7;C15H16N2O;C9H18N4O4	NaCl;HCOOH;H;Na_Na;K	Amobarbital;amobarbital;Amobarbital (JP15/INN);desaltedFormOf_Pentobarbital sodium;Pentobarbital;Pentobarbital (USP/INN);"3,4,5-Trimethoxycinnamic acid";;p-Cresol glucuronide;;LY201116;Prolyl-2-naphthylamide;;D-octopine;L-N2-(2-Carboxyethyl)arginine;L-N2-(2-carboxyethyl)arginine;N2-(D-1-Carboxyethyl)-L-arginine;;	;;;;;;Aromatic Acids;;;;;;;;;;;;	5	53	53	0.344562	1.44746	0.0542918	0.42579	0.328383	0.86795	0.00937477	0.294162	0.182602	0.599635	0.252999	2.03845	0.0156373	0.647916	283.081	0	0	A		1	11	16	9			0	14	17	30
504	283.103	120.39	1.44011e+06	0	0	0	0	Pirbuterol;Slaframine;		C12H20N2O3	Na_Na	Pirbuterol;Slaframine;	;;	1	57	57	0.364346	1.27787	0.000238563	0.0722939	0.000157052	0.103686	0.000238563	0.0565739	0.000157052	0.0811402	0.0603891	1.43423	9.36985e-08	0.0778694	283.103	109	110	M		0	10	16	32			1	14	14	9
505	283.191	536.236	236655	0	0	0	0	14-pentadecynoic acid;3-pentadecynoic acid;Centarol;Daucol;Debneyol;Seiricardine A;(10S)-Juvenile hormone III diol;"3(S),8(R)-dihydroxy-6E,10Z-hexadecadienoate";;	pentadecynoic acid;dihydroxy-6E,10Z-hexadecadienoate	C15H26O2;C16H28O4	HCOOH;H	14-pentadecynoic acid;3-pentadecynoic acid;Centarol;Daucol;Debneyol;Seiricardine A;(10S)-Juvenile hormone III diol;"3(S),8(R)-dihydroxy-6E,10Z-hexadecadienoate";;	Fatty Acids and Conjugates [FA01];Fatty Acids and Conjugates [FA01];;;;;;;;	2	57	57	0.256839	0.729167	0.00426672	0.484193	0.00407199	0.529641	0.0143059	0.664037	0.0126111	0.726364	0.414216	1.09386	0.000132766	0.560348	283.19	110	111	M		0	12	15	26			1	23	23	2
506	283.263	685.703	141334	0	0	1	0	Unidentified	Stearic acid?	C18H36O2		Unidentified		0	56	56	0.934925	0.999977	0.567628	1.06256	0.650147	0.993194	0.507801	1.06259	0.683091	0.993217	0.624206	0.934715	0.918613	1.05283	283.262	0	0	A		0	15	18	93			0	4	4	21
507	283.264	736.484	97283	0	0	0	0	(+)-Isostearic acid;10-methyl-heptadecanoic acid;"11,15-dimethyl-hexadecanoic acid";15-methyl-heptadecanoic acid;"2,14-dimethyl-hexadecanoic acid";"2,6-dimethyl-hexadecanoic acid";"4,14-dimethyl-hexadecanoic acid";"4,8-dimethyl-hexadecanoic acid";"6,14-dimethyl-hexadecanoic acid";lambda isostearic acid;neostearic acid;Octadecanoic acid;		C18H36O2	H	(+)-Isostearic acid;10-methyl-heptadecanoic acid;"11,15-dimethyl-hexadecanoic acid";15-methyl-heptadecanoic acid;"2,14-dimethyl-hexadecanoic acid";"2,6-dimethyl-hexadecanoic acid";"4,14-dimethyl-hexadecanoic acid";"4,8-dimethyl-hexadecanoic acid";"6,14-dimethyl-hexadecanoic acid";lambda isostearic acid;neostearic acid;Octadecanoic acid;	Fatty Acids and Conjugates [FA01];Fatty Acids and Conjugates [FA01];Fatty Acids and Conjugates [FA01];Fatty Acids and Conjugates [FA01];Fatty Acids and Conjugates [FA01];Fatty Acids and Conjugates [FA01];Fatty Acids and Conjugates [FA01];Fatty Acids and Conjugates [FA01];Fatty Acids and Conjugates [FA01];Fatty Acids and Conjugates [FA01];Fatty Acids and Conjugates [FA01];Fatty Acids;	1	58	58	0.879829	1.07998	0.120819	0.912995	0.0963037	0.817466	0.033763	0.845385	0.112411	0.75693	0.743971	0.895368	0.0134139	0.82195	283.263	0	0	A		0	8	12	27			0	10	13	31
508	284.937	71.4438	44538.8	0	0	0	0	Mercaptopurine hydrate (JP15);		C5H6N4OS	NaClx2	Mercaptopurine hydrate (JP15);	;	1	57	57	0.0283655	1.22641	0.000238563	2.35615	0.000157052	2.30834	0.000238563	1.92118	0.000157052	1.8822	0.683091	0.979709	9.36985e-08	2.15579	284.936	0	0	A		0	8	9	19			0	4	5	37
509	285.061	193.888	149227	0	0	0	0	(1R,6R)-6-Hydroxy-2-succinylcyclohexa-2,4-diene-1-carboxylate;"2-succinyl-6-hydroxy-2,4-cyclohexadiene-1-carboxylate";Amobarbital sodium (JP15/USP);Pentobarbital sodium;Pentobarbital sodium (JAN/USP);;		C11H12O6;C11H17N2NaO3	HCOOH;K	(1R,6R)-6-Hydroxy-2-succinylcyclohexa-2,4-diene-1-carboxylate;"2-succinyl-6-hydroxy-2,4-cyclohexadiene-1-carboxylate";Amobarbital sodium (JP15/USP);Pentobarbital sodium;Pentobarbital sodium (JAN/USP);;	;;;;;;	2	57	57	0.256839	1.29969	0.00550173	0.538	0.0126111	0.500673	0.000605172	0.413946	0.000880743	0.385226	0.624206	0.930618	1.71626e-05	0.493864	285.06	0	0	A		0	5	8	5			2	14	24	0
510	285.062	261.758	56759	1	3	5	4	(S)-ATPA;(S)-ATPA;Prolylhydroxyproline;"(1R,6R)-6-Hydroxy-2-succinylcyclohexa-2,4-diene-1-carboxylate";"2-succinyl-6-hydroxy-2,4-cyclohexadiene-1-carboxylate";;Amobarbital sodium (JP15/USP);Pentobarbital sodium;Pentobarbital sodium (JAN/USP);;		C10H16N2O4;C11H12O6;C11H17N2NaO3	NaCl;HCOOH;K	(S)-ATPA;(S)-ATPA;Prolylhydroxyproline;"(1R,6R)-6-Hydroxy-2-succinylcyclohexa-2,4-diene-1-carboxylate";"2-succinyl-6-hydroxy-2,4-cyclohexadiene-1-carboxylate";;Amobarbital sodium (JP15/USP);Pentobarbital sodium;Pentobarbital sodium (JAN/USP);;	;;Polypeptides;;;;;;;;	3	43	43	0.0472018	1.65073	0.144127	0.492693	0.0278069	0.431721	0.0176221	0.29847	0.0026998	0.261534	0.0770999	0.876248	0.000874087	0.386747	285.061	0	0	A		0	0	0	0			0	0	0	0
511	285.083	53.7473	107284	0	0	1	0	2-Amino-4-(4-Amino-Cyclohexa-2,5-Dienyl)-Butyric Acid;Fasoracetam;		C10H16N2O2	Na_HCOONa	2-Amino-4-(4-Amino-Cyclohexa-2,5-Dienyl)-Butyric Acid;Fasoracetam;	;;	1	56	56	0.0603891	1.27702	0.00109084	0.334971	0.000157052	0.260349	0.000348575	0.262306	0.000238563	0.203872	0.0178923	0.777229	2.99632e-07	0.259607	285.082	12	0	A		0	11	15	11			0	6	9	36
512	285.207	557.279	268502	0	0	0	0	10Z-pentadecenoic acid;14-pentadecenoic acid;"2,5-dimethyl-2E-tridecenoic acid";2-pentadecenoic acid;6-pentadecenoic acid;10-hydroxy-16-oxo-hexadecanoic acid;"2,3-Dihydroxycyclopentaneundecanoic acid";9-hydroxy-16-oxo-hexadecanoic acid;Hexadecanedioic acid;;		C15H28O2;C16H30O4	HCOOH;H	10Z-pentadecenoic acid;14-pentadecenoic acid;"2,5-dimethyl-2E-tridecenoic acid";2-pentadecenoic acid;6-pentadecenoic acid;10-hydroxy-16-oxo-hexadecanoic acid;"2,3-Dihydroxycyclopentaneundecanoic acid";9-hydroxy-16-oxo-hexadecanoic acid;Hexadecanedioic acid;;	Fatty Acids and Conjugates [FA01];Fatty Acids and Conjugates [FA01];Fatty Acids and Conjugates [FA01];Fatty Acids and Conjugates [FA01];Fatty Acids and Conjugates [FA01];Dicarboxylic acids [FA0117];;Dicarboxylic acids [FA0117];Dicarboxylic Acids;;	2	58	58	0.0963037	0.861163	0.00705073	0.438269	0.0191099	0.561803	0.0113693	0.508926	0.13057	0.652378	0.220671	1.28187	0.00123263	0.594553	285.206	111	113	M		1	3	4	24			0	7	7	8
513	286.069	53.8649	51043.8	1	0	5	6	Unmatched Adduct				Unmatched Adduct		0	44	44	0.654721	0.934924	0.0334741	0.654391	0.0334741	0.535607	0.0387656	0.69994	0.0136377	0.572889	0.26969	0.818482	0.00154197	0.631307	286.068	493	112	M_Cl		0	0	1	0			0	0	9	0
514	286.091	242.647	161883	0	0	0	0	(R)-Pantothenate;Pantothenate;Pantothenate;Pantothenic acid;Pantothenic acid (BAN);		C9H17NO5	HCOONa	(R)-Pantothenate;Pantothenate;Pantothenate;Pantothenic acid;Pantothenic acid (BAN);	;;;Amino Acids;;	1	57	57	0.150927	1.16204	0.414216	1.26168	0.0191099	1.25612	0.743971	1.08575	0.226476	1.08096	0.414216	0.995593	0.136442	1.17608	286.09	0	0	A		0	1	2	4			0	3	5	2
515	286.862	46.1786	255675	0	0	0	0	Unidentified				Unidentified		0	57	57	0.150927	0.953707	0.0025191	1.39241	0.000669729	1.47292	0.000238563	1.46	0.000157052	1.54441	0.870283	1.05782	6.58326e-07	1.48535	286.861	7	66	M_NaCl;Cl;3		0	13	16	31			0	26	37	11
516	286.97	304.757	220573	0	1	3	0	1,6-Naphthalenedisulfonic acid;"2,6-Naphthalenedisulfonic acid";Propyl Trihydrogen Diphosphate;;RU78299;;		C10H8O6S2;C3H10O7P2;C9H9O6P	H;HCOONa;Na_Na	1,6-Naphthalenedisulfonic acid;"2,6-Naphthalenedisulfonic acid";Propyl Trihydrogen Diphosphate;;RU78299;;	;;;;;;	3	52	51	0.769698	0.940058	0.00768579	1.33346	0.000669729	1.31176	0.0206376	1.41848	0.00841546	1.3954	1	0.983729	5.65892e-05	1.31892	286.969	0	0	A		0	0	11	0			0	0	28	0
517	286.97	72.0666	84310	2	4	3	0	RU78299;		C9H9O6P	Na_Na	RU78299;	;	1	40	40	1	1.19147	0.0500435	1.32996	0.0409927	1.51226	0.0618185	1.11623	0.0372425	1.26923	0.379775	1.13707	0.00414586	1.45738	286.969	494	114	M_Na		0	0	0	0			0	0	0	0
518	287.043	254.008	31489.9	7	6	0	0	desaltedFormOf_Amiquinsin hydrochloride (USAN);Ethotoin;Ethotoin (JAN/USP/INN);Fenozolone (INN);Idazoxan;L-Tryptophan;L-Tryptophan;Nirvanol;Thozalinone (USAN);Tryptophan;Vasicinol;"4,10-undecadiynal";;3-Oxohexobarbital;;"2,6-Dihydroanthra/1,9-Cd/Pyrazol-6-One";Canthin-6-one;;6-Acetophenazine-1-carboxylic acid;;Isoniazid sodium methanesulfonate hydrate (JAN);;		C11H12N2O2;C11H14O;C12H14N2O4;C14H8N2O;C15H10N2O3;C7H10N3NaO5S	HCOOK;NaCl_HCOONa;K;HCOONa;Na;NH3	desaltedFormOf_Amiquinsin hydrochloride (USAN);Ethotoin;Ethotoin (JAN/USP/INN);Fenozolone (INN);Idazoxan;L-Tryptophan;L-Tryptophan;Nirvanol;Thozalinone (USAN);Tryptophan;Vasicinol;"4,10-undecadiynal";;3-Oxohexobarbital;;"2,6-Dihydroanthra/1,9-Cd/Pyrazol-6-One";Canthin-6-one;;6-Acetophenazine-1-carboxylic acid;;Isoniazid sodium methanesulfonate hydrate (JAN);;	;;;;;;Amino Acids;;;;;Fatty aldehydes [FA06];;;;;;;;;;;	6	41	41	0.705457	1.14538	0.0112299	1.81914	0.0279918	1.6548	0.0179605	1.58823	0.0179605	1.44476	0.827259	0.909662	0.000654286	1.63916	287.042	0	0	A		0	0	0	23			0	0	0	21
519	287.088	227.564	501466	0	0	0	0	1-Beta-Ribofuranosyl-1,3-Diazepinone;3-Deazacytidine;5-Methyl-2'-Deoxypseudouridine;Telbivudine (USAN/INN);Thymidine;Thymidine;thymidine;Thymidine;Iprobenfos;;		C10H14N2O5;C13H21O3PS	HCOOH;H	1-Beta-Ribofuranosyl-1,3-Diazepinone;3-Deazacytidine;5-Methyl-2'-Deoxypseudouridine;Telbivudine (USAN/INN);Thymidine;Thymidine;thymidine;Thymidine;Iprobenfos;;	;;;;;Nucleoside Analogues ;;;;;	2	57	57	1	0.994263	0.191418	1.0965	0.939743	0.993044	0.513629	1.10283	0.449692	0.998774	0.327187	0.905646	0.714911	1.09275	287.087	495	115	M_HCOOH		0	3	4	1			0	5	5	0
520	287.916	115.034	27907.3	3	2	10	9	Unidentified				Unidentified		0	31	31	NA	#VALUE!	NA	#VALUE!	NA	#VALUE!	NA	#VALUE!	NA	#VALUE!	0.224799	0.856976	NaN	#VALUE!	287.915	0	0	A		0	0	0	0			0	0	0	0
521	288.01	267.533	49619.4	0	1	5	6	Lorcaserin hydrochloride (USAN);N-2-Thiophen-2-Yl-Acetamide Boronic Acid;;Clavulanic acid;Clavulanic acid (INN);Isoclavulanic acid;;		C11H15Cl2N;C7H10BNO3S;C8H9NO5	NaCl;Na_HCOONa;Na_HCOONa	Lorcaserin hydrochloride (USAN);N-2-Thiophen-2-Yl-Acetamide Boronic Acid;;Clavulanic acid;Clavulanic acid (INN);Isoclavulanic acid;;	;;;;;;;	3	42	42	0.296718	0.868276	0.0661926	0.44791	0.0425225	0.576136	0.305507	0.515861	0.17791	0.66354	0.109745	1.28628	0.0302603	0.571999	288.009	0	0	A		0	0	28	0			0	0	18	0
522	288.218	550.477	62036.8	0	0	0	0	(4E,d14:1) sphingosine;2-amino-tetradecanoic acid;3-methyl-tetradecanedioic acid;5-methyl-tetradecanedioic acid;Pentadecanedioic acid;;		C14H29NO2;C15H28O4	HCOOH;NH3	(4E,d14:1) sphingosine;2-amino-tetradecanoic acid;3-methyl-tetradecanedioic acid;5-methyl-tetradecanedioic acid;Pentadecanedioic acid;;	Sphingoid bases [SP01];Amino fatty acids [FA0110];Dicarboxylic acids [FA0117];Dicarboxylic acids [FA0117];Dicarboxylic acids [FA0117];;	2	58	58	0.289918	1.04011	0.00081504	1.40443	0.0155644	1.26508	0.00081504	1.35027	0.0191099	1.21629	0.567628	0.900778	4.61831e-05	1.36507	288.217	0	0	A		0	3	3	4			0	3	4	3
523	289.038	287.822	41416.5	2	0	4	2	Carbamazepine-10,11-epoxide;Oxcarbazepine;Oxcarbazepine (USAN/INN);Phenytoin;Phenytoin;Phenytoin (JP15/USP/INN);Ndelta-(N'-Sulphodiaminophosphinyl)-L-Ornithine;;		C15H12N2O2;C5H15N4O6PS	K;H	Carbamazepine-10,11-epoxide;Oxcarbazepine;Oxcarbazepine (USAN/INN);Phenytoin;Phenytoin;Phenytoin (JP15/USP/INN);Ndelta-(N'-Sulphodiaminophosphinyl)-L-Ornithine;;	;;;;;;;;	2	48	45	0.366157	0.812248	0.0542918	0.598514	0.293622	0.848523	0.4795	0.736861	0.698535	1.04466	0.101876	1.41772	0.190227	0.781566	289.037	0	0	A		0	0	3	0			0	0	5	0
524	289.068	105.642	145248	0	0	0	0	Pseudouridine;Uridine;Uridine;uridine;Uridine;		C9H12N2O6	HCOOH	Pseudouridine;Uridine;Uridine;uridine;Uridine;	Nucleoside Analogues ;;Nucleoside Analogues ;;;	1	57	57	0.112411	1.10004	0.00426672	1.48535	0.0493662	1.21569	0.165124	1.35027	0.596701	1.10513	0.141645	0.818453	0.0169268	1.26017	289.067	77	103	M_HCOOH		0	6	6	1			0	2	3	0
525	290.065	276.877	123760	0	0	0	0	(4-sulfamoyl-phenyl)-thiocarbamic acid O-(2-thiophen-3-yl-ethyl) ester;Methyl-CCNU;Semustine (USAN/INN);;Flumetramide (USAN/INN);;Bendiocarb;Mephenoxalone (INN);N-Acetyl-L-tyrosine;N-BENZYLOXYCARBONYL-L-SERINE-BETALACTONE;salsolinol 1-carboxylate;;Ngamma-Nitro-L-arginine methyl ester;;1-Deoxy-D-altro-heptulose 7-phosphate;alpha-D-glucose 1-methylene-phosphonate;Heptulose-2-Phosphate;;2-Deoxy-2-di…		C10H14N2O3S2;C10H18ClN3O2;C11H10F3NO2;C11H13NO4;C7H15N5O4;C7H15O9P;C8H17NO5;C9H15N3	NH3;Na_Na;HCOOH;HCOONa;NaCl;NH3;HCOOK;NaCl_HCOONa	(4-sulfamoyl-phenyl)-thiocarbamic acid O-(2-thiophen-3-yl-ethyl) ester;Methyl-CCNU;Semustine (USAN/INN);;Flumetramide (USAN/INN);;Bendiocarb;Mephenoxalone (INN);N-Acetyl-L-tyrosine;N-BENZYLOXYCARBONYL-L-SERINE-BETALACTONE;salsolinol 1-carboxylate;;Ngamma-Nitro-L-arginine methyl ester;;1-Deoxy-D-altro-heptulose 7-phosphate;alpha-D-glucose 1-methylene-phosphonate;Heptulose-2-Phosphate;;2-Deoxy-2-di…	;;;;;;;;Amino Acids;;;;;;;;;;;;;;;;;	8	61	57	0.650147	0.93072	0.220671	0.834934	0.879829	0.936227	0.369108	0.897085	0.325751	1.00592	0.033763	1.12132	0.673417	0.919203	290.064	0	0	A		0	4	4	17			0	4	5	22
526	291.04	117.78	77559.8	1	0	9	9	Dezaguanine mesylate (USAN);		C7H10N4O4S	HCOOH	Dezaguanine mesylate (USAN);	;	1	37	37	NA	#VALUE!	NA	#VALUE!	NA	#VALUE!	0.117185	0.168566	0.117185	0.259218	0.0118489	1.53778	0.100348	0.217759	291.039	2	176	M		0	0	29	0			0	0	27	0
527	291.108	270.302	320570	0	0	0	3	desaltedFormOf_Bunitrolol hydrochloride (JAN);Etryptamine acetate (USAN);Pindolol;		C14H20N2O2	Na_Na	desaltedFormOf_Bunitrolol hydrochloride (JAN);Etryptamine acetate (USAN);Pindolol;	;;;	1	54	54	0.922258	0.829977	0.368261	0.47862	0.379775	0.499372	0.00550173	0.576666	0.00407199	0.601669	0.683091	1.04336	0.00456775	0.567161	291.107	0	0	A		1	15	26	0			0	16	18	0
528	291.16	561.86	81695.5	0	0	0	1	(-)-Sparteine;Sparteine (INN);4-[5]-ladderane-butanoic acid;5-Hydroxy-2-polyprenylphenol;Geranylhy droquinone;;[6]-Gingerdione;Trichodermin;;		C15H26N2;C16H22O2;C17H24O4	NaCl;HCOOH;H	(-)-Sparteine;Sparteine (INN);4-[5]-ladderane-butanoic acid;5-Hydroxy-2-polyprenylphenol;Geranylhy droquinone;;[6]-Gingerdione;Trichodermin;;	;;Carbocyclic fatty acids [FA0114];;;;;;;	3	57	57	0.191418	1.0421	0.000348575	1.39571	0.000605172	1.30341	0.000327414	1.33932	0.00115205	1.25075	0.120819	0.933869	7.47839e-07	1.34928	291.159	0	0	A		0	4	6	1			0	1	2	7
529	292.031	276.637	35617	0	0	2	3	2-(2-Chloro-phenyl)-5-(5-methylthiophen-2-yl)-[1,3,4]oxadiazole;		C13H9ClN2OS	NH3	2-(2-Chloro-phenyl)-5-(5-methylthiophen-2-yl)-[1,3,4]oxadiazole;	;	1	52	52	0.728454	0.940356	0.0172352	0.71026	0.143235	0.811981	0.00937477	0.75531	0.155132	0.863483	0.120819	1.14322	0.00523681	0.774879	292.03	0	0	A		1	7	10	0			0	10	12	0
530	292.085	99.8907	59765.4	7	9	0	0	Triadimefon;triadimefone;		C14H16ClN3O2	H	Triadimefon;triadimefone;	;;	1	41	41	0.150927	0.947582	NA	#VALUE!	0.0112299	1.57982	NA	#VALUE!	0.0112299	1.66721	NA	#VALUE!	0.0061699	1.6626	292.084	0	0	A		0	0	0	38			0	0	0	7
531	292.14	179.605	1.28625e+07	0	0	0	0	Unidentified				Unidentified		0	57	57	0.496292	0.769634	0.000238563	0.07778	0.000157052	0.115172	0.000238563	0.101061	0.000157052	0.149645	0.0603891	1.48074	9.36985e-08	0.0811672	292.139	25	116	M		0	5	6	66			0	29	31	4
532	292.814	52.3998	74787.2	0	0	0	0	Unidentified				Unidentified		0	57	57	0.496292	1.03842	0.000238563	2.26232	0.000157052	2.0603	0.000238563	2.17861	0.000157052	1.98407	0.513629	0.910703	9.36985e-08	2.00921	292.813	0	0	A		0	4	6	11			0	14	25	24
533	292.986	37.5082	101926	2	4	1	0	4,4'-Sulfonyldiphenol;Anthragallol;"Dibenzofuran-4,6-Dicarboxylic Acid";Purpurin;;Sodium citrate hydrate (JP15);;		C12H10O4S;C14H8O5;C6H9Na3O9	Na_Na;K;H	4,4'-Sulfonyldiphenol;Anthragallol;"Dibenzofuran-4,6-Dicarboxylic Acid";Purpurin;;Sodium citrate hydrate (JP15);;	;;;;;;;	3	45	45	0.414216	1.04034	0.220671	1.13986	0.477197	1.21546	0.548506	1.09566	0.923342	1.16832	0.769698	1.06632	0.409404	1.13915	292.985	0	0	A		0	0	0	12			0	0	0	9
534	293.049	57.5976	149218	3	2	8	4	desaltedFormOf_Gluceptate sodium (USAN);		C7H14O8	HCOONa	desaltedFormOf_Gluceptate sodium (USAN);	;	1	37	37	0.438578	1.08476	0.00737117	0.499185	0.00737117	0.570136	0.040424	0.460178	0.040424	0.525586	0.224799	1.14214	0.000454176	0.545403	293.048	0	0	A		0	0	0	0			0	0	0	0
535	293.049	100.122	157861	3	2	10	9	Gluceptate sodium (USAN);desaltedFormOf_Gluceptate sodium (USAN);;		C7H13NaO8;C7H14O8	HCOOH;HCOONa	Gluceptate sodium (USAN);desaltedFormOf_Gluceptate sodium (USAN);;	;;;	2	30	30	NA	#VALUE!	NA	#VALUE!	NA	#VALUE!	NA	#VALUE!	NA	#VALUE!	0.482203	0.760416	NaN	#VALUE!	293.048	0	0	A		0	0	0	0			0	0	0	0
536	293.106	374.69	37201.5	0	0	9	8	Alpha-Benzyl-Aminobenzyl-Phosphonic Acid;Napactadine hydochloride (USAN);Napamezole hydochloride (USAN);;Chanoclavine-I;Huperzine B;Huperzine B;;Sempervirine;;		C14H16NO3P;C14H17ClN2;C16H20N2O;C19H16N2	NH3;HCOOH;K;Na	Alpha-Benzyl-Aminobenzyl-Phosphonic Acid;Napactadine hydochloride (USAN);Napamezole hydochloride (USAN);;Chanoclavine-I;Huperzine B;Huperzine B;;Sempervirine;;	;;;;;;;;;;	4	36	36	0.317311	0.789689	0.223017	0.636671	0.121335	0.489081	0.384088	0.80623	0.438578	0.619334	0.563703	0.768185	0.110912	0.630632	293.105	0	0	A		0	0	5	0			0	0	7	0
537	293.116	283.14	105861	2	0	0	0	10-tridecynoic acid;11-tridecynoic acid;12-tridecynoic acid;"3E,5E-tridecadienoic acid";3-tridecynoic acid;"3Z,5E-tridecadienoic acid";4-tridecynoic acid;5-tridecynoic acid;6-tridecynoic acid;7-tridecynoic acid;8-tridecynoic acid;9-tridecynoic acid;Celgosivir hydrochloride (USAN);;3-oxo-6(R)-hydroxy-tetradec-8-cis-enoate;;(-)-Methallenestrilphenol;(+)-Methallenestrilphenol;"2,2-Dimethyl-8-prenylc…		C13H22O2;C13H23ClO5;C14H24O4;C17H20O3	HCOOK;H;K;Na	10-tridecynoic acid;11-tridecynoic acid;12-tridecynoic acid;"3E,5E-tridecadienoic acid";3-tridecynoic acid;"3Z,5E-tridecadienoic acid";4-tridecynoic acid;5-tridecynoic acid;6-tridecynoic acid;7-tridecynoic acid;8-tridecynoic acid;9-tridecynoic acid;Celgosivir hydrochloride (USAN);;3-oxo-6(R)-hydroxy-tetradec-8-cis-enoate;;(-)-Methallenestrilphenol;(+)-Methallenestrilphenol;"2,2-Dimethyl-8-prenylc…	Fatty Acids and Conjugates [FA01];Fatty Acids and Conjugates [FA01];Fatty Acids and Conjugates [FA01];Fatty Acids and Conjugates [FA01];Fatty Acids and Conjugates [FA01];Fatty Acids and Conjugates [FA01];Fatty Acids and Conjugates [FA01];Fatty Acids and Conjugates [FA01];Fatty Acids and Conjugates [FA01];Fatty Acids and Conjugates [FA01];Fatty Acids and Conjugates [FA01];Fatty Acids and Conjugate…	4	57	57	0.650147	1.01541	0.327187	0.915296	0.405679	1.05093	0.252999	0.901404	0.650147	1.03498	0.10247	1.14819	0.800362	0.982534	293.115	0	0	A		0	14	17	8			0	14	15	6
538	293.176	477.653	379372	0	0	0	0	hexadecatetraenoic acid		C16H24O2;C17H26O4	HCOOH;H	2E,6Z,8Z,12E-hexadecatetraenoic acid;"2E,6Z,8Z,12Z-hexadecatetraenoic acid";"2Z,6Z,8Z,12E-hexadecatetraenoic acid";"2Z,6Z,8Z,12Z-hexadecatetraenoic acid";"3,9-hexadecadiynoic acid";"4,7,10,13-hexadecatetraenoic acid";"4,7,11,14-hexadecatetraenoic acid";"4,8,12,16-hexadecatetraenoic acid";4-[3]-ladderane-butanoic acid;"4Z,7Z,10Z,13Z-hexadecatetraenoic acid";"6,9,12,15-hexadecatetraenoic acid";"7,1…	Fatty Acids and Conjugates [FA01];Fatty Acids and Conjugates [FA01];Fatty Acids and Conjugates [FA01];Fatty Acids and Conjugates [FA01];Fatty Acids and Conjugates [FA01];Fatty Acids and Conjugates [FA01];Fatty Acids and Conjugates [FA01];Fatty Acids and Conjugates [FA01];Carbocyclic fatty acids [FA0114];Fatty Acids and Conjugates [FA01];Fatty Acids and Conjugates [FA01];Fatty Acids and Conjugates…	2	58	58	0.820596	1.05709	0.0143059	1.24833	0.00515896	1.26877	0.072448	1.18091	0.0696424	1.20025	0.806496	1.01638	0.00149823	1.25663	293.175	112	117	M		0	23	27	1			0	13	20	15
539	293.18	633.347	1.91975e+06	0	0	0	0	desaltedFormOf_Sodium tetradecyl sulfate (INN);Sodium Tetradecyl Sulfate;		C14H30O4S	H	desaltedFormOf_Sodium tetradecyl sulfate (INN);Sodium Tetradecyl Sulfate;	;;	1	58	58	0.879829	1.09899	0.191418	1.02305	0.939743	1.05445	1	0.930903	0.496292	0.959477	0.462433	1.0307	0.866123	1.01631	293.179	113	118	M		0	11	13	5			0	14	21	3
540	293.212	567.935	244460	1	0	1	0	Heptadecatrienal;Sterol;"(9R,13R)-10,11-dihydro-12-oxo-15-phytoenoic acid";"(9R,13R)-10-oxo-11-phytoenoic acid";"(9R,13R)-15,16-dihydro-12-oxo-10-phytoenoic acid";"(9S,13S)-10-oxo-11-phytoenoic acid";"(9S,13S)-15,16-dihydro-12-oxo-10-phytoenoic acid";"(9Z)-(13S)-12,13-Epoxyoctadeca-9,11-dienoic acid";12(13)-EpODE;"12,13S-epoxy-9Z,11-octadecadienoic acid";12-oxo-9-octadecynoic acid;13(S)-HOT;13(S)…		C17H28O;C18H30O3	HCOOH;H	Heptadecatrienal;Sterol;"(9R,13R)-10,11-dihydro-12-oxo-15-phytoenoic acid";"(9R,13R)-10-oxo-11-phytoenoic acid";"(9R,13R)-15,16-dihydro-12-oxo-10-phytoenoic acid";"(9S,13S)-10-oxo-11-phytoenoic acid";"(9S,13S)-15,16-dihydro-12-oxo-10-phytoenoic acid";"(9Z)-(13S)-12,13-Epoxyoctadeca-9,11-dienoic acid";12(13)-EpODE;"12,13S-epoxy-9Z,11-octadecadienoic acid";12-oxo-9-octadecynoic acid;13(S)-HOT;13(S)…	;;Octadecanoids [FA02];Octadecanoids [FA02];Octadecanoids [FA02];Octadecanoids [FA02];Octadecanoids [FA02];;Fatty Acids;Fatty Acids and Conjugates [FA01];Oxo fatty acids [FA0106];;Octadecanoids [FA02];Hydroxy fatty acids [FA0105];Fatty Acids Hydroxy Acids ;Oxo fatty acids [FA0106];Fatty Acids;Fatty Acids;;Hydroxy fatty acids [FA0105];;;;Hydroxy fatty acids [FA0105];Fatty Acids;;Octadecanoids [FA0…	2	55	55	0.806496	1.0953	0.072448	0.567716	0.00898067	0.475338	0.102345	0.518322	0.00918974	0.433981	0.691102	0.83728	0.00193874	0.452898	293.211	0	0	A		0	8	13	1			1	23	28	11
541	293.249	629.148	80702.4	0	0	0	0	10E,13E-nonadecadienoic acid;"10Z,13Z-nonadecadienoic acid";18-nonadecynoic acid;Sterculic acid;	nonadecadienoic acid	C19H34O2	H	10E,13E-nonadecadienoic acid;"10Z,13Z-nonadecadienoic acid";18-nonadecynoic acid;Sterculic acid;	Fatty Acids and Conjugates [FA01];Fatty Acids and Conjugates [FA01];Fatty Acids and Conjugates [FA01];;	1	58	58	0.596701	1.00409	0.00081504	0.558384	0.000285118	0.538222	0.000446533	0.55611	0.000212183	0.53603	0.870283	0.963892	3.66348e-07	0.55611	293.248	107	0	A		1	15	18	82			0	5	8	14
542	294.029	225.276	229146	0	0	0	0	Norepinephrine sulfate;norepinephrine sulfate;Sulfate derivative of norepinephrine;		C8H11NO6S	HCOOH	Norepinephrine sulfate;norepinephrine sulfate;Sulfate derivative of norepinephrine;	Catecholamines and Derivatives;;;	1	57	57	0.820596	0.984889	0.000327414	1.51162	0.000285118	1.49053	0.000327414	1.53481	0.000212183	1.5134	0.462433	0.98605	2.01389e-07	1.51162	294.028	34	177	M		0	8	12	10			1	11	25	7
543	294.145	179.295	140454	0	0	6	7	Unidentified				Unidentified		0	43	43	0.643429	1.11091	0.0338949	0.122865	0.0316864	0.205641	0.00547855	0.110598	0.00467773	0.18511	0.165124	1.67372	0.00028693	0.148038	294.144	25	0	A		0	0	11	0			0	0	17	0
544	294.809	51.0738	82420.7	0	0	0	0	Unidentified				Unidentified		0	57	57	0.650147	1.01446	0.000238563	1.80825	0.000157052	1.89739	0.000238563	1.78248	0.000157052	1.87034	0.624206	1.04929	9.36985e-08	1.85996	294.808	502	167	M		0	5	7	6			0	13	22	15
545	294.953	37.7694	99095.4	0	0	1	2	Thiourocanic acid;		C6H6N2O2S	NaCl_HCOONa	Thiourocanic acid;	;	1	52	52	0.177932	0.895244	0.101876	0.908437	1	0.990464	0.757278	1.01474	0.0412268	1.10636	0.0274863	1.09029	0.715554	1.03657	294.952	0	0	A		0	6	7	23			0	4	5	26
546	295.102	427.135	65968.3	1	1	10	9	ala-gly-ala-gly;N2-Succinyl-L-arginine;N2-succinyl-L-arginine;deoxyamidinoproclavaminate;Deoxyguanidinoproclavaminic acid;;		C10H18N4O5;C9H16N4O3	Na;HCOONa	ala-gly-ala-gly;N2-Succinyl-L-arginine;N2-succinyl-L-arginine;deoxyamidinoproclavaminate;Deoxyguanidinoproclavaminic acid;;	;;;;;;	2	30	30	NA	#VALUE!	NA	#VALUE!	NA	#VALUE!	NA	#VALUE!	NA	#VALUE!	0.521839	0.577939	NaN	#VALUE!	295.101	0	0	A		0	0	86	0			0	0	76	0
547	295.103	190.353	65475.5	4	3	10	8	3,4-Epoxybutyl-Alpha-D-Glucopyranoside;Isoproturon;Oxotremorine;;Talbutal;;		C10H18O7;C12H18N2O;C13H20N2O3	HCOOH;Na_HCOONa;Na_Na	3,4-Epoxybutyl-Alpha-D-Glucopyranoside;Isoproturon;Oxotremorine;;Talbutal;;	;;;;;;	3	35	35	NA	#VALUE!	0.121335	0.173084	0.117185	0.186593	NA	#VALUE!	NA	#VALUE!	0.289839	1.07805	0.101347	0.180065	295.102	0	0	A		0	0	0	0			0	0	0	0
548	295.228	572.599	811472	0	0	0	0	(+)-12-(2-Cyclopenten-1-yl)-2-dodecanone;"(1R,2R)-3-oxo-2-pentyl-cyclopentaneoctanoic acid";"(1S,2S)-3-oxo-2-pentyl-cyclopentaneoctanoic acid";"(9Z)-(12S,13R)-12,13-Epoxyoctadecenoic acid";"(9Z,12Z)-(8S)-Hydroxyoctadeca-9,12-dienoic acid";12(13)-EpOME;12(13)-EpOME;"12,13-epoxy-9-octadecenoic acid";12-hydroxy-10-octadecynoic acid;12-hydroxy-9-octadecynoic acid;12-oxo-10E-octadecenoic acid;12-oxo-1…		C17H30O;C18H32O3	HCOOH;H	(+)-12-(2-Cyclopenten-1-yl)-2-dodecanone;"(1R,2R)-3-oxo-2-pentyl-cyclopentaneoctanoic acid";"(1S,2S)-3-oxo-2-pentyl-cyclopentaneoctanoic acid";"(9Z)-(12S,13R)-12,13-Epoxyoctadecenoic acid";"(9Z,12Z)-(8S)-Hydroxyoctadeca-9,12-dienoic acid";12(13)-EpOME;12(13)-EpOME;"12,13-epoxy-9-octadecenoic acid";12-hydroxy-10-octadecynoic acid;12-hydroxy-9-octadecynoic acid;12-oxo-10E-octadecenoic acid;12-oxo-1…	;Octadecanoids [FA02];Octadecanoids [FA02];;;Fatty Acids;;Fatty Acids and Conjugates [FA01];Hydroxy fatty acids [FA0105];Hydroxy fatty acids [FA0105];Oxo fatty acids [FA0106];Oxo fatty acids [FA0106];Oxo fatty acids [FA0106];Oxo fatty acids [FA0106];Hydroxy fatty acids [FA0105];Hydroxy fatty acids [FA0105];Octadecanoids [FA02];Fatty Acids;Fatty Acids;;Hydroxy fatty acids [FA0105];Hydroxy fatty ac…	2	58	58	0.939743	0.91279	0.0500435	0.627343	0.0342937	0.578651	0.0500435	0.687281	0.0342937	0.633937	0.743971	0.922384	0.00347627	0.636795	295.227	114	119	M		0	7	19	2			0	40	45	3
549	295.984	101.662	86725.7	0	0	0	0	3-Amino-3-(4-hydroxyphenyl)propanoate;3-Hydroxyphenylalanine;4-Hydroxy-4-(3-pyridyl)-butanoic acid;Adrenalone (USAN/INN);alpha-aminooxy-beta-phenylpropionate;DL-Tyrosine;L-threo-3-Phenylserine;L-Threo-3-Phenylserine;L-threo-phenylserine;L-Tyrosine;L-Tyrosine;o-Tyrosine;Styramate (INN);		C9H11NO3	NaCl*2	3-Amino-3-(4-hydroxyphenyl)propanoate;3-Hydroxyphenylalanine;4-Hydroxy-4-(3-pyridyl)-butanoic acid;Adrenalone (USAN/INN);alpha-aminooxy-beta-phenylpropionate;DL-Tyrosine;L-threo-3-Phenylserine;L-Threo-3-Phenylserine;L-threo-phenylserine;L-Tyrosine;L-Tyrosine;o-Tyrosine;Styramate (INN);	Amino Acids;;Amino Acids;;;;;Amino Acids;;;Amino Acids;Amino Acids;;	1	57	57	0.705457	0.931206	0.000446533	2.77034	0.000157052	1.96042	0.00328861	2.97501	0.00249691	2.10525	0.513629	0.707645	2.04941e-06	2.03255	295.983	74	80	M_NaCl;Cl;2		2	44	49	5			2	10	23	3
550	296.044	75.6817	28041.3	1	1	3	2	desaltedFormOf_Rasagiline mesylate (USAN);N-Propargyl-1(S)-Aminoindan;Rasagiline;"[2-(Methyleneamine)-4-(4-Hydroxy-Benzylidine)-5-Oxo-4,5-Dihydro-Imidazol-1-Yl]-Acetaldehyde";Bemoradan (USAN/INN);Cyclobendazole (USAN);Lenalidomide;Lenalidomide (USAN/INN);;Diisopropylamine dichloroacetate (JAN);;	?	C12H13N;C13H13N3O3;C8H17Cl2NO2	NaCl_HCOONa;K;HCOONa	desaltedFormOf_Rasagiline mesylate (USAN);N-Propargyl-1(S)-Aminoindan;Rasagiline;"[2-(Methyleneamine)-4-(4-Hydroxy-Benzylidine)-5-Oxo-4,5-Dihydro-Imidazol-1-Yl]-Acetaldehyde";Bemoradan (USAN/INN);Cyclobendazole (USAN);Lenalidomide;Lenalidomide (USAN/INN);;Diisopropylamine dichloroacetate (JAN);;	;;;;;;;;;;;	3	48	48	0.24716	1.11059	0.674424	0.95129	0.0542918	0.795698	0.203017	0.856562	0.0390083	0.716463	0.335924	0.836441	0.0395834	0.862929	296.043	0	0	A		0	0	8	0			0	0	10	0
551	296.89	44.3309	130400	0	0	0	0	Unidentified				Unidentified		0	57	57	0.0587817	0.958577	0.00145086	1.36569	0.00149887	1.36127	0.000446533	1.4247	0.000381058	1.4201	0.870283	0.996767	1.54995e-06	1.37733	296.889	7	121	M_NaCl;Cl;2		0	20	22	86			0	23	32	7
552	296.967	286.055	25100.2	0	2	0	0	Nifurthiazole (USAN/INN);(R)-3-(4-Hydroxyphenyl)lactate;"2',6'-Dihydroxy-4'-methoxyacetophenone";"3-(2,3-Dihydroxyphenyl)propanoate";3-(3-hydroxyphenyl)-3-hydroxypropanoic acid;3-(4-Hydroxyphenyl)lactate;3-Methoxy-4-hydroxyphenylglycolaldehyde;"cis-3-(3-Carboxyethenyl)-3,5-cyclohexadiene-1,2-diol";Dihydrocaffeic acid;Flopropione (JP15/INN);Glycol salicylate (JAN);Homovanillate;Isohomovanillic aci…		C8H6N4O4S;C9H10O4	Na_Na;NaClx2	Nifurthiazole (USAN/INN);(R)-3-(4-Hydroxyphenyl)lactate;"2',6'-Dihydroxy-4'-methoxyacetophenone";"3-(2,3-Dihydroxyphenyl)propanoate";3-(3-hydroxyphenyl)-3-hydroxypropanoic acid;3-(4-Hydroxyphenyl)lactate;3-Methoxy-4-hydroxyphenylglycolaldehyde;"cis-3-(3-Carboxyethenyl)-3,5-cyclohexadiene-1,2-diol";Dihydrocaffeic acid;Flopropione (JP15/INN);Glycol salicylate (JAN);Homovanillate;Isohomovanillic aci…	;;;;Aromatic Acids;Aromatic Acids;Alcohols and Polyols Catecholamines and Derivatives;;Catecholamines and Derivatives;;;Catecholamines and Derivatives;Catecholamines and Derivatives;;	2	47	47	0.289918	1.17261	0.69627	0.954167	0.596701	0.995964	0.625585	0.813714	0.325751	0.849359	1	1.04381	0.831067	0.933756	296.966	0	0	A		0	32	38	2			1	6	10	10
553	297.058	116.791	73180.3	0	0	8	9	Dyphylline;Gloxazone (USAN/INN);;"(6R)-6-(L-erythro-1,2-Dihydroxypropyl)-7,8-dihydro-6H-pterin";"2-Butyl-5,6-Dihydro-1h-Imidazo[4,5-D]Pyridazine-4,7-Dione";;2-(beta-D-Glucosyl)-sn-glycerol;2-(beta-D-glucosyl)-sn-glycerol;3-beta-D-Galactosyl-sn-glycerol;3-beta-D-galactosyl-sn-glycerol;Galactosylglycerol;;		C10H14N4O4;C8H16N6OS2;C9H12N4O2;C9H18O8	Na_Na;Na;Na_HCOONa;Na_Na	Dyphylline;Gloxazone (USAN/INN);;"(6R)-6-(L-erythro-1,2-Dihydroxypropyl)-7,8-dihydro-6H-pterin";"2-Butyl-5,6-Dihydro-1h-Imidazo[4,5-D]Pyridazine-4,7-Dione";;2-(beta-D-Glucosyl)-sn-glycerol;2-(beta-D-glucosyl)-sn-glycerol;3-beta-D-Galactosyl-sn-glycerol;3-beta-D-galactosyl-sn-glycerol;Galactosylglycerol;;	;;;;;;;;Carbohydrates Alcohols and Polyols;;;;	4	36	36	NA	#VALUE!	NA	#VALUE!	NA	#VALUE!	0.238593	0.587313	0.143235	0.882135	0.0807163	1.50198	0.160057	0.754565	297.057	0	0	A		0	0	7	0			0	0	8	0
554	297.098	352.107	5.53671e+06	3	0	0	0	2-phenylethanol glucuronide;Picein;		C14H18O7	H	2-phenylethanol glucuronide;Picein;	Glucuronides;;	1	57	57	1	1.01177	0.000327414	0.558495	0.000506541	0.538467	0.000605172	0.551999	0.000506541	0.532204	0.462433	0.964141	5.69249e-07	0.551999	297.097	42	120	M		0	0	0	7			0	0	0	5
555	297.119	252.546	226204	0	0	5	6	Ammodendrine;		C12H20N2O	Na_HCOONa	Ammodendrine;	;	1	45	45	0.296718	1.25111	0.0125549	0.0909258	0.0112299	0.134853	0.0026998	0.0726761	0.00219965	0.107787	0.141645	1.48311	5.44731e-05	0.0781335	297.118	3	0	A		0	0	7	0			0	0	2	0
556	297.153	579.022	262394	0	0	0	0	Unidentified				Unidentified		0	58	58	0.405679	1.09013	0.00109084	1.40446	0.04125	1.32688	0.0178923	1.28834	0.198765	1.21718	0.252999	0.944764	0.00149823	1.28769	297.152	116	122	M		1	25	28	2			1	16	21	8
557	297.243	587.755	827503	0	0	0	0	14-Methyl-8E-hexadecenal;14R-Methyl-8E-hexadecenal;14R-Methyl-8Z-hexadecenal;14S-Methyl-8E-hexadecenal;14S-Methyl-8Z-hexadecenal;14Z-Methyl-8-hexadecenal;"2,6,8,12-Tetramethyl-2,4-tridecadien-1-ol";9Z-Heptadecenal;"(6R,7S)-6,7-Epoxyoctadecanoic acid";(9Z)-(12S)-Hydroxyoctadecenoic acid;10-hydroxy-8-octadecenoic acid;10-keto stearic acid;10R-hydroxy-8E-octadecenoic acid;11-hydroxy-9-octadecenoic a…		C17H32O;C18H34O3	HCOOH;H	14-Methyl-8E-hexadecenal;14R-Methyl-8E-hexadecenal;14R-Methyl-8Z-hexadecenal;14S-Methyl-8E-hexadecenal;14S-Methyl-8Z-hexadecenal;14Z-Methyl-8-hexadecenal;"2,6,8,12-Tetramethyl-2,4-tridecadien-1-ol";9Z-Heptadecenal;"(6R,7S)-6,7-Epoxyoctadecanoic acid";(9Z)-(12S)-Hydroxyoctadecenoic acid;10-hydroxy-8-octadecenoic acid;10-keto stearic acid;10R-hydroxy-8E-octadecenoic acid;11-hydroxy-9-octadecenoic a…	Fatty aldehydes [FA06];Fatty aldehydes [FA06];Fatty aldehydes [FA06];Fatty aldehydes [FA06];Fatty aldehydes [FA06];Fatty aldehydes [FA06];Fatty alcohols [FA05];Fatty aldehydes [FA06];;;Hydroxy fatty acids [FA0105];Oxo fatty acids [FA0106];Hydroxy fatty acids [FA0105];Hydroxy fatty acids [FA0105];Oxo fatty acids [FA0106];Hydroxy fatty acids [FA0105];Oxo fatty acids [FA0106];Hydroxy fatty acids [FA…	2	58	58	0.820596	0.968152	0.141645	0.794547	0.0493662	0.804353	0.120819	0.820685	0.0493662	0.830814	0.806496	1.01234	0.0123954	0.794547	297.242	117	123	M		0	18	21	1			0	54	60	7
558	297.28	686.92	39234.5	0	0	1	2	methyl-octadecanoic acid OR Nonadecanoic acid OR Pristanic acid OR Tuberculostearic acid		C19H38O2	H	(+)-16-methyl stearic acid;"(2R,6S,10S)-pristanate";11-methyl-octadecanoic acid;12-methyl-octadecanoic acid;13-methyl-octadecanoic acid;14-methyl-octadecanoic acid;15-methyl-octadecanoic acid;17-methyl-octadecanoic acid;2-methyl-octadecanoic acid;3-methyl-octadecanoic acid;"4,14-dimethyl-heptadecanoic acid";4-methyl-octadecanoic acid;5-methyl-octadecanoic acid;5-methyl-octadecanoic acid;7-methyl-…	Fatty Acids and Conjugates [FA01];;Fatty Acids and Conjugates [FA01];Fatty Acids and Conjugates [FA01];Fatty Acids and Conjugates [FA01];Fatty Acids and Conjugates [FA01];Fatty Acids and Conjugates [FA01];Fatty Acids and Conjugates [FA01];Fatty Acids and Conjugates [FA01];Fatty Acids and Conjugates [FA01];Fatty Acids and Conjugates [FA01];Fatty Acids and Conjugates [FA01];Fatty Acids and Conjugat…	1	54	54	0.923342	0.922025	0.248213	0.818922	0.0755606	0.736947	0.23323	0.888178	0.0412268	0.79927	0.414216	0.899899	0.025485	0.839901	297.279	0	0	A		1	27	31	8			0	15	18	7
559	298.114	50.6151	79792.8	3	6	0	0	Ara-Alpha(1,3)-Xyl;Xylobiose;L-Pyrrolysine;pyrrolysine;;		C10H18O9;C12H21N3O3	NH3;Na_Na	Ara-Alpha(1,3)-Xyl;Xylobiose;L-Pyrrolysine;pyrrolysine;;	;;;;;	2	48	48	0.198765	0.90783	0.0112299	1.67476	0.000636299	2.24344	0.0112299	1.8448	0.000636299	2.47121	0.138477	1.33955	1.08544e-05	2.38479	298.113	18	0	A		0	0	0	17			0	0	0	4
560	298.968	286.103	37330.7	0	0	0	0	Methylparaben sodium (NF);		C8H7NaO3	NaCl_HCOONa	Methylparaben sodium (NF);	;	1	57	57	0.325751	1.04139	0.0274863	1.14855	0.0493662	1.12361	0.369108	1.10289	0.705457	1.07895	0.462433	0.978289	0.0525339	1.11345	298.967	0	0	A		0	18	19	3			0	14	17	7
561	299.071	253.785	105526	1	2	0	0	Sulfadicramide (INN);Salnacedin (USAN/INN);;2-(4-Chlorophenyl)-5-Quinoxalinecarboxamide;;		C11H14N2O3S;C12H13NO5S;C15H10ClN3O	HCOOH;NH3;NH3	Sulfadicramide (INN);Salnacedin (USAN/INN);;2-(4-Chlorophenyl)-5-Quinoxalinecarboxamide;;	;;;;;	3	54	54	1	1.02525	0.000636299	1.98057	0.000238563	1.92109	0.000636299	1.93179	0.000238563	1.87378	0.873845	0.969968	3.51112e-07	1.90867	299.07	54	0	A		6	97	111	4			0	22	52	8
562	299.099	58.0398	108484	0	0	0	0	1-Carboxyethylaminomethyl-4-Aminomethylbenzene;		C11H18N2O2	Na_HCOONa	1-Carboxyethylaminomethyl-4-Aminomethylbenzene;	;	1	57	57	0.762369	1.03461	0.0603891	0.687666	0.00515896	0.665121	0.0864107	0.664661	0.0101652	0.64287	0.414216	0.967215	0.00123263	0.681256	299.098	0	0	A		0	9	9	38			0	13	16	4
563	299.224	579.025	39787.7	0	0	4	6	Unidentified				Unidentified		0	46	46	0.438578	0.815058	0.0789944	0.617213	0.0425225	0.475073	0.194851	0.757263	0.103742	0.58287	0.462433	0.769706	0.0194592	0.601759	299.223	0	0	A		0	0	12	0			0	0	22	0
564	299.259	609.262	189024	0	0	0	0	11Z-heptadecen-1-ol;14-methyl-8-hexadecen-1-ol;2-heptadecanone;heptadecanal;(R)-10-Hydroxystearate;(R)-2-Hydroxystearate;(R)-3-Hydroxy-Octadecanoic acid;(S)-2-Hydroxystearate;12R-hydroxy-octadecanoic acid;13R-hydroxy-octadecanoic acid;14-hydroxy stearic acid;15-hydroxy stearic acid;16-hydroxy stearic acid;17-hydroxy stearic acid;18-hydroxy stearic acid;3-hydroxy-16-methyl-heptadecanoic acid;9R-hy…		C17H34O;C18H36O3	HCOOH;H	11Z-heptadecen-1-ol;14-methyl-8-hexadecen-1-ol;2-heptadecanone;heptadecanal;(R)-10-Hydroxystearate;(R)-2-Hydroxystearate;(R)-3-Hydroxy-Octadecanoic acid;(S)-2-Hydroxystearate;12R-hydroxy-octadecanoic acid;13R-hydroxy-octadecanoic acid;14-hydroxy stearic acid;15-hydroxy stearic acid;16-hydroxy stearic acid;17-hydroxy stearic acid;18-hydroxy stearic acid;3-hydroxy-16-methyl-heptadecanoic acid;9R-hy…	Fatty alcohols [FA05];Fatty alcohols [FA05];;Fatty aldehydes [FA06];;;Hydroxy Acids;;Hydroxy fatty acids [FA0105];Hydroxy fatty acids [FA0105];Hydroxy fatty acids [FA0105];Hydroxy fatty acids [FA0105];Hydroxy fatty acids [FA0105];Hydroxy fatty acids [FA0105];Hydroxy fatty acids [FA0105];Hydroxy fatty acids [FA0105];Hydroxy fatty acids [FA0105];Hydroxy fatty acids [FA0105];Hydroxy fatty acids [FA0…	2	58	58	0.939743	0.99736	0.870283	1.04395	0.879829	1.01371	0.513629	1.04671	0.939743	1.0164	0.683091	0.971038	0.714911	1.04671	299.258	118	124	M		0	19	24	4			0	25	26	42
565	299.973	225.863	65619.2	0	1	0	0	Unidentified				Unidentified		0	56	56	0.256839	0.831383	0.0128512	1.47192	0.54535	1.0564	0.00336649	1.77045	0.0820987	1.27066	0.248058	0.717702	0.00715282	1.50525	299.972	119	127	M_Cl		0	12	14	18			0	1	1	6
566	300.046	225.276	127257	0	0	0	0	Metformin hydrochloride (JP15/USP);4-(3-pyridyl)-butanoate;4-Aminohydrocinnamic Acid;Benzocaine;Ethenzamide (JP15/INN);L-Phenylalanine;L-Phenylalanine;Phenylalanine;Tyrosinal;;		C4H12ClN5;C9H11NO2	HCOONa_HCOONa;HCOONa_HCOONa	Metformin hydrochloride (JP15/USP);4-(3-pyridyl)-butanoate;4-Aminohydrocinnamic Acid;Benzocaine;Ethenzamide (JP15/INN);L-Phenylalanine;L-Phenylalanine;Phenylalanine;Tyrosinal;;	;;;Aminobenzoates;;;Amino Acids;;;;	2	57	57	0.650147	1.0526	0.000327414	1.6139	0.000506541	1.64912	0.000327414	1.53324	0.000506541	1.56671	0.567628	1.02183	4.24647e-07	1.61566	300.045	34	31	M_HCOONa_HCOONa		1	19	23	10			0	19	37	4
567	300.937	69.8637	30290.8	4	5	1	2	Unidentified				Unidentified		0	41	41	0.0542918	0.821273	0.0617262	1.60464	0.0141714	1.68637	0.00871191	1.95384	0.00146272	2.05336	0.522431	1.05093	0.000202791	1.79134	300.936	120	0	A		0	0	0	45			0	0	0	11
568	300.985	120.866	147243	0	0	0	0	Unmatched Adduct				Unmatched Adduct		0	57	57	0.226476	1.35074	0.000238563	0.442784	0.000212183	0.562238	0.000238563	0.327808	0.000381058	0.416243	0.00426672	1.26978	1.73077e-07	0.47538	300.984	2	73	M_HCOONa		0	4	4	7			0	6	8	21
569	301.055	229.511	52550.7	0	0	2	2	Neostigmine bromide;Fludiazepam (JP15/INN);;2-(Formamido)-N1-(5-phospho-D-ribosyl)acetamidine;;(5r)-5-Amino-6-Hydroxyhexylcarbamic Acid;;		C12H19BrN2O2;C16H12ClFN2O;C6H12N3O8P;C7H16N2O3	H;H;NH3;NaCl_HCOONa	Neostigmine bromide;Fludiazepam (JP15/INN);;2-(Formamido)-N1-(5-phospho-D-ribosyl)acetamidine;;(5r)-5-Amino-6-Hydroxyhexylcarbamic Acid;;	;;;Sugar Phosphates;;;;	4	53	53	1	0.918612	0.00705364	0.590225	0.0506124	0.558388	0.00207556	0.642518	0.0620555	0.60786	0.870283	0.946059	0.000648033	0.622156	301.054	0	0	A		0	5	6	26			1	8	8	7
570	301.111	426.489	120535	2	3	7	5	Pyronine Y;(-)-Apparicine;Mianserin;;		C17H19ClN2O;C18H20N2	H;K	Pyronine Y;(-)-Apparicine;Mianserin;;	;;;;	2	44	44	0.288844	0.722513	0.00547855	0.193623	0.0338949	0.401491	0.0125549	0.267986	0.12819	0.555687	0.0412268	2.07357	0.00133519	0.331689	301.11	0	0	A		0	0	0	0			0	0	0	0
571	301.121	486.803	82996	0	0	0	0	(+)-8-Hydroxycalamenene;"6,8,10,12-pentadecatetraenal";alpha-Sinensal;alpha-Vetivone;artemisinic aldehyde;beta-Sinensal;beta-Vetivone;Solavetivone;solavetivone;"8(R)-hydroxy-hexadeca-2E,4E,6E,10Z-tetraenoate";Dehydrojuvabione;;Letrozole;;		C15H22O;C16H24O3;C17H11N5	HCOOK;K;NH3	(+)-8-Hydroxycalamenene;"6,8,10,12-pentadecatetraenal";alpha-Sinensal;alpha-Vetivone;artemisinic aldehyde;beta-Sinensal;beta-Vetivone;Solavetivone;solavetivone;"8(R)-hydroxy-hexadeca-2E,4E,6E,10Z-tetraenoate";Dehydrojuvabione;;Letrozole;;	;Fatty aldehydes [FA06];;;;;;;;;;;;;	3	47	47	0.54535	1.06758	0.0170219	1.20673	0.00336649	1.279	0.128885	1.13035	0.0263301	1.19804	0.366157	1.05988	0.00100432	1.18588	301.12	0	0	A		0	62	74	7			0	71	120	8
572	301.202	456.644	31459.1	2	1	7	8	11-keto pentadecanoic acid;14-keto pentadecanoic acid;2-oxo-pentadecanoic acid;3-oxo-pentadecanoic acid;4-keto pentadecanoic acid;"10-hydroxy-hexadecan-1,16-dioic acid";"9-hydroxy-hexadecan-1,16-dioic acid";Gemcabene;;		C15H28O3;C16H30O5	HCOOH;H	11-keto pentadecanoic acid;14-keto pentadecanoic acid;2-oxo-pentadecanoic acid;3-oxo-pentadecanoic acid;4-keto pentadecanoic acid;"10-hydroxy-hexadecan-1,16-dioic acid";"9-hydroxy-hexadecan-1,16-dioic acid";Gemcabene;;	Oxo fatty acids [FA0106];Oxo fatty acids [FA0106];Oxo fatty acids [FA0106];Oxo fatty acids [FA0106];Oxo fatty acids [FA0106];Dicarboxylic acids [FA0117];Dicarboxylic acids [FA0117];;;	2	39	39	0.179712	1.37529	0.121335	0.592442	0.245278	0.806064	0.0143059	0.430776	0.0143059	0.586104	0.0459994	1.36058	0.00339809	0.621355	301.201	0	0	A		0	0	9	0			0	0	3	0
573	301.217	647.323	67533.8	0	0	0	0	(+)-Pimaric acid;"(5Z,7E,9E,14Z,17Z) eicosapentaenoate";"(5Z,7E,9E,14Z,17Z)-Eicosapentaenoic acid";"(5Z,8Z,11Z,14Z,17Z)-Icosapentaenoic acid";"1,2,3,4,4a,9,10,10a-Octahydro-6-hydroxy-7-isopropyl-1,4a-dimethyl-1- phenanthrenemethanol";17abeta-Hydroxy-D-homoandrost-4-en-3-one;"17beta-Hydroxy-1,17-dimethylestr-5(10)-en-3-one";17beta-Hydroxy-17-methyl-5alpha-androst-9(11)-en-3-one;"17beta-Hydroxy-2al…		C20H30O2	H	(+)-Pimaric acid;"(5Z,7E,9E,14Z,17Z) eicosapentaenoate";"(5Z,7E,9E,14Z,17Z)-Eicosapentaenoic acid";"(5Z,8Z,11Z,14Z,17Z)-Icosapentaenoic acid";"1,2,3,4,4a,9,10,10a-Octahydro-6-hydroxy-7-isopropyl-1,4a-dimethyl-1- phenanthrenemethanol";17abeta-Hydroxy-D-homoandrost-4-en-3-one;"17beta-Hydroxy-1,17-dimethylestr-5(10)-en-3-one";17beta-Hydroxy-17-methyl-5alpha-androst-9(11)-en-3-one;"17beta-Hydroxy-2al…	;;;Eicosanoids;;;;;;;;;;;;;;Fatty Acids and Conjugates [FA01];Fatty Acids and Conjugates [FA01];Fatty Acids and Conjugates [FA01];Fatty Acids and Conjugates [FA01];Fatty Acids and Conjugates [FA01];Carbocyclic fatty acids [FA0114];Fatty Acids and Conjugates [FA01];;;;;;;;;;;C19 steroids (androgens) and derivatives [ST0202];;;;;;;;;;;;;;;Retinoids;Retinoids;;Fatty Acids and Conjugates [FA01];	1	58	58	0.54535	1.07165	0.00328861	1.70639	0.0126111	1.78891	0.0603891	1.5923	0.0963037	1.6693	0.513629	1.04836	0.00135946	1.77915	301.216	0	0	A		0	4	4	3			0	4	6	2
574	301.238	693.566	27955.6	2	0	1	0	13-methyl-pentadecanoic acid;"2,4-dimethyl-tetradecanoic acid";"2,6-dimethyl-tetradecanoic acid";"2,8-dimethyl-tetradecanoic acid";2-ethyl-2-butyl-decanoic acid;2-heptyl-nonanoic acid;2-hexyl-decanoic acid;2-Hydroxy-hexadecanal;2-propyl-tridecanoic acid;"3,5-dimethyl-tetradecanoic acid";3-ethyl-3-methyl-tridecanoic acid;3-methyl-pentadecanoic acid;4-hexyl-decanoic acid;6-ethyl-tetradecanoic acid;…	(390)Trimethyltridecanoic acid or palmitic acid	C16H32O2;C17H34O4	HCOOH;H	13-methyl-pentadecanoic acid;"2,4-dimethyl-tetradecanoic acid";"2,6-dimethyl-tetradecanoic acid";"2,8-dimethyl-tetradecanoic acid";2-ethyl-2-butyl-decanoic acid;2-heptyl-nonanoic acid;2-hexyl-decanoic acid;2-Hydroxy-hexadecanal;2-propyl-tridecanoic acid;"3,5-dimethyl-tetradecanoic acid";3-ethyl-3-methyl-tridecanoic acid;3-methyl-pentadecanoic acid;4-hexyl-decanoic acid;6-ethyl-tetradecanoic acid;…	Fatty Acids and Conjugates [FA01];Fatty Acids and Conjugates [FA01];Fatty Acids and Conjugates [FA01];Fatty Acids and Conjugates [FA01];Fatty Acids and Conjugates [FA01];Fatty Acids and Conjugates [FA01];Fatty Acids and Conjugates [FA01];;Fatty Acids and Conjugates [FA01];Fatty Acids and Conjugates [FA01];Fatty Acids and Conjugates [FA01];Fatty Acids and Conjugates [FA01];Fatty Acids and Conjugat…	2	53	53	0.743971	1.01533	0.683091	0.982933	0.0913739	0.698052	0.691102	0.968093	0.101876	0.687514	0.335924	0.710173	0.149364	0.893608	301.237	86	125	M_HCOOH		0	7	9	12			0	18	19	2
575	301.974	225.815	29654.2	2	1	0	0	Benoxacor;M2;Indoleacrylic acid;;Amiloride;Amiloride;Amiloride (INN);;Chloral betaine (USAN/INN);;		C11H11Cl2NO2;C11H9NO2;C6H8ClN7O;C7H14Cl3NO4	Na_Na;NaClx2;KCl;Na	Benoxacor;M2;Indoleacrylic acid;;Amiloride;Amiloride;Amiloride (INN);;Chloral betaine (USAN/INN);;	;;Indoles and Indole Derivatives;;;;;;;;	4	53	53	0.256839	0.894651	0.0208793	1.29998	0.0208793	1.22275	0.00336649	1.45306	0.00997434	1.36674	0.528612	0.940595	0.000284221	1.34952	301.973	0	0	A		0	8	12	30			0	9	26	5
576	303.039	284.599	52802.9	0	1	4	1	cyclic 3',5'-thymidine monophosphate;"Thymidine 3',5'-cyclic monophosphate";thymidine 3'5'-cyclic monophosphate;d-biotin d-sulfoxide;;2-Hydroxy-Tryptophan;5-Hydroxy-L-tryptophan;5-Hydroxytryptophan;Beta-Hydroxytryptophane;desaltedFormOf_Bemarinone hydrochloride (USAN);Jasminine;Oxitriptan (INN);;Sorbinil;Sorbinil (USAN/INN);;p-aminobenzoyl glutamate;;11-Hydroxycanthin-6-one;;N-(p-Nitrobenzyl)phth…		C10H13N2O7P;C10H16N2O4S;C11H12N2O3;C11H9FN2O3;C12H14N2O5;C14H8N2O2;C15H10N2O4;C9H14N2O2S	H;Na_Na;HCOOK;HCOONa;K;HCOONa;Na;Na_HCOONa	cyclic 3',5'-thymidine monophosphate;"Thymidine 3',5'-cyclic monophosphate";thymidine 3'5'-cyclic monophosphate;d-biotin d-sulfoxide;;2-Hydroxy-Tryptophan;5-Hydroxy-L-tryptophan;5-Hydroxytryptophan;Beta-Hydroxytryptophane;desaltedFormOf_Bemarinone hydrochloride (USAN);Jasminine;Oxitriptan (INN);;Sorbinil;Sorbinil (USAN/INN);;p-aminobenzoyl glutamate;;11-Hydroxycanthin-6-one;;N-(p-Nitrobenzyl)phth…	;Nucleotides;;;;;;Amino Acids;;;;;;;;;;;;;;;Biotin and Derivatives;;	8	50	50	0.796253	0.850845	0.59951	1.03793	0.374259	1.08645	0.15558	1.21988	0.278076	1.2769	0.858955	1.04674	0.17146	1.17716	303.038	0	0	A		0	0	12	0			0	0	9	0
577	303.127	435.279	49793.7	4	1	6	5	Flupirtine;Remacemide hydrochloride (USAN);;Cyclizine;Desipramine;;		C15H17FN4O2;C17H21ClN2O;C18H22N2	H;H;K	Flupirtine;Remacemide hydrochloride (USAN);;Cyclizine;Desipramine;;	;;;;;;	3	40	40	0.248213	2.14464	0.496906	0.703646	1	0.738951	0.0894294	0.328095	0.0550088	0.344557	0.698535	1.05017	0.116461	0.682118	303.126	0	0	A		0	0	0	0			0	0	0	0
578	303.233	670.212	3.60689e+06	0	0	0	0	(5Z,8Z,11Z,14Z)-Icosatetraenoic acid;"10,13-Eicosadiynoic acid";17beta-Hydroxy-4alpha-methyl-5alpha-androstan-3-one;"17-Methyl-5alpha-androst-2-ene-1alpha,17beta-diol";"18-methyl-5Z,8Z,11Z,14Z-nonadecatetraenoic acid";2-Ketoepimanool;3alpha-Hydroxy-2alpha-methyl-5alpha-androstan-17-one;3beta-Methoxyandrost-5-en-16beta-ol;"4,7,10,13-Eicosatetraenoic acid";"4,8,12,16-eicosatetraenoic acid";"4Z,7Z,1…		C20H32O2	H	(5Z,8Z,11Z,14Z)-Icosatetraenoic acid;"10,13-Eicosadiynoic acid";17beta-Hydroxy-4alpha-methyl-5alpha-androstan-3-one;"17-Methyl-5alpha-androst-2-ene-1alpha,17beta-diol";"18-methyl-5Z,8Z,11Z,14Z-nonadecatetraenoic acid";2-Ketoepimanool;3alpha-Hydroxy-2alpha-methyl-5alpha-androstan-17-one;3beta-Methoxyandrost-5-en-16beta-ol;"4,7,10,13-Eicosatetraenoic acid";"4,8,12,16-eicosatetraenoic acid";"4Z,7Z,1…	Eicosanoids;Fatty Acids and Conjugates [FA01];;;Fatty Acids and Conjugates [FA01];;;;Fatty Acids and Conjugates [FA01];Fatty Acids and Conjugates [FA01];Fatty Acids and Conjugates [FA01];Fatty Acids and Conjugates [FA01];Fatty Acids and Conjugates [FA01];Fatty Acids and Conjugates [FA01];Fatty Acids and Conjugates [FA01];Fatty Acids and Conjugates [FA01];Fatty Acids and Conjugates [FA01];Eicosano…	1	58	58	0.820596	1.0023	0.000605172	1.57226	0.0820987	1.34175	0.00705073	1.56865	0.198765	1.33867	0.327187	0.853393	0.00123263	1.51963	303.232	121	126	M		0	7	8	5			0	5	7	4
579	303.927	65.3552	57387.1	0	0	0	0	5-Methyl-3-isoxazolyl sulfate;		C4H5NO5S	NaCl_HCOONa	5-Methyl-3-isoxazolyl sulfate;	;	1	57	57	0.198765	0.859686	0.0603891	0.749752	0.00115205	0.618084	0.288487	0.872124	0.0031971	0.718965	0.0178923	0.824385	0.000914748	0.75276	303.926	0	0	A		1	39	51	13			0	12	13	2
580	303.996	276.509	36639.4	2	1	2	1	3-Chlorotyrosine;Carisbamate (USAN);		C9H10ClNO3	Na_HCOONa	3-Chlorotyrosine;Carisbamate (USAN);	Amino Acids;;	1	51	51	1	1.00354	0.0268855	0.702828	0.0832645	0.7738	0.0032759	0.700348	0.0117187	0.771069	0.247996	1.10098	0.000808006	0.717801	303.995	27	37	M_Na_HCOONa		0	10	11	23			0	3	10	7
581	304.013	228.195	57164.1	0	1	0	0	Cicletanine (USAN/INN);Tolfenamic acid (JAN/INN);		C14H12ClNO2	Na_Na	Cicletanine (USAN/INN);Tolfenamic acid (JAN/INN);	;;	1	56	56	0.0963037	0.692726	0.0913739	0.572037	0.0820987	0.651609	0.593955	0.825777	0.820596	0.940643	0.858955	1.1391	0.135962	0.740642	304.012	0	0	A		0	19	22	19			0	8	10	8
582	304.908	420.953	50916.6	1	4	2	3	Unidentified				Unidentified		0	40	40	0.354539	1.3935	0.167465	1.28046	0.491432	1.33444	0.769698	0.918879	0.84739	0.957618	0.946847	1.04216	0.512691	1.10242	304.907	0	0	A		0	0	0	0			0	0	0	0
583	304.935	70.0886	32673.5	4	6	1	3	Sodium dehydroacetate (NF);		C8H7NaO4	NaClx2	Sodium dehydroacetate (NF);	;	1	40	40	0.711025	0.886269	0.138477	1.57766	0.0151584	1.72801	0.0522036	1.78012	0.00218304	1.94975	0.438578	1.09529	0.00068171	1.69216	304.934	120	0	A		0	0	0	0			0	0	0	0
584	306.013	102.746	121067	0	0	0	0	Unmatched Adduct				Unmatched Adduct		0	57	57	0.762369	0.945514	0.00191772	1.48245	0.000381058	1.33659	0.0178923	1.56788	0.0101652	1.41361	0.414216	0.90161	3.20427e-05	1.50129	306.011	74	80	M_NaCl		5	51	54	3			0	15	15	1
585	306.22	603.218	26620.4	3	2	1	0	2-amino-hexadecanoic acid;2R-aminohexadecanoic acid;2S-aminohexadecanoic acid;		C16H33NO2	Cl	2-amino-hexadecanoic acid;2R-aminohexadecanoic acid;2S-aminohexadecanoic acid;	Amino fatty acids [FA0110];Amino fatty acids [FA0110];Amino fatty acids [FA0110];	1	50	50	0.743971	1.04143	0.0637091	1.21428	0.0317949	1.2459	0.100861	1.16598	0.050201	1.19634	0.565299	1.02604	0.00629621	1.20232	306.219	122	135	M_Cl		0	0	0	56			0	0	0	3
586	306.924	40.0609	170127	0	0	0	0	Unidentified				Unidentified		0	57	57	0.705457	1.0937	0.0864107	1.23608	0.226476	1.17171	0.120819	1.13018	0.405679	1.07132	0.165124	0.947919	0.0597631	1.17816	306.923	0	0	A		3	18	20	11			0	2	5	4
587	306.936	70.7777	78694.2	0	0	0	1	Fenticlor (USAN/INN);"(1R,2S)-1-Hydroxypropane-1,2,3-tricarboxylate";"(1S,2S)-1-Hydroxypropane-1,2,3-tricarboxylate";"(4R,5S)-4,5,6-Trihydroxy-2,3-dioxohexanoate";"2,3-Dihydroxy-5-Oxo-Hexanedioate";"2,3-diketo-L-gulonate";"2,3-Dioxo-L-gulonate";"2,5-Didehydro-D-gluconate";"2,5-didehydro-D-gluconate";2-Dehydro-3-deoxy-D-glucarate;"4,5-Dehydro-D-Glucuronic Acid";5-Dehydro-4-deoxy-D-glucarate;5-keto…		C12H8Cl2O2S;C6H8O7;C8H8CaO3S	Na;NaClx2;HCOOK	Fenticlor (USAN/INN);"(1R,2S)-1-Hydroxypropane-1,2,3-tricarboxylate";"(1S,2S)-1-Hydroxypropane-1,2,3-tricarboxylate";"(4R,5S)-4,5,6-Trihydroxy-2,3-dioxohexanoate";"2,3-Dihydroxy-5-Oxo-Hexanedioate";"2,3-diketo-L-gulonate";"2,3-Dioxo-L-gulonate";"2,5-Didehydro-D-gluconate";"2,5-didehydro-D-gluconate";2-Dehydro-3-deoxy-D-glucarate;"4,5-Dehydro-D-Glucuronic Acid";5-Dehydro-4-deoxy-D-glucarate;5-keto…	;Tricarboxylic Acids;;Hydroxy Acids Keto-Acids;;;Keto-Acids Hydroxy Acids ;;;;;;;;Tricarboxylic Acids;Tricarboxylic Acids;;;;	3	56	56	0.683091	1.01938	0.0192834	1.33178	0.0113693	1.30904	0.00328861	1.30646	0.000880743	1.28416	0.934925	0.982929	5.96281e-05	1.29891	306.935	0	0	A		0	8	10	28			0	5	6	7
588	307.002	120.129	78332.4	0	0	1	0	Complex Adducts - Metabolite identified using other peaks	Hydroxybutanoate			Complex Adducts - Metabolite identified using other peaks		0	56	56	0.033763	1.36748	0.000238563	0.390775	0.000157052	0.530788	0.000348575	0.285763	0.000238563	0.388152	0.0143059	1.3583	1.36683e-07	0.437613	307.001	2	9	M_HCOONa_HCOONa_HCOONa		1	7	17	8			0	23	25	7
589	307.117	54.2631	89631.3	0	0	3	2	N-Ethyl-5'-Carboxamido Adenosine;		C12H16N6O4	H	N-Ethyl-5'-Carboxamido Adenosine;	;	1	52	52	0.132464	0.565826	0.000532006	0.301537	0.00187194	0.366266	0.00179254	0.532916	0.0247957	0.647313	0.120819	1.21466	1.83957e-05	0.396308	307.115	0	0	A		0	0	5	0			0	0	19	0
590	307.189	555.728	63984.9	2	1	2	3	10-hydroxy-16-oxo-hexadecanoic acid;"2,3-Dihydroxycyclopentaneundecanoic acid";9-hydroxy-16-oxo-hexadecanoic acid;Hexadecanedioic acid;	hydroxy-16-oxo-hexadecanoic acid or oxo-hexadecanoic acid;Hexadecanedioic acid	C16H30O4 or C17H26O2;C18H28O4	Na	10-hydroxy-16-oxo-hexadecanoic acid;"2,3-Dihydroxycyclopentaneundecanoic acid";9-hydroxy-16-oxo-hexadecanoic acid;Hexadecanedioic acid;	Dicarboxylic acids [FA0117];;Dicarboxylic acids [FA0117];Dicarboxylic Acids;	1	50	49	0.562834	0.909365	0.00178021	0.508232	0.0372425	0.548452	0.0032759	0.558887	0.0587074	0.603115	0.293622	1.07914	0.000321796	0.562623	307.188	111	113	M_Na		0	16	22	0			2	26	28	0
591	308.009	277.01	186721	0	0	0	0	Unidentified				Unidentified		0	57	57	0.496292	0.915787	0.00550173	0.5786	0.0233422	0.688967	0.00191772	0.631807	0.00815097	0.752323	0.00898067	1.19075	0.000118423	0.695145	308.008	27	183	M		0	6	9	8			0	16	18	0
592	308.052	53.5719	29196	4	1	7	7	Aniracetam;2-Amino-3-(Diethoxy-Phosphoryloxy)-Propionic Acid;;"(3,4,5-Trihydroxy-6-Hydroxymethyl-Tetrahydro-Pyran-2-Yl)-Phosphoramidic Acid Dimethyl Ester";;Muramic acid;Muramic acid;;		C12H13NO3;C7H16NO6P;C8H18NO8P;C9H17NO7	Na_HCOONa;HCOONa;Na;NaCl	Aniracetam;2-Amino-3-(Diethoxy-Phosphoryloxy)-Propionic Acid;;"(3,4,5-Trihydroxy-6-Hydroxymethyl-Tetrahydro-Pyran-2-Yl)-Phosphoramidic Acid Dimethyl Ester";;Muramic acid;Muramic acid;;	;;;;;;Carbohydrates;;	4	35	35	0.563703	0.970629	0.117185	0.802206	0.0455003	0.692652	0.10247	0.826481	0.0201368	0.713611	0.245278	0.863433	0.00725562	0.784199	308.051	0	0	A		0	0	0	0			0	0	0	0
593	308.099	86.6046	81198.9	0	0	0	0	3-Hydroxy-4-(3,4,5-Trihydroxy-Tetrahydro-Pyran-2-Yloxy)-Piperidin-2-One;Betaine citrate;N-Acetyl-a-neuraminic acid;N-Acetylneuraminate;N-acetylneuraminate;N-Acetylneuraminate;N-Acetylneuraminic acid;O-Acetylneuraminic acid;;Cimaterol (USAN/INN);;		C10H17NO7;C11H19NO9;C12H17N3O	HCOOH;H;Na_HCOONa	3-Hydroxy-4-(3,4,5-Trihydroxy-Tetrahydro-Pyran-2-Yloxy)-Piperidin-2-One;Betaine citrate;N-Acetyl-a-neuraminic acid;N-Acetylneuraminate;N-acetylneuraminate;N-Acetylneuraminate;N-Acetylneuraminic acid;O-Acetylneuraminic acid;;Cimaterol (USAN/INN);;	;;Carbohydrates;;;;Carbohydrates;;;;;	3	56	56	0.325751	1.07258	0.0113693	0.456443	0.0126111	0.504222	0.0222431	0.425554	0.0191099	0.4701	0.191418	1.10468	0.000548252	0.451727	308.098	0	0	A		0	12	15	8			0	5	6	3
594	308.115	274.223	93178	0	0	1	0	(R)-Mesopram;Chromocarb diethylamine;8-(Pyrimidin-2-Ylamino)Naphthalene-2-Carboximidamide;;Dihydromikanolide;Picrotoxinin;;Antazoline (INN);Brevicolline;Mirtazapine;;		C14H17NO4;C15H13N5;C15H16O6;C17H19N3	HCOOH;HCOOH;NH3;Na_Na	(R)-Mesopram;Chromocarb diethylamine;8-(Pyrimidin-2-Ylamino)Naphthalene-2-Carboximidamide;;Dihydromikanolide;Picrotoxinin;;Antazoline (INN);Brevicolline;Mirtazapine;;	;;;;;;;;;;;	4	55	55	0.567628	0.962171	0.934925	0.89577	0.226476	1.11172	0.627207	0.930988	0.743971	1.15543	0.165124	1.24108	0.650895	1.03853	308.114	0	0	A		0	12	13	19			0	9	9	1
595	308.917	42.245	32417.2	1	2	0	0	3-Phosphonooxypyruvate		C11H6Cl2N2;C3H5O7P;C6H8N2O4S2	KCl;NaCl_HCOONa;KCl	Fenpiclonil;3-Phosphonooxypyruvate;;m-Benzenedisulfonamide;;	;Acyl Phosphates;;;;	3	52	52	0.449692	1.07675	0.0111698	1.27578	0.00191772	1.33769	0.0191725	1.18484	0.00328861	1.24234	0.153007	1.04853	7.89286e-05	1.27055	308.916	0	0	A		0	37	43	4			0	18	25	1
596	308.994	224.995	39302.6	0	0	0	0	Alclofenac (JAN/USP/INN);"5,6,7-Trimethoxycoumarin";Orthosporin;;desaltedFormOf_Aminacrine hydrochloride (USAN);;"4,4'-Methylene-bis-(2-chloroaniline)";;2-carboxyanthraquinone;Morindaparvin A;;2-Deoxy-2-Fluoro-Alpha-D-Mannosyl Fluoride;;Polaprezinc (JAN/INN);;		C11H11ClO3;C12H12O5;C13H10N2;C13H12Cl2N2;C15H8O4;C6H10F2O4;C9H12N4O3Zn	HCOOK;KCl;NaClx2;Na_Na;NaCl;NaCl_HCOONa;Na	Alclofenac (JAN/USP/INN);"5,6,7-Trimethoxycoumarin";Orthosporin;;desaltedFormOf_Aminacrine hydrochloride (USAN);;"4,4'-Methylene-bis-(2-chloroaniline)";;2-carboxyanthraquinone;Morindaparvin A;;2-Deoxy-2-Fluoro-Alpha-D-Mannosyl Fluoride;;Polaprezinc (JAN/INN);;	;;;;;;;;;;;;;;;	7	57	57	0.496292	0.92903	0.00328861	1.69747	0.112411	1.19203	0.00550173	1.82714	0.112411	1.28309	0.141645	0.702239	0.00164995	1.25883	308.993	0	0	A		0	6	11	32			0	5	6	2
597	309.013	115.867	34570.2	3	0	10	9	Xenalipin (USAN);3-Nitrotyrosine;Cyclouridine;Meta-Nitro-Tyrosine;;"2-Hydroxy-6-oxo-7-methylocta-2,4-dienoate";"2-hydroxy-6-oxo-7-methyl-octa-2,4-dienoate";3-Methoxy-4-hydroxyphenylethyleneglycol;"7-Methyl-2-hydroxy-6-oxoocta-2,4-dienoate";Antiarol;"cis-3-(1-Carboxy-ethyl)-3,5-cyclo-hexadiene-1,2-diol";"cis-3-(carboxyethyl)-3,5-cyclohexadiene-1,2-diol";"cis-3-(Carboxy-ethyl)-3,5-cyclo-hexadiene-1…		C14H9F3O2;C9H10N2O5;C9H12O4	Na_Na;HCOOK;NaCl_HCOONa	Xenalipin (USAN);3-Nitrotyrosine;Cyclouridine;Meta-Nitro-Tyrosine;;"2-Hydroxy-6-oxo-7-methylocta-2,4-dienoate";"2-hydroxy-6-oxo-7-methyl-octa-2,4-dienoate";3-Methoxy-4-hydroxyphenylethyleneglycol;"7-Methyl-2-hydroxy-6-oxoocta-2,4-dienoate";Antiarol;"cis-3-(1-Carboxy-ethyl)-3,5-cyclo-hexadiene-1,2-diol";"cis-3-(carboxyethyl)-3,5-cyclohexadiene-1,2-diol";"cis-3-(Carboxy-ethyl)-3,5-cyclo-hexadiene-1…	;Amino Acids;;;;;;Alcohols and Polyols;;;;;;;	3	33	33	NA	#VALUE!	NA	#VALUE!	NA	#VALUE!	NA	#VALUE!	NA	#VALUE!	0.0390083	1.5657	NaN	#VALUE!	309.012	2	0	A		0	0	0	0			0	0	0	0
598	309.057	284.938	47850.8	1	1	0	0	Mitoguazone (INN);"3,8,9,10-Tetrahydroxy-7-Hydroxymethyl-6-Oxa-1,3-Diaza-Spiro[4.5]Decane-2,4-Dione";;		C5H12N8;C8H12N2O8	NaCl_HCOONa;HCOOH	Mitoguazone (INN);"3,8,9,10-Tetrahydroxy-7-Hydroxymethyl-6-Oxa-1,3-Diaza-Spiro[4.5]Decane-2,4-Dione";;	;;;	2	55	55	0.405679	1.02031	0.0329694	1.40987	0.00705073	1.71097	0.155132	1.3818	0.0603891	1.67691	0.386476	1.21357	0.00343676	1.52995	309.056	0	0	A		3	47	53	8			0	20	36	9
599	309.109	230.075	62379	0	0	0	0	2-(2-{2-[2-(2-Methoxy-Ethoxy)-Ethoxy]-Ethoxy}-Ethoxy)-Ethanol;"2,4-Diamino-6-Phenyl-5,6,7,8,-Tetrahydropteridine";;alpha-N-Phenylacetyl-L-glutamine;Formyl-N-acetyl-5-methoxykynurenamine;Formyl-N-acetyl-5-methoxykynurenamine;Phenylacetylglutamine;;"(+)-2,7-Dideoxypancratistatin";;Gamma-Glutamyltyrosine;;Glutinosone;Oblongolide;;Mukaadial;Rugosal;Xanthoxic acid;Zinniol;;		C11H24O6;C12H14N6;C13H16N2O4;C14H15NO6;C14H18N2O6;C14H20O2;C15H22O4	NaCl;HCOONa;HCOOH;NH3;H;Na_HCOONa;Na_Na	2-(2-{2-[2-(2-Methoxy-Ethoxy)-Ethoxy]-Ethoxy}-Ethoxy)-Ethanol;"2,4-Diamino-6-Phenyl-5,6,7,8,-Tetrahydropteridine";;alpha-N-Phenylacetyl-L-glutamine;Formyl-N-acetyl-5-methoxykynurenamine;Formyl-N-acetyl-5-methoxykynurenamine;Phenylacetylglutamine;;"(+)-2,7-Dideoxypancratistatin";;Gamma-Glutamyltyrosine;;Glutinosone;Oblongolide;;Mukaadial;Rugosal;Xanthoxic acid;Zinniol;;	;;;Amino Acids;Amino Ketones;;;;;;;;;;;;;;;;	7	57	57	0.762369	1.04754	0.00191772	1.42336	0.000285118	1.55232	0.00898067	1.35876	0.000880743	1.48187	0.369108	1.0906	5.31871e-06	1.4621	309.108	0	0	A		1	12	16	7			0	7	9	7
600	309.119	281.537	545671	0	0	3	1	UNIDENTIFIED		C13H20N2O;C14H22N2O3	Na_HCOONa;Na_Na	Prilocaine;Prilocaine (USP/INN);Atenolol;Atenolol (JP15/USP/INN);Bucolome (JAN/INN);desaltedFormOf_Trimetazidine hydrochloride (JP15);Esatenolol (JAN/INN);Practolol;Practolol (USAN);;	;;Amino Alcohols ;;;;;;;;	2	53	53	0.368261	0.936573	0.000348575	0.205764	0.000238563	0.224893	0.000855102	0.219698	0.000636299	0.240123	0.369108	1.09297	4.82302e-07	0.224807	309.118	0	0	A		0	0	22	0			0	0	23	0
601	309.174	597.471	3.67737e+06	0	0	0	0	Unidentified				Unidentified		0	58	58	0.939743	1.0278	0.00550173	1.2017	0.13057	1.0932	0.0178923	1.16919	0.226476	1.06362	0.141645	0.90971	0.00540817	1.09293	309.173	123	128	M		0	9	10	3			0	7	10	5
602	309.207	558.162	267424	2	1	0	0	10E-heptadecen-8-ynoic acid;Heptadecatrienoic acid;Nonoxynol 4 (USAN);"(9Z,11E,14Z)-(13S)-hydroperoxyoctadeca-(9,11,14)-trienoate";"(9Z,12Z,15Z)-(7S,8S)-Dihydroxyoctadeca-9,12,15-trienoic acid";"12-hydroperoxy-9Z,13E,15-octadecatrienoic acid";13(S)-HPOT;13(S)-HpOTrE;13(S)-HpOTrE(gamma);13-HPOT;"13-hydroperoxy-9,11E,15Z-octadecatrienoic acid";"15,16-epoxy-13-OH-9Z,11E-octadecadienoic acid";"16-hyd…		C17H28O2;C18H30O4	HCOOH;H	10E-heptadecen-8-ynoic acid;Heptadecatrienoic acid;Nonoxynol 4 (USAN);"(9Z,11E,14Z)-(13S)-hydroperoxyoctadeca-(9,11,14)-trienoate";"(9Z,12Z,15Z)-(7S,8S)-Dihydroxyoctadeca-9,12,15-trienoic acid";"12-hydroperoxy-9Z,13E,15-octadecatrienoic acid";13(S)-HPOT;13(S)-HpOTrE;13(S)-HpOTrE(gamma);13-HPOT;"13-hydroperoxy-9,11E,15Z-octadecatrienoic acid";"15,16-epoxy-13-OH-9Z,11E-octadecadienoic acid";"16-hyd…	Fatty Acids and Conjugates [FA01];;;;;Fatty Acids and Conjugates [FA01];;Octadecanoids [FA02];Fatty Acids and Conjugates [FA01];;Fatty Acids and Conjugates [FA01];Octadecanoids [FA02];Fatty Acids and Conjugates [FA01];;;Hydroxy fatty acids [FA0105];;Octadecanoids [FA02];Fatty Acids and Conjugates [FA01];;Fatty Acids and Conjugates [FA01];Oxo fatty acids [FA0106];Octadecanoids [FA02];Octadecanoids…	2	56	55	0.289918	0.935112	0.000734441	0.293674	0.000379285	0.419442	0.00138056	0.314052	0.00446526	0.448547	0.247996	1.42826	3.35143e-06	0.342095	309.206	0	0	A		0	20	28	19			0	20	20	2
603	310.002	226.278	226078	0	0	0	0	Flurochloridone;		C12H10Cl2F3NO	H	Flurochloridone;	;	1	57	57	0.150927	0.853244	0.0274863	1.40511	0.762369	1.01256	0.0025191	1.64679	0.173617	1.18672	0.0864107	0.720628	0.0156752	1.4056	310.001	119	127	M_HCOOH		1	9	13	11			0	1	1	6
604	310.097	97.9541	290931	0	0	1	0	Unidentified				Unidentified		0	56	56	0.288487	0.527052	0.000238563	0.133182	0.000381058	0.179827	0.000348575	0.252693	0.00109084	0.341194	0.252999	1.35023	4.75128e-07	0.215507	310.096	63	179	M		0	3	3	31			0	16	18	10
605	310.891	80.3237	56715	8	5	1	3	Unidentified				Unidentified		0	35	35	0.633839	0.98485	0.00815097	2.16812	0.040424	2.03743	0.00547855	2.20147	0.0338949	2.06877	0.164915	0.939722	0.000402244	2.12071	310.89	0	0	A		0	0	0	0			0	0	0	0
606	311.023	284.036	41580.2	0	1	0	0	Sulfadicramide (INN);6-(4-Difluoromethoxy-3-Methoxy-Phenyl)-2h-Pyridazin-3-One;;		C11H14N2O3S;C12H10F2N2O3	NaCl;Na_Na	Sulfadicramide (INN);6-(4-Difluoromethoxy-3-Methoxy-Phenyl)-2h-Pyridazin-3-One;;	;;;	2	55	55	0.496292	1.02457	0.0913739	1.40092	0.705457	1.00278	0.533964	1.36732	0.650147	0.978727	0.477197	0.715798	0.464851	1.02338	311.022	0	0	A		0	24	25	7			1	24	30	4
607	311.099	89.7896	85009.1	0	0	6	7	1,4-Dideoxy-4-Aza-1-(S)-(9-Deazahypoxanthin-9-Yl)-D-Ribitol;1-Deaza-Adenosine;3-Deaza-Adenosine;8-Oxodeoxycoformycin;Doxofylline (USAN/INN);Forodesine;Forodesine (USAN/INN);Tubercidin;3-O-beta-D-galactopyranosyl-D-arabinose;6-O-(beta-D-Xylopyranosyl)-beta-D-glucopyranose;6-O-beta-D-Xylopyranosyl-D-glucose;Arabino-galactose;Vicianose;vicianose;;desaltedFormOf_Doxpicomine hydrochloride (USAN);Mioti…		C11H14N4O4;C11H20O10;C12H18N2O2;C13H20N2O4	HCOOH;H;Na_HCOONa;Na_Na	1,4-Dideoxy-4-Aza-1-(S)-(9-Deazahypoxanthin-9-Yl)-D-Ribitol;1-Deaza-Adenosine;3-Deaza-Adenosine;8-Oxodeoxycoformycin;Doxofylline (USAN/INN);Forodesine;Forodesine (USAN/INN);Tubercidin;3-O-beta-D-galactopyranosyl-D-arabinose;6-O-(beta-D-Xylopyranosyl)-beta-D-glucopyranose;6-O-beta-D-Xylopyranosyl-D-glucose;Arabino-galactose;Vicianose;vicianose;;desaltedFormOf_Doxpicomine hydrochloride (USAN);Mioti…	;;;;;;;;;;;;;;;;;;;;;	4	41	41	0.643429	2.02847	0.238593	0.431364	0.132622	0.511909	0.0135547	0.212655	0.00720957	0.252362	0.934925	1.18672	0.00278486	0.241523	311.098	0	0	A		0	0	12	0			0	0	20	0
608	311.168	599.806	835458	0	0	0	0	desaltedFormOf_Carvotroline hydrochloride (USAN);		C18H18FN3	NH3	desaltedFormOf_Carvotroline hydrochloride (USAN);	;	1	80	58	0.405679	1.15097	0.0222431	1.19267	0.226476	1.20222	0.327187	1.03623	0.596701	1.04453	0.513629	1.00801	0.0767026	1.13648	311.167	125	131	M		0	6	6	3			0	6	9	1
609	311.223	578.854	7.90116e+06	0	0	0	0	12-heptadecynoic acid;16-heptadecynoic acid;7-heptadecynoic acid;8-heptadecynoic acid;9-heptadecynoic acid;S-Hydroprene (JAN);"(7S,8S)-DiHODE";"(9Z,11E)-(13S)-13-Hydroperoxyoctadeca-9,11-dienoic acid";"(9Z,12Z)-(11S)-11-hydroperoxyoctadeca-9,12-dienoate";"(9Z,12Z)-(11S)-11-Hydroperoxyoctadeca-9,12-dienoic acid";"(9Z,12Z)-(7S,8S)-11-dihydroxyoctadeca-9,12-dienoate";"10-hydroperoxy-8E,12Z-octadecad…		C17H30O2;C18H32O4	HCOOH;H	12-heptadecynoic acid;16-heptadecynoic acid;7-heptadecynoic acid;8-heptadecynoic acid;9-heptadecynoic acid;S-Hydroprene (JAN);"(7S,8S)-DiHODE";"(9Z,11E)-(13S)-13-Hydroperoxyoctadeca-9,11-dienoic acid";"(9Z,12Z)-(11S)-11-hydroperoxyoctadeca-9,12-dienoate";"(9Z,12Z)-(11S)-11-Hydroperoxyoctadeca-9,12-dienoic acid";"(9Z,12Z)-(7S,8S)-11-dihydroxyoctadeca-9,12-dienoate";"10-hydroperoxy-8E,12Z-octadecad…	Fatty Acids and Conjugates [FA01];Fatty Acids and Conjugates [FA01];Fatty Acids and Conjugates [FA01];Fatty Acids and Conjugates [FA01];Fatty Acids and Conjugates [FA01];;;Fatty Acids;;;;Fatty Acids and Conjugates [FA01];Oxo fatty acids [FA0106];Octadecanoids [FA02];Fatty Acids;Hydroxy fatty acids [FA0105];;Fatty Acids and Conjugates [FA01];Octadecanoids [FA02];Oxo fatty acids [FA0106];Octadecano…	2	58	58	0.364346	0.729176	0.00191772	0.286173	0.00407199	0.371769	0.00898067	0.392461	0.0126111	0.509848	0.369108	1.29911	7.43999e-05	0.359602	311.222	124	129	M		2	19	21	24			0	17	17	5
610	312.002	225.941	188531	0	0	0	0	Unidentified				Unidentified		0	57	57	0.650147	0.995957	0.000238563	1.34695	0.000157052	1.24712	0.000238563	1.35242	0.000157052	1.25219	0.10247	0.925886	9.36985e-08	1.29547	312.001	496	132	M_MCl;Cl;1		1	14	24	5			0	6	15	2
611	312.172	606.942	117983	0	0	0	2	Guanethidine sulfate (JP15);Elaeocarpidine;;		C10H24N4O4S;C17H21N3	NH3;HCOOH	Guanethidine sulfate (JP15);Elaeocarpidine;;	;;;	2	54	54	0.182602	1.15897	0.0123546	1.31911	0.0620555	1.31729	0.165124	1.13818	0.289918	1.1366	1	0.998618	0.0177797	1.23089	312.171	0	0	A		0	12	15	20			0	6	12	24
612	312.892	79.4472	76759.5	6	3	2	2	Unidentified				Unidentified		0	41	41	0.816961	0.9822	0.0026998	1.792	0.00815097	1.64649	0.00194577	1.82448	0.00657841	1.67632	0.669815	0.918795	3.17897e-05	1.7045	312.891	0	0	A		0	0	0	12			0	0	0	31
613	312.985	191.06	28402.2	5	3	0	0	Unmatched Adduct				Unmatched Adduct		0	49	49	0.173617	1.24452	0.0393184	1.5533	0.0373364	1.45382	0.278076	1.24811	0.540291	1.16818	0.715001	0.935955	0.0352397	1.35363	312.984	44	130	M_HCOONa		0	0	0	3			0	0	0	20
614	313.036	337.788	122264	0	0	0	0	Coumestrol;Wedelolactone;;		C15H8O5;C16H10O7	HCOOH;H	Coumestrol;Wedelolactone;;	Polyphenols;;;	2	57	57	0.256839	1.15366	0.120819	1.3252	0.0696424	1.45265	0.369108	1.14869	0.226476	1.25917	0.683091	1.09618	0.0492028	1.31883	313.035	19	0	A		0	2	3	4			0	11	18	1
615	313.092	238.818	20857.2	1	3	3	3	Unidentified				Unidentified		0	42	41	0.749394	1.15811	0.0632908	0.747749	0.00950446	0.644796	0.0455003	0.645661	0.00695051	0.556763	0.637352	0.862316	0.000777859	0.624586	313.091	0	0	A		0	0	0	0			0	0	0	0
616	313.119	434.79	115845	0	0	0	0	3-oxo-6(R)-hydroxy-tetradec-8-cis-enoate;Lysergic acid;N-Butyl-beta-carboline-3-carboxylate;;Longifolonine;;17beta-Dihydroequilin;"3beta-hydroxy-estra-5,7,9-trien-17-one";"3-Hydroxyestra-1,3,5(10)-trien-16-one";"8alpha-3beta-hydroxy-estra-1,3,5(10)-trien-17-one";"Estra-1,3,5(10),6-tetraen-3,17beta-diol";"estra-1,3,5(10),7-tetraene-3,17alpha-diol";Estrone;Estrone (JAN/USP/INN);Hexestrol;Trenbolone…		C14H24O4;C16H16N2O2;C17H15NO4;C18H22O2	NaCl;HCOOH;NH3;Na_Na	3-oxo-6(R)-hydroxy-tetradec-8-cis-enoate;Lysergic acid;N-Butyl-beta-carboline-3-carboxylate;;Longifolonine;;17beta-Dihydroequilin;"3beta-hydroxy-estra-5,7,9-trien-17-one";"3-Hydroxyestra-1,3,5(10)-trien-16-one";"8alpha-3beta-hydroxy-estra-1,3,5(10)-trien-17-one";"Estra-1,3,5(10),6-tetraen-3,17beta-diol";"estra-1,3,5(10),7-tetraene-3,17alpha-diol";Estrone;Estrone (JAN/USP/INN);Hexestrol;Trenbolone…	;;;;;;;C18 steroids (estrogens) and derivatives [ST0201];;C18 steroids (estrogens) and derivatives [ST0201];;C18 steroids (estrogens) and derivatives [ST0201];Steroids and Steroid Derivatives;;;;;	4	57	57	0.54535	1.25235	0.414216	1.26122	0.762369	0.930502	0.934925	1.00708	0.449692	0.743004	0.288487	0.73778	0.932824	0.87827	313.118	0	0	A		0	14	15	4			0	10	13	8
617	313.238	534.912	515703	0	0	0	0	10E-heptadecenoic acid;10-methyl-9-hexadecenoic acid;10Z-heptadecenoic acid;14-methyl-8E-hexadecenoic acid;14R-methyl-8Z-hexadecenoic acid;14S-methyl-8Z-hexadecenoic acid;16-heptadecenoic acid;2-heptadecylenic acid;2Z-heptadecenoic acid;3-heptadecenoic acid;7-heptadecenoic acid;7-methyl-6E-hexadecenoic acid;7Z-heptadecenoic acid;8E-heptadecenoic acid;8Z-heptadecenoic acid;9E-heptadecenoic acid;9-…		C17H32O2;C18H34O4	HCOOH;H	10E-heptadecenoic acid;10-methyl-9-hexadecenoic acid;10Z-heptadecenoic acid;14-methyl-8E-hexadecenoic acid;14R-methyl-8Z-hexadecenoic acid;14S-methyl-8Z-hexadecenoic acid;16-heptadecenoic acid;2-heptadecylenic acid;2Z-heptadecenoic acid;3-heptadecenoic acid;7-heptadecenoic acid;7-methyl-6E-hexadecenoic acid;7Z-heptadecenoic acid;8E-heptadecenoic acid;8Z-heptadecenoic acid;9E-heptadecenoic acid;9-…	Fatty Acids and Conjugates [FA01];Fatty Acids and Conjugates [FA01];Fatty Acids and Conjugates [FA01];Fatty Acids and Conjugates [FA01];Fatty Acids and Conjugates [FA01];Fatty Acids and Conjugates [FA01];Fatty Acids and Conjugates [FA01];Fatty Acids and Conjugates [FA01];Fatty Acids and Conjugates [FA01];Fatty Acids and Conjugates [FA01];Fatty Acids and Conjugates [FA01];Fatty Acids and Conjugate…	2	56	56	0.13057	1.19099	1	0.978543	0.879829	0.974968	0.423901	0.821623	0.325751	0.818621	0.929199	0.996347	0.4829	0.928192	313.237	497	134	M		0	12	31	4			0	31	39	0
618	313.238	600.675	805032	0	1	0	0	10E-heptadecenoic acid;10-methyl-9-hexadecenoic acid;10Z-heptadecenoic acid;14-methyl-8E-hexadecenoic acid;14R-methyl-8Z-hexadecenoic acid;14S-methyl-8Z-hexadecenoic acid;16-heptadecenoic acid;2-heptadecylenic acid;2Z-heptadecenoic acid;3-heptadecenoic acid;7-heptadecenoic acid;7-methyl-6E-hexadecenoic acid;7Z-heptadecenoic acid;8E-heptadecenoic acid;8Z-heptadecenoic acid;9E-heptadecenoic acid;9-…		C17H32O2;C18H34O4	HCOOH;H	10E-heptadecenoic acid;10-methyl-9-hexadecenoic acid;10Z-heptadecenoic acid;14-methyl-8E-hexadecenoic acid;14R-methyl-8Z-hexadecenoic acid;14S-methyl-8Z-hexadecenoic acid;16-heptadecenoic acid;2-heptadecylenic acid;2Z-heptadecenoic acid;3-heptadecenoic acid;7-heptadecenoic acid;7-methyl-6E-hexadecenoic acid;7Z-heptadecenoic acid;8E-heptadecenoic acid;8Z-heptadecenoic acid;9E-heptadecenoic acid;9-…	Fatty Acids and Conjugates [FA01];Fatty Acids and Conjugates [FA01];Fatty Acids and Conjugates [FA01];Fatty Acids and Conjugates [FA01];Fatty Acids and Conjugates [FA01];Fatty Acids and Conjugates [FA01];Fatty Acids and Conjugates [FA01];Fatty Acids and Conjugates [FA01];Fatty Acids and Conjugates [FA01];Fatty Acids and Conjugates [FA01];Fatty Acids and Conjugates [FA01];Fatty Acids and Conjugate…	2	57	57	0.173617	0.814395	0.000446533	0.215194	0.000506541	0.31007	0.00081504	0.264238	0.00249691	0.380737	0.220671	1.44089	1.78295e-06	0.277588	313.237	126	133	M		0	13	14	16			0	11	12	4
619	314.026	277.094	151636	0	0	0	0	2,5,6-Trihydroxy-5,6-dihydroquinoline;3-succinoylpyridine;4-acetamidobenzoic acid;adrenochrome;Hippurate;Hippurate;N-Acetylanthranilate;		C9H9NO3	HCOONa_HCOONa	2,5,6-Trihydroxy-5,6-dihydroquinoline;3-succinoylpyridine;4-acetamidobenzoic acid;adrenochrome;Hippurate;Hippurate;N-Acetylanthranilate;	;Amino Acids Amino Ketones;;;Acyl Glycines;;;	1	57	57	0.650147	0.863876	0.00550173	0.623885	0.0696424	0.747943	0.00328861	0.722193	0.0820987	0.865799	0.0143059	1.19885	0.00101111	0.738343	314.025	27	37	M_HCOONa_HCOONa		0	3	5	7			0	9	10	1
620	314.101	82.6128	1.83052e+06	0	0	0	1	Unidentified				Unidentified		0	56	56	0.743971	0.688214	0.000348575	0.0298198	0.000238563	0.0540952	0.000238563	0.0433292	0.000157052	0.0786024	0.120819	1.81407	1.36683e-07	0.0485548	314.1	16	104	M_Cl;Cl;1		0	8	13	40			0	13	16	5
621	315.003	337.654	65185.1	1	0	0	0	7-Aminocephalosporanic acid;		C10H12N2O5S	Na_Na	7-Aminocephalosporanic acid;	;	1	57	56	0.405679	1.04865	0.0274863	1.41188	0.0274863	1.62053	0.288487	1.34638	0.120819	1.54534	0.894626	1.14778	0.0119292	1.46888	315.002	0	0	A		0	2	3	7			0	9	10	1
622	315.072	194.633	47839.7	1	2	4	5	Metyrapone;D-Lombricine;Lombricine;lombricine;;		C14H14N2O;C6H15N4O6P	Na_HCOONa;HCOOH	Metyrapone;D-Lombricine;Lombricine;lombricine;;	;;;;;	2	45	45	0.583882	0.916914	0.12288	0.499658	0.317311	0.65499	0.116083	0.544934	0.157299	0.714341	0.633839	1.31088	0.0483982	0.643843	315.071	0	0	A		0	0	12	0			0	0	37	0
623	315.096	253.909	105967	9	8	0	0	Unidentified				Unidentified		0	39	39	0.364346	0.947781	0.342782	1.26139	0.113846	1.81176	0.113846	1.33089	0.113846	1.91158	0.317311	1.43632	0.0398071	1.51313	315.095	504	190	M		0	0	0	10			0	0	0	0
624	315.196	512.761	62275.9	1	1	9	9	Recainam hydrochloride (USAN);"17beta-Methylestra-1,3,5(10)-trien-3-ol";"17-Methyl-18-norandrosta-4,13(17)-dien-3-one";;"11alpha,17beta-Dihydroxy-17alpha-methylandrosta-1,4-dien-3-one";"11beta,17beta-Dihydroxy-17alpha-methylandrosta-1,4-dien-3-one";"15-Deoxy-delta-12,14-PGJ2";15d-PGA2;"17beta-Hydroxy-17-methylandrost-4-ene-3,11-dione";17beta-Hydroxyestr-5(10)-en-3-one acetate;19-Hydroky-all-trans…		C15H26ClN3O;C19H26O;C20H28O3	NH3;HCOOH;H	Recainam hydrochloride (USAN);"17beta-Methylestra-1,3,5(10)-trien-3-ol";"17-Methyl-18-norandrosta-4,13(17)-dien-3-one";;"11alpha,17beta-Dihydroxy-17alpha-methylandrosta-1,4-dien-3-one";"11beta,17beta-Dihydroxy-17alpha-methylandrosta-1,4-dien-3-one";"15-Deoxy-delta-12,14-PGJ2";15d-PGA2;"17beta-Hydroxy-17-methylandrost-4-ene-3,11-dione";17beta-Hydroxyestr-5(10)-en-3-one acetate;19-Hydroky-all-trans…	;;;;;;Prostanoids;Prostaglandins [FA0301];;;Retinoids [PR0109];Retinoids [PR0109];;Steroids and Steroid Derivatives;;Retinoids;;Steroids and Steroid Derivatives;;;;;;;;;;Prostaglandins [FA0301];;;Eicosanoids [FA03];Eicosanoids [FA03];;;;;	3	37	36	NA	#VALUE!	NA	#VALUE!	NA	#VALUE!	0.698535	0.791317	0.384088	0.504073	0.210962	0.637005	0.499919	0.574337	315.195	127	0	A		0	0	16	0			0	0	2	0
625	315.254	560.402	186322	0	0	0	0	(+)-14-methyl palmitic acid;10-methyl-hexadecanoic acid;11-methyl-hexadecanoic acid;12-methyl-hexadecanoic acid;13-methyl-hexadecanoic acid;15-methyl palmitic acid;"2,6-dimethyl-pentadecanoic acid";2-methyl-hexadecanoic acid;3-methyl-hexadecanoic acid;"4,8-dimethyl-pentadecanoic acid";4-methyl-hexadecanoic acid;4R-methyl-hexadecanoic acid;5-methyl-hexadecanoic acid;5-methyl-hexadecanoic acid;7-me…		C17H34O2;C18H36O4	HCOOH;H	(+)-14-methyl palmitic acid;10-methyl-hexadecanoic acid;11-methyl-hexadecanoic acid;12-methyl-hexadecanoic acid;13-methyl-hexadecanoic acid;15-methyl palmitic acid;"2,6-dimethyl-pentadecanoic acid";2-methyl-hexadecanoic acid;3-methyl-hexadecanoic acid;"4,8-dimethyl-pentadecanoic acid";4-methyl-hexadecanoic acid;4R-methyl-hexadecanoic acid;5-methyl-hexadecanoic acid;5-methyl-hexadecanoic acid;7-me…	Fatty Acids and Conjugates [FA01];Fatty Acids and Conjugates [FA01];Fatty Acids and Conjugates [FA01];Fatty Acids and Conjugates [FA01];Fatty Acids and Conjugates [FA01];Fatty Acids and Conjugates [FA01];Fatty Acids and Conjugates [FA01];Fatty Acids and Conjugates [FA01];Fatty Acids and Conjugates [FA01];Fatty Acids and Conjugates [FA01];Fatty Acids and Conjugates [FA01];Fatty Acids and Conjugate…	2	58	58	0.0126111	1.63485	0.0274863	1.43986	0.0233422	1.65336	0.683091	0.880732	0.939743	1.01133	1	1.14828	0.151865	1.08512	315.253	128	136	M		0	2	5	5			0	6	8	21
626	315.833	102.521	72482.9	1	3	2	1	Unidentified				Unidentified		0	50	50	0.00526224	1.05254	0.00146272	2.16104	0.000348575	1.8519	0.00194577	2.05317	0.000757495	1.75947	0.238593	0.85695	1.77941e-06	1.92374	315.832	0	0	A		0	0	0	7			0	0	0	14
627	316.041	103.517	94937	1	0	0	0	L-Arogenate;L-arogenate;		C10H13NO5	Na_HCOONa	L-Arogenate;L-arogenate;	;;	1	56	56	0.54535	1.05545	0.00705073	1.40331	0.00328861	1.33143	0.0178923	1.32959	0.0113693	1.26148	0.565992	0.948776	0.000162367	1.33628	316.04	74	80	M_HCOONa		0	17	19	4			0	5	5	20
628	316.249	603.86	48059.7	0	0	0	0	2-amino-hexadecanoic acid;2R-aminohexadecanoic acid;2S-aminohexadecanoic acid;		C16H33NO2	HCOOH	2-amino-hexadecanoic acid;2R-aminohexadecanoic acid;2S-aminohexadecanoic acid;	Amino fatty acids [FA0110];Amino fatty acids [FA0110];Amino fatty acids [FA0110];	1	58	58	0.54535	1.03023	0.000238563	1.34086	0.00515896	1.21857	0.000327414	1.30151	0.0065017	1.18281	0.141645	0.908799	5.31871e-06	1.25718	316.248	122	135	M_HCOOH		1	21	23	24			1	13	16	4
629	316.948	41.2221	624455	0	0	0	0	Unmatched Adduct				Unmatched Adduct		0	57	57	0.820596	1.03562	0.00426672	1.08746	0.0342937	1.07596	0.072448	1.05006	0.150927	1.03895	0.462433	0.989417	0.00347627	1.06862	316.947	80	137	M_HCOONa		0	6	7	15			0	4	4	8
630	316.972	284.685	26899	4	6	2	2	2,2',3-Trihydroxybiphenyl;"5-(4-Hydroxybut-1-ynyl)-2,2'-bithiophene";;D-Galactose 6-sulfate;D-Glucose 6-sulfate;O3-Sulfonylgalactose;O4-Sulfonylgalactose;;		C12H10O3;C12H10OS2;C6H12O9S	NaClx2;HCOOK;NaCl	2,2',3-Trihydroxybiphenyl;"5-(4-Hydroxybut-1-ynyl)-2,2'-bithiophene";;D-Galactose 6-sulfate;D-Glucose 6-sulfate;O3-Sulfonylgalactose;O4-Sulfonylgalactose;;	;;;;;;;;	3	40	40	0.562834	0.892971	0.909269	0.995185	0.0864763	1.26642	1	1.11447	0.15558	1.41821	0.196706	1.27255	0.179712	1.26291	316.971	0	0	A		0	0	0	26			0	0	0	27
631	317.063	254.274	80756.2	1	5	0	0	Depdecin;		C11H16O5	Na_HCOONa	Depdecin;	Fatty alcohols [FA05];	1	50	50	0.705457	0.999573	0.00467773	1.65632	0.000238563	1.93162	0.00467773	1.65703	0.000238563	1.93245	0.0640775	1.16621	1.67035e-06	1.73995	317.062	54	0	A		0	0	0	1			0	0	0	4
632	317.075	298.755	89334.1	5	5	0	0	3-Oxohexobarbital;		C12H14N2O4	HCOONa	3-Oxohexobarbital;	;	1	47	47	0.289918	0.917959	0.571608	0.885509	0.624206	1.14237	0.777297	0.96465	0.327187	1.24446	0.327187	1.29007	0.637352	1.0617	317.074	48	138	M_HCOONa		0	0	0	18			0	0	0	13
633	317.197	403.798	19964.3	2	1	9	8	3-methyl-tetradecanedioic acid;5-methyl-tetradecanedioic acid;Pentadecanedioic acid;(-)-Menthyl O-beta-D-glucoside;(-)-menthyl O-beta-D-glucoside;(+)-Neomenthyl O-beta-D-glucoside;Seprilose (USAN/INN);;		C15H28O4;C16H30O6	HCOOH;H	3-methyl-tetradecanedioic acid;5-methyl-tetradecanedioic acid;Pentadecanedioic acid;(-)-Menthyl O-beta-D-glucoside;(-)-menthyl O-beta-D-glucoside;(+)-Neomenthyl O-beta-D-glucoside;Seprilose (USAN/INN);;	Dicarboxylic acids [FA0117];Dicarboxylic acids [FA0117];Dicarboxylic acids [FA0117];;;;;;	2	35	35	0.317311	0.909269	0.245278	0.48247	0.438578	0.651921	0.245278	0.530613	0.438578	0.716972	0.115184	1.35121	0.160057	0.594586	317.196	0	0	A		0	0	11	0			0	0	12	0
634	317.248	627.48	26880.9	5	4	1	2	(-)-Abietadiene;(-)-abietadiene;"(+)-isopimara-7,15-diene";(+)-Sandaracopimaradiene;Aphidicol-15-ene;Aphidicol-16-ene;Casbene;Cembrene;"ent-cassa-12,15-diene";ent-kaur-16-ene;ent-Kaurene;"ent-pimara-8(14),15-diene";Levopimaradiene;levopimaradiene;Neoabietadiene;neoabietadiene;Neocembrene;Palustradiene;palustradiene;Pimaradiene;stemar-13-ene;"Taxa-4(5),11(12)-diene";"taxa-4,11-diene";Verrucosanene…		C20H32;C21H34O2	HCOOH;H	(-)-Abietadiene;(-)-abietadiene;"(+)-isopimara-7,15-diene";(+)-Sandaracopimaradiene;Aphidicol-15-ene;Aphidicol-16-ene;Casbene;Cembrene;"ent-cassa-12,15-diene";ent-kaur-16-ene;ent-Kaurene;"ent-pimara-8(14),15-diene";Levopimaradiene;levopimaradiene;Neoabietadiene;neoabietadiene;Neocembrene;Palustradiene;palustradiene;Pimaradiene;stemar-13-ene;"Taxa-4(5),11(12)-diene";"taxa-4,11-diene";Verrucosanene…	;;;;;;;;;;;;;;;;;;;;;;;Isoprenoids [PR01];;;Steroids and Steroid Derivatives;Steroids and Steroid Derivatives;;;Steroids and Steroid Derivatives;Steroids and Steroid Derivatives;;"C21 steroids (gluco/mineralocorticoids, progestogins) and derivatives [ST0203]";;;"C21 steroids (gluco/mineralocorticoids, progestogins) and derivatives [ST0203]";Steroids and Steroid Derivatives;"C21 steroids (gluco/mi…	2	40	40	0.0228579	1.1833	0.223225	1.3544	0.223225	1.37202	0.946847	1.1446	0.841481	1.15949	0.464702	1.01301	0.370264	1.22686	317.247	0	0	A		0	0	0	40			0	0	0	26
635	318.94	52.2617	43678.1	7	5	0	0	Unmatched Adduct				Unmatched Adduct		0	45	45	0.405679	0.926982	0.00467773	2.41659	0.0112299	2.53346	0.00467773	2.60694	0.0112299	2.73302	0.723674	1.04836	0.000107511	2.61898	318.939	7	139	M_NaCl		0	0	0	13			0	0	0	26
636	318.98	276.661	38698.1	0	0	0	0	Unidentified				Unidentified		0	63	57	0.705457	1.0024	0.00191772	0.614374	0.04125	0.700428	0.000446533	0.612905	0.0101652	0.698754	0.141645	1.14007	6.61135e-05	0.687024	318.979	0	0	A		0	10	14	12			0	7	9	5
637	319.131	476.74	42974.2	5	2	0	0	Capsidiol;capsidiol;dihydroartemisinate;Farnesoic acid;Helminthosporol;Hernandulcin;Latia luciferin;latia-luciferin;Lubimin;lubimin;Sirenin;12-trans-Hydroxy juvenile hormone III;"3-oxo-8(R)-hydroxy-hexadeca-6E,10Z-dienoate";;Bisulepin;;Doisynoestrol;Glepidotin C;Ostruthin;;		C15H24O2;C16H26O4;C17H21NS2;C19H22O3	HCOOK;K;NH3;Na	Capsidiol;capsidiol;dihydroartemisinate;Farnesoic acid;Helminthosporol;Hernandulcin;Latia luciferin;latia-luciferin;Lubimin;lubimin;Sirenin;12-trans-Hydroxy juvenile hormone III;"3-oxo-8(R)-hydroxy-hexadeca-6E,10Z-dienoate";;Bisulepin;;Doisynoestrol;Glepidotin C;Ostruthin;;	Alcohols and Polyols;;;;;;;;;;;;;;;;;;;;	4	40	39	0.449692	1.01435	0.0112299	2.1635	0.00328861	1.74281	0.0112299	2.1329	0.00705073	1.71815	0.654721	0.805548	0.000111107	1.90319	319.13	0	0	A		0	0	0	7			0	0	0	5
638	319.138	402.639	41368.8	5	6	4	4	2-(2-{2-[2-(2-Methoxy-Ethoxy)-Ethoxy]-Ethoxy}-Ethoxy)-Ethanol;desaltedFormOf_Dibunate sodium (JAN);;		C11H24O6;C18H24O3S	HCOONa;H	2-(2-{2-[2-(2-Methoxy-Ethoxy)-Ethoxy]-Ethoxy}-Ethoxy)-Ethanol;desaltedFormOf_Dibunate sodium (JAN);;	;;;	2	40	40	0.0678892	1.89157	0.0881579	1.30885	0.0282801	1.67301	0.475051	0.691936	0.465209	0.884456	0.371751	1.27823	0.460181	1.03022	319.137	0	0	A		0	0	0	0			0	0	0	0
639	319.228	585.677	644540	0	0	0	0	3a-Hydroxyandrost-16-ene;3beta-Hydroxy-delta5-steroid;3-Oxo-5alpha-steroid;3-Oxo-5beta-steroid;3-Oxosteroid;5alpha-Androstan-2-en-17beta-ol;7-Oxosteroid;Androstenol;"(15S)-15-Hydroxy-5,8,11-cis-13-trans-eicosatetraenoate";"(15S)-15-hydroxy-5,8,11-cis-13-trans-icosatetraenoate";10-HETE;11(R)-HETE;11(R)-HETE;"11,12:EpETrE";"11,12-EET";"11,12-Epoxyeicosatrienoic acid";"11beta,17beta-Dihydroxy-17-met…		C19H30O;C20H32O3	HCOOH;H	3a-Hydroxyandrost-16-ene;3beta-Hydroxy-delta5-steroid;3-Oxo-5alpha-steroid;3-Oxo-5beta-steroid;3-Oxosteroid;5alpha-Androstan-2-en-17beta-ol;7-Oxosteroid;Androstenol;"(15S)-15-Hydroxy-5,8,11-cis-13-trans-eicosatetraenoate";"(15S)-15-hydroxy-5,8,11-cis-13-trans-icosatetraenoate";10-HETE;11(R)-HETE;11(R)-HETE;"11,12:EpETrE";"11,12-EET";"11,12-Epoxyeicosatrienoic acid";"11beta,17beta-Dihydroxy-17-met…	;;;;;;;Steroids and Steroid Derivatives;Eicosanoids;;;;Eicosanoids;Eicosanoids;;Eicosanoids;;Eicosanoids [FA03];Eicosanoids [FA03];;Eicosanoids [FA03];;;;Eicosanoids;Eicosanoids [FA03];Fatty Acids and Conjugates [FA01];;Eicosanoids [FA03];;Eicosanoids;Eicosanoids [FA03];Eicosanoids;;;Eicosanoids [FA03];Eicosanoids [FA03];Eicosanoids [FA03];Eicosanoids [FA03];Eicosanoids;;;;;;Eicosanoids;;;Eicosan…	2	57	57	0.325751	1.24876	0.00145086	1.74979	0.226476	1.32937	0.0603891	1.40123	0.325751	1.06456	0.220671	0.759735	0.0105616	1.49024	319.227	129	140	M		0	13	14	1			0	9	11	14
640	319.984	283.036	59763.3	1	2	2	2	5-Methoxyindoleacetate;Gentianamine;Indolelactate;Swietenidin B;		C11H11NO3	NaClx2	5-Methoxyindoleacetate;Gentianamine;Indolelactate;Swietenidin B;	Indoles and Indole Derivatives;;Indoles and Indole Derivatives;;	1	48	48	0.0825793	1.09163	0.224799	0.692458	0.050201	0.687058	0.0372425	0.634331	0.00526224	0.629384	0.633839	0.992202	0.00303042	0.657066	319.982	0	0	A		0	10	14	39			0	22	29	18
641	320.935	52.8002	47547.4	9	8	1	0	Unidentified				Unidentified		0	38	35	0.683091	0.956572	0.113846	2.6033	0.113846	1.62778	0.117185	2.72149	0.117185	1.70169	0.317311	0.625278	0.0228244	2.09402	320.934	0	0	A		0	0	0	10			0	0	0	36
642	321.044	341.617	1.33317e+06	0	0	0	0	Unidentified				Unidentified		0	57	57	0.820596	0.79724	0.683091	1.49554	0.54535	1.65942	0.288487	1.8759	0.112411	2.08145	0.870283	1.10957	0.186639	1.90293	321.043	130	141	M		0	8	10	10			0	15	24	5
643	321.075	256.346	63589.4	5	1	3	4	Salicin;salicin;		C13H18O7	Cl	Salicin;salicin;	Salicylates Carbohydrates;;	1	45	43	0.018533	4.852	0.143235	2.98104	0.464702	3.00904	0.643429	0.614395	0.167465	0.620165	0.464214	1.00939	0.956622	1.10736	321.074	131	152	M_Cl		0	0	0	0			0	0	0	0
644	321.147	503.596	56732.8	0	1	0	0	14-pentadecynoic acid;3-pentadecynoic acid;Centarol;Daucol;Debneyol;Seiricardine A;(10S)-Juvenile hormone III diol;"3(S),8(R)-dihydroxy-6E,10Z-hexadecadienoate";;Zaleplon;;3-Deoxyestrone;4-(1-Ethyl-2-phenylbutyl)phenol;Enzacamene (USP/INN);;" 19-Oxoandrost-4-ene-3,17-dione";"1,3,5(10)-estratrien-17-one-3,7,8-triol";"11alpha-Hydroxyandrosta-1,4-diene-3,17-dione";"14-Hydroxyandrosta-1,4-diene-3,17-…		C15H26O2;C16H28O4;C17H15N5O;C18H22O;C19H24O3	HCOOK;K;NH3;HCOONa;Na	14-pentadecynoic acid;3-pentadecynoic acid;Centarol;Daucol;Debneyol;Seiricardine A;(10S)-Juvenile hormone III diol;"3(S),8(R)-dihydroxy-6E,10Z-hexadecadienoate";;Zaleplon;;3-Deoxyestrone;4-(1-Ethyl-2-phenylbutyl)phenol;Enzacamene (USP/INN);;" 19-Oxoandrost-4-ene-3,17-dione";"1,3,5(10)-estratrien-17-one-3,7,8-triol";"11alpha-Hydroxyandrosta-1,4-diene-3,17-dione";"14-Hydroxyandrosta-1,4-diene-3,17-…	Fatty Acids and Conjugates [FA01];Fatty Acids and Conjugates [FA01];;;;;;;;;;;;;;Steroids and Steroid Derivatives;C18 steroids (estrogens) and derivatives [ST0201];;;;;;Steroids and Steroid Derivatives;;;;;Steroids and Steroid Derivatives;;;;;;	5	56	56	0.820596	0.968462	0.00138056	1.59591	0.00815097	1.55795	0.000734441	1.64788	0.0101652	1.60869	0.656853	0.976216	2.90686e-05	1.57293	321.146	0	0	A		1	14	17	39			0	9	12	7
645	321.21	698.831	86524.2	0	0	0	0	Unidentified				Unidentified		0	58	58	0.198765	0.793036	0.072448	1.2779	0.879829	0.908498	0.00705073	1.6114	0.405679	1.14559	0.10247	0.710932	0.0560515	1.4157	321.209	0	0	A		0	7	10	38			0	3	5	9
646	321.244	628.358	99350.2	0	0	2	0	3alpha-Hydroxysteroid;3beta-Hydroxysteroid;5a-Androstan-3b-ol;5alpha-Androstan-17beta-ol;5alpha-Androstan-3alpha-ol;7beta-Hydroxysteroid;12-HETrE;12R-HETrE;"15-oxo-11Z,13E-eicosadienoic acid";15S-hydroxyeicosatrienoic acid;"17alpha-Methyl-5alpha-androstane-3beta,11beta,17beta-triol";"2alpha-(Hydroxymethyl)-5alpha-androstane-3beta,17beta-diol";5(S)-HETrE;8(S)-HETrE;;		C19H32O;C20H34O3	HCOOH;H	3alpha-Hydroxysteroid;3beta-Hydroxysteroid;5a-Androstan-3b-ol;5alpha-Androstan-17beta-ol;5alpha-Androstan-3alpha-ol;7beta-Hydroxysteroid;12-HETrE;12R-HETrE;"15-oxo-11Z,13E-eicosadienoic acid";15S-hydroxyeicosatrienoic acid;"17alpha-Methyl-5alpha-androstane-3beta,11beta,17beta-triol";"2alpha-(Hydroxymethyl)-5alpha-androstane-3beta,17beta-diol";5(S)-HETrE;8(S)-HETrE;;	;;Steroids and Steroid Derivatives;;;;;Eicosanoids [FA03];Oxo fatty acids [FA0106];Eicosanoids;;;Eicosanoids [FA03];Eicosanoids [FA03];;	2	55	55	0.533964	1.01207	0.000238563	0.53135	0.000157052	0.494867	0.000532006	0.525012	0.000379285	0.488964	0.870283	0.931339	2.03455e-07	0.505509	321.243	107	0	A		0	16	17	15			0	12	16	15
647	322.892	38.1451	269759	0	0	0	0	Bromopurine;		C5H3BrN4	NaCl_HCOONa	Bromopurine;	;	1	57	57	0.405679	1.04751	0.369108	1.05411	0.820596	1.04888	0.743971	1.0063	0.879829	1.00131	0.743971	0.995039	0.574149	1.03541	322.891	0	0	A		0	6	8	4			0	3	4	4
648	322.983	282.353	32427	3	2	3	2	Pemirolast potassium (JAN/USAN);4-Methylumbelliferone sulfate;;(R)-2-benzylsuccinate;6-Methoxymellein;6-methoxymellein;Benzylsuccinate;sinapaldehyde;Sinapoyl aldehyde;;		C10H7KN6O;C10H8O6S;C11H12O4	NaCl;HCOONa;NaClx2	Pemirolast potassium (JAN/USAN);4-Methylumbelliferone sulfate;;(R)-2-benzylsuccinate;6-Methoxymellein;6-methoxymellein;Benzylsuccinate;sinapaldehyde;Sinapoyl aldehyde;;	;;;;;;;;;;	3	42	42	0.224799	1.37489	0.14172	1.06173	0.406234	1.2287	0.654721	0.772228	0.565299	0.893674	0.848006	1.15727	0.434737	1.10482	322.982	0	0	A		0	0	0	0			0	0	0	0
649	323.011	254.084	57732.9	0	3	0	0	Unidentified				Unidentified		0	54	54	0.879829	0.986398	0.0011381	1.79032	0.000157052	1.81735	0.0011381	1.81501	0.000157052	1.84242	0.515181	1.0151	3.51112e-07	1.79032	323.01	54	153	M_Cl		0	0	0	8			0	0	0	5
650	323.117	461.531	191041	0	0	0	0	Tributyl phosphate;Borrerine;Pheniramine;;Fenpipalone (USAN/INN);;		C12H27O4P;C16H20N2;C17H22N2O2	NaCl;HCOOK;K	Tributyl phosphate;Borrerine;Pheniramine;;Fenpipalone (USAN/INN);;	;;;;;;	3	58	58	0.0963037	1.03294	0.0025191	1.13104	0.00149887	1.14873	0.0274863	1.09497	0.0233422	1.1121	0.252999	1.01564	0.000132766	1.1229	323.116	0	0	A		0	8	11	27			0	8	8	18
651	323.135	118.504	145777	1	0	10	9	neuromedin B (1-3);Angustifoline;Lidocaine;Lidocaine (JP15/USP/INN);;Mefexamide (USAN/INN);;		C12H22N4O5;C14H22N2O;C15H24N2O3	Na;Na_HCOONa;Na_Na	neuromedin B (1-3);Angustifoline;Lidocaine;Lidocaine (JP15/USP/INN);;Mefexamide (USAN/INN);;	;;;;;;;	3	36	36	NA	#VALUE!	NA	#VALUE!	NA	#VALUE!	NA	#VALUE!	NA	#VALUE!	0.0379772	2.76627	NaN	#VALUE!	323.134	2	0	A		0	0	21	0			0	0	30	0
652	323.259	656.183	25696.4	1	1	4	2	11(R)-HEDE;11S-HEDE;15(R)-HEDE;		C20H36O3	H	11(R)-HEDE;11S-HEDE;15(R)-HEDE;	Eicosanoids [FA03];Eicosanoids [FA03];Eicosanoids [FA03];	1	47	47	0.775097	1.07228	0.0640775	0.820344	0.153007	0.808823	0.0201368	0.765047	0.125506	0.754302	0.77283	0.985956	0.0113404	0.766781	323.258	0	0	A		0	0	5	0			0	0	9	0
653	323.981	276.816	63444.4	3	0	0	0	Thiadiazolidinone;Triazolidinonethione;		C12H12BrN3OS	H	Thiadiazolidinone;Triazolidinonethione;	;;	1	53	53	0.256839	0.800368	0.00328861	0.512404	0.00815097	0.507224	0.00109084	0.640211	0.0191099	0.633739	0.743971	0.98989	6.61135e-05	0.608856	323.98	104	101	M_HCOOH		0	0	0	8			0	0	0	2
654	324	332.304	58151.5	0	0	0	0	Bretylium;Alagebrium chloride (USAN);;Migalastat hydrochloride (USAN);;"(S)-9-(2,3-dihydroxypropyl)-adenine";"7,8-Dihydro-7,7-Dimethyl-6-Hydroxypterin";Desciclovir (USAN/INN);;		C11H16BrN;C13H14ClNOS;C6H14ClNO4;C8H11N5O2	HCOOK;NaCl;NaCl_HCOONa;NaClx2	Bretylium;Alagebrium chloride (USAN);;Migalastat hydrochloride (USAN);;"(S)-9-(2,3-dihydroxypropyl)-adenine";"7,8-Dihydro-7,7-Dimethyl-6-Hydroxypterin";Desciclovir (USAN/INN);;	;;;;;;;;;	4	54	54	0.496292	1.197	0.288487	1.21374	0.11842	1.35058	0.683091	1.01399	0.558185	1.1283	0.633839	1.11274	0.202866	1.24309	323.999	0	0	A		0	7	8	27			0	7	8	8
655	324.046	366.456	79741.6	1	0	0	2	8-Hydroxy-4-(1-Hydroxyethyl)Quinoline-2-Carboxylic Acid;1-ACETYL-2-LYSO-SN-GLYCERO-3-PHOSPHOETHANOLAMINE;;		C12H13NO4;C7H16NO7P	Na_HCOONa;HCOONa	8-Hydroxy-4-(1-Hydroxyethyl)Quinoline-2-Carboxylic Acid;1-ACETYL-2-LYSO-SN-GLYCERO-3-PHOSPHOETHANOLAMINE;;	;;;	2	53	53	0.434967	0.937683	0.957791	1.17039	0.185789	1.37176	0.743971	1.24817	0.165124	1.46293	0.200411	1.17206	0.276082	1.1811	324.045	89	142	M_HCOONa		0	5	6	30			0	4	5	16
656	324.763	53.4735	159071	0	0	0	0	Salt Peak - Ignore				Salt Peak - Ignore		0	57	57	0.405679	1.03759	0.000238563	2.72703	0.000157052	2.42907	0.000238563	2.62825	0.000157052	2.34108	0.369108	0.890736	9.36985e-08	2.59947	324.761	7	7	S		0	10	10	6			0	7	7	34
657	324.923	306.573	65609.9	0	3	2	3	UNIDENTIFIED		C3H5ClN2O6	NaCl_HCOONa	Clonitrate (USAN/INN);	;	1	41	41	0.164915	1.07279	0.0026998	1.72199	0.0012798	1.50508	0.00194577	1.60515	0.00446526	1.40296	0.447699	0.874037	1.37302e-05	1.48355	324.922	0	0	A		0	0	0	0			0	0	0	0
658	325.001	421.525	45486.9	0	0	0	0	Etoprine (USAN);Naproxen sodium (USP);;		C12H12Cl2N4;C14H13NaO3	Na_Na;KCl	Etoprine (USAN);Naproxen sodium (USP);;	;;;	2	54	54	0.762369	1.08101	0.0113693	2.11625	0.226476	1.26836	0.0025191	1.95766	0.0820987	1.17331	0.0500435	0.599344	0.00264326	1.41568	325	0	0	A		0	25	31	5			0	26	36	48
659	325.125	50.3442	37939.6	7	7	0	0	Betaine citrate;N-Acetyl-a-neuraminic acid;N-Acetylneuraminate;N-acetylneuraminate;N-Acetylneuraminate;N-Acetylneuraminic acid;O-Acetylneuraminic acid;"2,2,4-Trimethyl-3-(4-fluorophenyl)-2H-1-benzopyran-7-ol acetate";;		C11H19NO9;C20H19FO3	NH3;H	Betaine citrate;N-Acetyl-a-neuraminic acid;N-Acetylneuraminate;N-acetylneuraminate;N-Acetylneuraminate;N-Acetylneuraminic acid;O-Acetylneuraminic acid;"2,2,4-Trimethyl-3-(4-fluorophenyl)-2H-1-benzopyran-7-ol acetate";;	;Carbohydrates;;;;Carbohydrates;;;;	2	43	43	0.13057	0.912601	0.667436	1.23413	0.0112299	1.50589	0.282745	1.35232	0.0112299	1.65011	0.563703	1.22021	0.0119487	1.53437	325.124	0	0	A		0	0	0	1			0	0	0	0
660	325.184	634.789	414227	1	0	0	0	desaltedFormOf_Gevotroline hydrochloride (USAN);Fluperlapine;		C19H20FN3	NH3	desaltedFormOf_Gevotroline hydrochloride (USAN);Fluperlapine;	;;	1	57	57	0.596701	1.08462	0.120819	1.15159	0.624206	1.11631	0.141645	1.06174	0.567628	1.02922	0.30988	0.969368	0.143806	1.1028	325.183	132	143	M		0	4	9	2			0	4	5	8
661	325.238	596.136	75739.5	0	0	1	2	10E,12E-octadecadienoic acid;"10E,12Z-Octadecadienoic acid";"10E,12Z-octadecadienoic acid";"10E,14E-octadecadienoic acid";10-octadecynoic acid;"10Z,12Z-octadecadienoic acid";"10Z,13Z-octadecadienoic acid";"10Z,14Z-octadecadienoic acid";11-octadecynoic acid;"11Z,14Z-octadecadienoic acid";"11Z,14Z-octadecadienoic acid";"11Z,15Z-octadecadienoic acid";"12E,16E-octadecadienoic acid";12-octadecynoic ac…	C18H32O2;C19H34O4	C18H32O2;C19H34O4	HCOOH;H	10E,12E-octadecadienoic acid;"10E,12Z-Octadecadienoic acid";"10E,12Z-octadecadienoic acid";"10E,14E-octadecadienoic acid";10-octadecynoic acid;"10Z,12Z-octadecadienoic acid";"10Z,13Z-octadecadienoic acid";"10Z,14Z-octadecadienoic acid";11-octadecynoic acid;"11Z,14Z-octadecadienoic acid";"11Z,14Z-octadecadienoic acid";"11Z,15Z-octadecadienoic acid";"12E,16E-octadecadienoic acid";12-octadecynoic ac…	Fatty Acids and Conjugates [FA01];Fatty Acids;Fatty Acids and Conjugates [FA01];Fatty Acids and Conjugates [FA01];Fatty Acids and Conjugates [FA01];Fatty Acids and Conjugates [FA01];Fatty Acids and Conjugates [FA01];Fatty Acids and Conjugates [FA01];Fatty Acids and Conjugates [FA01];Fatty Acids and Conjugates [FA01];Fatty Acids and Conjugates [FA01];Fatty Acids and Conjugates [FA01];Fatty Acids a…	2	50	50	0.560444	0.846069	0.0640775	0.618184	0.0639193	0.670359	0.177932	0.730654	0.491432	0.792322	0.24716	1.0844	0.043805	0.75374	325.237	0	0	A		0	17	19	61			0	16	18	60
662	325.238	674.289	110353	3	1	0	0	10E,12E-octadecadienoic acid;"10E,12Z-Octadecadienoic acid";"10E,12Z-octadecadienoic acid";"10E,14E-octadecadienoic acid";10-octadecynoic acid;"10Z,12Z-octadecadienoic acid";"10Z,13Z-octadecadienoic acid";"10Z,14Z-octadecadienoic acid";11-octadecynoic acid;"11Z,14Z-octadecadienoic acid";"11Z,14Z-octadecadienoic acid";"11Z,15Z-octadecadienoic acid";"12E,16E-octadecadienoic acid";12-octadecynoic ac…		C18H32O2;C19H34O4	HCOOH;H	10E,12E-octadecadienoic acid;"10E,12Z-Octadecadienoic acid";"10E,12Z-octadecadienoic acid";"10E,14E-octadecadienoic acid";10-octadecynoic acid;"10Z,12Z-octadecadienoic acid";"10Z,13Z-octadecadienoic acid";"10Z,14Z-octadecadienoic acid";11-octadecynoic acid;"11Z,14Z-octadecadienoic acid";"11Z,14Z-octadecadienoic acid";"11Z,15Z-octadecadienoic acid";"12E,16E-octadecadienoic acid";12-octadecynoic ac…	Fatty Acids and Conjugates [FA01];Fatty Acids;Fatty Acids and Conjugates [FA01];Fatty Acids and Conjugates [FA01];Fatty Acids and Conjugates [FA01];Fatty Acids and Conjugates [FA01];Fatty Acids and Conjugates [FA01];Fatty Acids and Conjugates [FA01];Fatty Acids and Conjugates [FA01];Fatty Acids and Conjugates [FA01];Fatty Acids and Conjugates [FA01];Fatty Acids and Conjugates [FA01];Fatty Acids a…	2	57	57	0.939743	0.979919	0.0274863	0.727713	0.150927	0.692497	0.0412268	0.742626	0.112411	0.706688	0.870283	0.951607	0.00973855	0.742626	325.237	106	107	M_HCOOH		0	0	0	27			0	0	0	4
663	326.088	269.736	173439	0	0	0	0	4-Hydroxyphenylacetylglutamic acid;Acetaminophen glucuronide;;Amonafide;Dazmegrel (USAN/INN);;		C13H15NO6;C14H17NO8;C16H17N3O2	HCOOH;H;Na_Na	4-Hydroxyphenylacetylglutamic acid;Acetaminophen glucuronide;;Amonafide;Dazmegrel (USAN/INN);;	Polypeptides;Glucuronides;;;;;	3	57	57	0.820596	0.903044	0.000238563	0.220698	0.000157052	0.269275	0.000238563	0.244393	0.000157052	0.298186	0.0274863	1.22011	9.36985e-08	0.276083	326.087	0	0	A		0	15	21	11			0	16	18	3
664	326.125	235.415	1.92072e+06	0	0	0	0	desaltedFormOf_Sanfetrinem sodium (USAN);Harzianopyridone;Talsaclidine fumarate (USAN);Trimetozine (USAN/INN);		C14H19NO5	HCOOH	desaltedFormOf_Sanfetrinem sodium (USAN);Harzianopyridone;Talsaclidine fumarate (USAN);Trimetozine (USAN/INN);	;;;;	1	58	58	0.405679	0.669169	0.000238563	0.162423	0.000212183	0.223571	0.000238563	0.242724	0.000381058	0.334102	0.165124	1.37647	1.73077e-07	0.246622	326.123	72	145	M		0	7	9	55			0	20	21	3
665	326.76	53.4122	324237	0	0	0	0	Salt Peak - Ignore				Salt Peak - Ignore		0	57	57	0.596701	0.981723	0.000238563	2.64748	0.000157052	2.33125	0.000238563	2.69677	0.000157052	2.37465	0.513629	0.880553	9.36985e-08	2.52635	326.759	7	7	S		0	12	13	4			0	15	17	32
666	326.903	554.68	577323	0	0	3	5	Unidentified				Unidentified		0	45	45	0.256839	1.04395	0.00815097	1.40814	0.00871191	1.23327	0.00404098	1.34885	0.0128643	1.18134	0.0807163	0.875812	0.000144888	1.34829	326.902	133	0	A		0	0	68	0			0	0	40	0
667	326.903	595.239	572600	1	2	4	2	Unidentified				Unidentified		0	51	51	0.09329	1.17316	0.034264	1.26256	0.0208793	1.10389	0.409395	1.07621	0.587594	0.940954	0.120819	0.874326	0.068562	1.08528	326.902	0	0	A		0	0	13	0			0	0	14	0
668	326.903	510.965	436622	10	2	7	7	Unmatched Adduct				Unmatched Adduct		0	29	29	0.563703	1.01993	0.040424	1.36664	NA	#VALUE!	0.21	1.33994	NA	#VALUE!	NA	#VALUE!	0.0423571	1.35588	326.902	90	144	M_HCOONa		0	0	0	0			0	0	0	0
669	326.984	73.6925	52878.2	0	0	0	0	Unmatched Adduct				Unmatched Adduct		0	54	54	0.256839	0.881206	0.0012798	2.00146	0.000669729	1.66809	0.000636299	2.27127	0.000157052	1.89296	0.11842	0.833436	6.77852e-07	1.9826	326.983	31	53	M_NaCl_HCOONa		2	23	31	38			1	15	26	3
670	327.001	284.529	247222	0	2	0	0	DPI59;"2,2',3-Trihydroxybiphenyl";;Monobromobisphenol A;;D-Galactose 6-sulfate;D-Glucose 6-sulfate;O3-Sulfonylgalactose;O4-Sulfonylgalactose;;Caffeine (JP15);;"2',3'-Cyclic UMP";;		C11H11O4P;C12H10O3;C15H15BrO2;C6H12O9S;C8H12N4O3;C9H11N2O8P	Na_HCOONa;NaCl_HCOONa;Na;HCOONa;NaClx2;Na	DPI59;"2,2',3-Trihydroxybiphenyl";;Monobromobisphenol A;;D-Galactose 6-sulfate;D-Glucose 6-sulfate;O3-Sulfonylgalactose;O4-Sulfonylgalactose;;Caffeine (JP15);;"2',3'-Cyclic UMP";;	;;;;;;;;;;;;;;	6	57	57	0.54535	0.968383	0.0222431	1.20265	0.0233422	1.17378	0.513629	1.24192	0.325751	1.2121	0.870283	0.975992	0.0264386	1.1903	327	52	0	A		0	16	17	1			0	9	13	7
671	327.13	67.8486	252622	1	1	10	9	5-N-Acetyl-3-(1-Ethylpropyl)-1-Cyclohexene-1-Carboxylic Acid;		C14H24N2O4	Na_Na	5-N-Acetyl-3-(1-Ethylpropyl)-1-Cyclohexene-1-Carboxylic Acid;	;	1	35	35	NA	#VALUE!	NA	#VALUE!	NA	#VALUE!	NA	#VALUE!	NA	#VALUE!	0.0161448	2.31778	NaN	#VALUE!	327.129	73	0	A		0	0	5	0			0	0	19	0
672	327.233	666.724	1.49348e+06	0	0	0	0	(4Z,7Z,10Z,13Z,16Z,19Z)-Docosahexaenoic acid;"10,13,16-Docosatriynoic acid";"16beta-Methylpregn-4-ene-3,20-dione";"2alpha-Methylpregn-4-ene-3,20-dione";"3,9,15-Docosatriynoic acid";6alpha-Methylprogesterone;"7alpha-Methyl-4-pregnene-3,20-dione";"8,11,14-Docosatriynoic acid";"Docosa-4,7,10,13,16,19-Hexaenoic Acid";Promestriene (INN);Retinol Acetate/All-trans-retinyl Acetate;	Docosahexaenoic acid;	C22H32O2	H	(4Z,7Z,10Z,13Z,16Z,19Z)-Docosahexaenoic acid;"10,13,16-Docosatriynoic acid";"16beta-Methylpregn-4-ene-3,20-dione";"2alpha-Methylpregn-4-ene-3,20-dione";"3,9,15-Docosatriynoic acid";6alpha-Methylprogesterone;"7alpha-Methyl-4-pregnene-3,20-dione";"8,11,14-Docosatriynoic acid";"Docosa-4,7,10,13,16,19-Hexaenoic Acid";Promestriene (INN);Retinol Acetate/All-trans-retinyl Acetate;	Fatty Acids;Fatty Acids and Conjugates [FA01];;;Fatty Acids and Conjugates [FA01];;;Fatty Acids and Conjugates [FA01];;;Retinoids [PR0109];	1	58	58	0.496292	1.01585	0.0864107	1.51754	0.364346	1.37861	0.0143059	1.49387	0.325751	1.35711	0.870283	0.90845	0.0327271	1.45353	327.232	134	147	M		0	3	5	30			0	1	1	8
673	327.254	700.336	237312	0	0	0	0	(11E)-Octadecenoic acid;(6Z)-Octadecenoic acid;(9E)-Octadecenoic acid;(9Z)-Octadecenoic acid;13Z-octadecenoic acid;15E-octadecenoic acid;15Z-octadecenoic acid;16E-octadecenoic acid;16Z-octadecenoic acid;17-octadecenoic acid;2-methyl-16-heptadecenoic acid;2Z-octadecenoic acid;3-octadecylenic acid;3Z-octadecenoic acid;4-octadecylenic acid;4Z-octadecenoic acid;5-octadecylenic acid;5Z-octadecenoic ac…	C18H34O2;C19H36O4	C18H34O2;C19H36O4	HCOOH;H	(11E)-Octadecenoic acid;(6Z)-Octadecenoic acid;(9E)-Octadecenoic acid;(9Z)-Octadecenoic acid;13Z-octadecenoic acid;15E-octadecenoic acid;15Z-octadecenoic acid;16E-octadecenoic acid;16Z-octadecenoic acid;17-octadecenoic acid;2-methyl-16-heptadecenoic acid;2Z-octadecenoic acid;3-octadecylenic acid;3Z-octadecenoic acid;4-octadecylenic acid;4Z-octadecenoic acid;5-octadecylenic acid;5Z-octadecenoic ac…	;;Fatty Acids;Fatty Acids;Fatty Acids and Conjugates [FA01];Fatty Acids and Conjugates [FA01];Fatty Acids and Conjugates [FA01];Fatty Acids and Conjugates [FA01];Fatty Acids and Conjugates [FA01];Fatty Acids and Conjugates [FA01];Fatty Acids and Conjugates [FA01];Fatty Acids and Conjugates [FA01];Fatty Acids and Conjugates [FA01];Fatty Acids and Conjugates [FA01];Fatty Acids and Conjugates [FA01]…	2	58	58	0.0696424	0.888417	0.00191772	4.20437	0.00249691	3.93561	0.000238563	4.73243	0.000285118	4.42992	0.683091	0.936077	1.54995e-06	4.29072	327.253	135	148	M		0	5	8	9			0	7	9	8
674	328.033	137.251	54987	0	1	0	0	Clomazone;Ancitabin hydrochloride;Ancitabine hydrochloride (JAN);;	?	C12H14ClNO2;C9H12ClN3O4	Na_HCOONa;HCOONa	Clomazone;Ancitabin hydrochloride;Ancitabine hydrochloride (JAN);;	;;;;	2	56	56	0.705457	1.07721	0.0620555	0.82799	0.0587817	0.813914	0.109745	0.768642	0.0696424	0.755575	0.593955	0.982999	0.0100908	0.802237	328.031	498	146	M_HCOONa		0	11	12	8			0	3	5	12
675	328.117	178.902	911924	0	0	0	1	Unidentified				Unidentified		0	56	56	0.806496	0.704752	0.000348575	0.0559055	0.000238563	0.102803	0.000238563	0.0793266	0.000157052	0.145871	0.0603891	1.83887	1.36683e-07	0.0695881	328.116	25	116	M_Cl;Cl;1		0	3	3	32			0	28	32	6
676	328.757	53.4269	254970	0	0	0	0	Salt Peak - Ignore				Salt Peak - Ignore		0	57	57	1	0.994611	0.000238563	2.55865	0.000157052	2.46543	0.000238563	2.57251	0.000157052	2.47879	0.513629	0.963569	9.36985e-08	2.47099	328.756	7	7	S		0	12	12	4			0	10	12	20
677	328.903	554.858	280319	8	3	3	5	Unidentified				Unidentified		0	44	44	0.850107	1.0513	0.010846	1.23066	0.00547855	1.19773	0.00777396	1.17061	0.00950446	1.13929	0.441418	0.973245	0.00015263	1.17335	328.902	0	0	A		0	0	0	0			0	0	0	0
678	328.903	510.265	232704	0	0	6	6	Unidentified				Unidentified		0	32	32	0.563703	0.903046	0.0550088	1.2961	0.0640775	1.20274	0.135593	1.43525	0.354539	1.33187	0.504985	0.927966	0.0208626	1.27572	328.902	0	0	A		0	0	38	0			0	0	57	0
679	328.903	595.929	247185	1	1	4	8	Unidentified				Unidentified		0	44	44	0.738883	1.10419	0.4795	1.03953	0.519249	1.08481	0.813664	0.941442	0.828263	0.982447	0.743971	1.04356	0.595423	0.950138	328.902	0	0	A		0	0	4	0			0	0	16	0
680	328.919	69.4703	40255.7	1	0	3	3	Fenticlor (USAN/INN);		C12H8Cl2O2S	Na_Na	Fenticlor (USAN/INN);	;	1	47	47	0.886403	1.2721	0.55569	1.16954	0.637352	1.31428	0.957791	0.919374	0.560444	1.03315	0.627207	1.12376	0.548186	1.08818	328.918	0	0	A		0	0	16	0			0	0	9	0
681	329.029	254.961	110055	0	0	0	0	Unmatched Adduct				Unmatched Adduct		0	57	57	1	0.982264	0.000327414	2.22151	0.000157052	1.80612	0.000446533	2.26162	0.000212183	1.83873	0.567628	0.813012	1.73077e-07	1.94975	329.027	54	55	M_Na_HCOONa;Cl;1		3	49	55	14			0	23	31	7
682	329.07	353.281	257275	0	0	0	0	Thiamine aldehyde;Dexsotalol hydrochloride (USAN);Sotalol hydrochloride (JAN/USP);;desaltedFormOf_Cycotiamine hydrochloride (JAN);;Diazepam;Mazindol (JAN/USP/INN);;Ellipticine;Olivacine;;"(S)-Blebbistatin, (3as)-3a-Hydroxy-6-Methyl-1-Phenyl-3,3a-Dihydro-1h-Pyrrolo[2,3-B]Quinolin-4(2h)-One";INF271;;		C12H14N4OS;C12H21ClN2O3S;C13H16N4O3S;C16H13ClN2O;C17H14N2;C18H16N2O2	HCOONa;Na;Na;HCOOH;HCOOK;K	Thiamine aldehyde;Dexsotalol hydrochloride (USAN);Sotalol hydrochloride (JAN/USP);;desaltedFormOf_Cycotiamine hydrochloride (JAN);;Diazepam;Mazindol (JAN/USP/INN);;Ellipticine;Olivacine;;"(S)-Blebbistatin, (3as)-3a-Hydroxy-6-Methyl-1-Phenyl-3,3a-Dihydro-1h-Pyrrolo[2,3-B]Quinolin-4(2h)-One";INF271;;	;;;;;;;;;;;;;;;	6	57	57	0.762369	1.23489	0.141645	0.909815	0.54535	0.977642	0.0500435	0.736759	0.173617	0.791685	0.462433	1.07455	0.0560515	0.773435	329.069	499	149	M		0	3	3	13			0	10	15	4
683	329.176	509.838	87264.8	0	1	9	9	1-Methylestra-1,3,5(10),6-tetraene-3,17beta-diol OR 3-Hydroxy-1-methylestra-1,3,5(10)-trien-17-one OR Androsta-4,9(11)-diene-3,17-dione		C15H24ClN3O2;C19H24O2;C20H26O4	NH3;HCOOH;H	Acecainide hydrochloride (USAN);"1-Methylestra-1,3,5(10),6-tetraene-3,17beta-diol";"3-Hydroxy-1-methylestra-1,3,5(10)-trien-17-one";"4,4-Bis(4-hydroxyphenyl)heptane";"Androsta-4,9(11)-diene-3,17-dione";Boldione;Hexestrol monomethyl ether;Methyltrienolone;Methyltrienolone;;Carnosol;Dicyclohexyl phthalate;GA15 (closed lactone form);Gibberellin A15;;	;;;;;Steroids and Steroid Derivatives;;Steroids and Steroid Derivatives;;;Polyphenols;;;;;	3	37	37	NA	#VALUE!	NA	#VALUE!	NA	#VALUE!	0.121335	0.317188	0.205903	0.344408	0.722283	1.08582	0.144127	0.336832	329.175	0	0	A		0	0	27	0			0	0	25	0
684	329.233	468.806	455438	0	0	0	0	12-(2,3-Dihydroxycyclopentyl)-2-dodecanone;16-oxo-heptadecanoic acid;2-Methoxy-5Z-hexadecenoic acid;2-Methoxy-6Z-hexadecenoic acid;2-oxo-heptadecanoic acid;3-oxo-heptadecanoic acid;9-Keto heptadecylic acid;desaltedFormOf_Palmoxirate sodium (USAN);"(+)-9,10,18-trihydroxy-12Z-octadecenoic acid";"11,12,13-trihydroxy-9-octadecenoic acid";"5,8,12-trihydroxy-9-octadecenoic acid";"9,10,13-TriHOME";"9,10…		C17H32O3;C18H34O5	HCOOH;H	12-(2,3-Dihydroxycyclopentyl)-2-dodecanone;16-oxo-heptadecanoic acid;2-Methoxy-5Z-hexadecenoic acid;2-Methoxy-6Z-hexadecenoic acid;2-oxo-heptadecanoic acid;3-oxo-heptadecanoic acid;9-Keto heptadecylic acid;desaltedFormOf_Palmoxirate sodium (USAN);"(+)-9,10,18-trihydroxy-12Z-octadecenoic acid";"11,12,13-trihydroxy-9-octadecenoic acid";"5,8,12-trihydroxy-9-octadecenoic acid";"9,10,13-TriHOME";"9,10…	;Oxo fatty acids [FA0106];;;Oxo fatty acids [FA0106];Oxo fatty acids [FA0106];Oxo fatty acids [FA0106];;Hydroxy fatty acids [FA0105];Hydroxy fatty acids [FA0105];Hydroxy fatty acids [FA0105];;Hydroxy fatty acids [FA0105];;Fatty Acids;Hydroxy fatty acids [FA0105];Octadecanoids [FA02];;	2	58	58	0.13057	1.57658	0.934925	1.1058	0.54535	0.783853	0.141645	0.701395	0.112411	0.497186	1	0.708853	0.368587	0.643597	329.232	136	150	M		0	7	9	6			0	5	5	16
685	329.233	500.525	252100	4	7	5	4	12-(2,3-Dihydroxycyclopentyl)-2-dodecanone;16-oxo-heptadecanoic acid;2-Methoxy-5Z-hexadecenoic acid;2-Methoxy-6Z-hexadecenoic acid;2-oxo-heptadecanoic acid;3-oxo-heptadecanoic acid;9-Keto heptadecylic acid;desaltedFormOf_Palmoxirate sodium (USAN);"(+)-9,10,18-trihydroxy-12Z-octadecenoic acid";"11,12,13-trihydroxy-9-octadecenoic acid";"5,8,12-trihydroxy-9-octadecenoic acid";"9,10,13-TriHOME";"9,10…		C17H32O3;C18H34O5	HCOOH;H	12-(2,3-Dihydroxycyclopentyl)-2-dodecanone;16-oxo-heptadecanoic acid;2-Methoxy-5Z-hexadecenoic acid;2-Methoxy-6Z-hexadecenoic acid;2-oxo-heptadecanoic acid;3-oxo-heptadecanoic acid;9-Keto heptadecylic acid;desaltedFormOf_Palmoxirate sodium (USAN);"(+)-9,10,18-trihydroxy-12Z-octadecenoic acid";"11,12,13-trihydroxy-9-octadecenoic acid";"5,8,12-trihydroxy-9-octadecenoic acid";"9,10,13-TriHOME";"9,10…	;Oxo fatty acids [FA0106];;;Oxo fatty acids [FA0106];Oxo fatty acids [FA0106];Oxo fatty acids [FA0106];;Hydroxy fatty acids [FA0105];Hydroxy fatty acids [FA0105];Hydroxy fatty acids [FA0105];;Hydroxy fatty acids [FA0105];;Fatty Acids;Hydroxy fatty acids [FA0105];Octadecanoids [FA02];;	2	39	39	1	1.06776	0.87278	0.783437	0.855132	0.459157	0.715001	0.733719	0.464702	0.430018	0.144127	0.58608	0.622375	0.483592	329.232	0	0	A		0	0	0	0			0	0	0	0
[truncated: 1,298 more rows]

## Sheet: negCorrs_8_diff6
Just 2	idx	NDNTCorr	Dtcorr	DNTCorr	peak1	peak2	idx1	idx2	count1	count2	count3
	26	-0.776398	-0.893314	0.0840395	2	1862	2	1073	2	1	1		2	59.0137	117.872	642524	0	0	0	0	Acetate		C2H4O2	H	Acetate;Glycolaldehyde;	Fatty Acids;Alcohols and Polyols Aldehydes;	1	57	57	0.256839	1.25822	0.000238563	0.131835	0.000157052	0.253255	0.000238563	0.104779	0.000157052	0.20128	0.0113693	1.921	9.36985e-08	0.183043	59.0141	2	0	A		0
[truncated: 76 more rows]
[truncated: 7 more columns]

## Sheet: posID
newidx	newmz	rt	MPA	DNTNaN	DTNaN	NDNTNaN	NDTNaN	FinName	UseName	ConCatMF	ConCatAdduct	Metabolites	Class	MFFound	sample	idx	pval_1_2	NDT_NDNTratio	pval_1_3	NDT_DTratio	pval_1_4	NDT_DNTratio	pval_2_3	NDNT_DTratio	pval_2_4	NDNT_DNTratio	pval_3_4	DT_DNTratio	pval_ND_D	ND_D	origmz	SubGroup	MetGroup	PeakType		puse	newXcount	DiffDonly_1196p	Donly_1538p	NDonly1373		negCorr	newXcount	DiffDonly_1196p	Donly_1538p	NDonly1373
[truncated: 3,610 more rows]

## Sheet: posCorrs_8_diff6
idx	idx1	idx2	NDNTCorr	Dtcorr	DNTCorr	peak1	peak2	count1	count2	count3		peak1	newidx	newmz	rt	MPA	Ion mode	DNTNaN	DTNaN	NDNTNaN	NDTNaN	FinName	UseName	ConCatMF	ConCatAdduct	Metabolites	Class	MFFound	sample	idx	pval_1_2	NDT_NDNTratio	pval_1_3	NDT_DTratio	pval_1_4	NDT_DNTratio	pval_2_3	NDNT_DTratio	pval_2_4	NDNT_DNTratio	pval_3_4	DT_DNTratio	pval_ND_D	ND_D	origmz	SubGroup	MetGroup	PeakType
[truncated: 857 more rows]

[truncated: 1 more sheets: summary]
